# Supplementary material for: Codon usage bias and environmental adaptation in microbial organisms
Source: Mol Genet Genomics. 2021 Apr 5;296(3):751–62. doi: 10.1007/s00438-021-01771-4 (PMC8144148; doi:10.1007/s00438-021-01771-4)
Supplement: Supplementary file 1 — Supplementary material 1 (xlsx 762 KB) [file 438_2021_1771_MOESM1_ESM.xlsx]

## Sheet: Table S1
Supplementary Table 1. Features and characteristics of the organisms included in the study. Measured average tAI is also reported.
Organism Name	GenBank Accession	Superkingdom	Temperature Range	Pathogenic	Oxygen Requirement	Salinity	Habitat	Average tAI
Acaryochloris marina MBIC11017	CP000828	Bacteria	Mesophilic	No	Aerobic		Aquatic	0.459958
Acholeplasma laidlawii PG 8A	CP000896	Bacteria	Mesophilic		Facultative	Non-halophilic	Specialized	0.39558
Acidothermus cellulolyticus 11B	CP000481	Bacteria	Thermophilic	No	Aerobic		Aquatic	0.714959
Acidovorax avenae citrulli AAC00-1	CP000512	Bacteria	Mesophilic	Fruit	Aerobic	Non-halophilic	Multiple	0.426978
Acidovorax JS42	CP000539	Bacteria	Mesophilic	No	Aerobic		Terrestrial	0.393164
Aciduliprofundum boonei T469 uid43333	CP001941	Archaea	Thermophilic	No	Anaerobic	Mesophilic	Specialized	0.605103
Acinetobacter baumannii 1656-2	CP001921	Bacteria	Mesophilic	Human	Aerobic		Aquatic	0.2122
Acinetobacter baumannii ATCC 17978	CP000521	Bacteria	Mesophilic	Human	Aerobic		Multiple	0.251808
Acinetobacter baumannii AYE	CU459141	Bacteria	Mesophilic	Human	Aerobic		Aquatic	0.215849
Acinetobacter baumannii SDF	CU468230	Bacteria	Mesophilic	Human	Aerobic	Non-halophilic	Aquatic	0.213244
Acinetobacter sp ADP1	CR543861	Bacteria	Mesophilic	Human	Aerobic	Non-halophilic	Multiple	0.226668
Actinobacillus pleuropneumoniae L20	CP000569	Bacteria	Mesophilic	Porcine	Facultative	Non-halophilic	Host-associated	0.363621
Actinobacillus pleuropneumoniae serovar 3 JL03	CP000687	Bacteria		Porcine	Facultative	Mesophilic	Host-associated	0.290757
Actinobacillus succinogenes 130Z	CP000746	Bacteria	Mesophilic	No		Non-halophilic	Host-associated	0.333883
Aeromonas hydrophila ATCC 7966	CP000462	Bacteria	Mesophilic	Animal	Facultative		Multiple	0.278931
Aeromonas salmonicida A449	CP000644	Bacteria	Mesophilic	Fish	Facultative		Aquatic	0.326507
Aeropyrum pernix	BA000002	Archaea	Hyperthermophilic	No	Aerobic	Mesophilic	Specialized	0.401591
Alcanivorax borkumensis SK2	AM286690	Bacteria	Mesophilic	No	Aerobic	Moderate halophilic	Aquatic	0.412328
Alkalilimnicola ehrlichei MLHE-1	CP000453	Bacteria		No	Facultative		Aquatic	0.550214
Alkaliphilus oremlandii OhILAs	CP000853	Bacteria	Mesophilic	No	Anaerobic		Aquatic	0.38666
Anabaena variabilis ATCC 29413	CP000117	Bacteria		No	Aerobic		Multiple	0.209242
Anaeromyxobacter dehalogenans 2CP 1	CP001359	Bacteria	Mesophilic	No	Facultative		Terrestrial	0.575497
Anaeromyxobacter Fw109-5	CP000769	Bacteria		No	Anaerobic		Terrestrial	0.238559
Anaeromyxobacter K	CP001131	Bacteria	Mesophilic	No	Anaerobic	Non-halophilic	Terrestrial	0.508442
Anaplasma marginale St Maries	CP000030	Bacteria		Cattle	Aerobic		Host-associated	0.531003
Anaplasma phagocytophilum HZ	CP000235	Bacteria	Mesophilic	Human, Animal	Aerobic		Host-associated	0.50573
Aquifex aeolicus	AE000657	Bacteria	Hyperthermophilic	No	Aerobic		Specialized	0.40824
Archaeoglobus fulgidus	AE000782	Archaea	Hyperthermophilic	No	Anaerobic		Aquatic	0.690414
Archaeoglobus profundus DSM 5631 uid43493	CP001857	Archaea	Hyperthermophilic	No	Anaerobic		Specialized	0.384953
Arcobacter butzleri RM4018	CP000361	Bacteria	Mesophilic	Human	Aerobic		Multiple	0.289481
Arthrobacter aurescens TC1	CP000474	Bacteria	Mesophilic	No	Aerobic	Non-halophilic	Terrestrial	0.396663
Aster yellows witches-broom phytoplasma AYWB	CP000061	Bacteria	Mesophilic	Plant	Aerobic		Host-associated	0.387952
Azoarcus BH72	AM406670	Bacteria	Mesophilic	No	Microaerophilic		Host-associated	0.33812
Azoarcus sp EbN1	AP012304	Bacteria	Mesophilic	No	Facultative	Non-halophilic	Terrestrial	0.308296
Azorhizobium caulinodans ORS 571	AP009384	Bacteria					Host-associated	0.419845
Bacillus amyloliquefaciens FZB42	CP000560	Bacteria	Mesophilic	No	Aerobic		Terrestrial	0.314689
Bacillus anthracis Ames	AE016879	Bacteria	Mesophilic	Animal	Facultative		Multiple	0.304932
Bacillus anthracis Ames 0581	AE017334	Bacteria	Mesophilic	Animal	Facultative		Terrestrial	0.305245
Bacillus anthracis str Sterne	AE017225	Bacteria	Mesophilic	Animal	Facultative		Multiple	0.304325
Bacillus cereus ATCC 10987	AE017194	Bacteria	Mesophilic	Human	Aerobic		Terrestrial	0.315498
Bacillus cereus ATCC14579	AE016877	Bacteria	Mesophilic	Human	Aerobic		Terrestrial	0.348003
Bacillus cereus ZK	CP000001	Bacteria	Mesophilic	Human, Animal	Aerobic		Terrestrial	0.330184
Bacillus halodurans	BA000004	Bacteria	Mesophilic	No	Facultative		Multiple	0.307083
Bacillus licheniformis ATCC 14580	CP000002	Bacteria	Mesophilic	Human	Facultative		Terrestrial	0.269191
Bacillus licheniformis DSM 13	AE017333	Bacteria	Mesophilic	Human	Facultative		Terrestrial	0.269182
Bacillus pumilus SAFR-032	CP000813	Bacteria	Mesophilic	No	Aerobic		Terrestrial	0.249398
Bacillus thuringiensis Al Hakam	CP000485	Bacteria	Mesophilic	Insect	Facultative		Multiple	0.34476
Bacillus thuringiensis konkukian	AE017355	Bacteria	Mesophilic	Insect	Facultative		Multiple	0.345466
Bacillus weihenstephanensis KBAB4	CP000903	Bacteria	Mesophilic	Human	Aerobic	Non-halophilic	Terrestrial	0.346133
Bacteroides fragilis NCTC 9434	CR626927	Bacteria	Mesophilic	Human	Anaerobic		Host-associated	0.236771
Bacteroides thetaiotaomicron VPI-5482	AE015928	Bacteria	Mesophilic	Mammal	Anaerobic		Host-associated	0.282195
Bacteroides vulgatus ATCC 8482	CP000139	Bacteria	Mesophilic	Mammal	Anaerobic		Host-associated	0.220521
Bartonella bacilliformis KC583	CP000524	Bacteria	Mesophilic	Human	Aerobic		Host-associated	0.393539
Bartonella henselae Houston-1	BX897699	Bacteria	Mesophilic	Human, Animal	Aerobic		Host-associated	0.381939
Bartonella quintana Toulouse	BX897700	Bacteria	Mesophilic	Human	Aerobic		Host-associated	0.381972
Bartonella tribocorum CIP 105476	AM260525	Bacteria	Mesophilic	Rat	Aerobic		Host-associated	0.381036
Bdellovibrio bacteriovorus	CP002930	Bacteria	Mesophilic	Gram-negative bacteria	Aerobic		Multiple	0.381366
Bifidobacterium adolescentis ATCC 15703	AP009256	Bacteria	Mesophilic	No	Anaerobic	Non-halophilic	Host-associated	0.41557
Bifidobacterium longum	AE014295	Bacteria	Mesophilic	No	Anaerobic	Non-halophilic	Host-associated	0.437553
Bordetella avium 197N	AM167904	Bacteria		Animal	Aerobic		Host-associated	0.428451
Bordetella petrii	AM902716	Bacteria	Mesophilic	No	Anaerobic		Aquatic	0.378145
Borrelia afzelii PKo	CP000395	Bacteria	Mesophilic	Human	Aerobic	Non-halophilic	Host-associated	0.364172
Borrelia burgdorferi	AE000783	Bacteria	Mesophilic	Human	Microaerophilic		Host-associated	0.362108
Borrelia garinii PBi	CP000013	Bacteria	Mesophilic	Human			Host-associated	0.361978
Bradyrhizobium BTAi1	CP000494	Bacteria	Mesophilic		Aerobic		Host-associated	0.560101
Bradyrhizobium japonicum	BA000040	Bacteria	Mesophilic	No	Aerobic		Host-associated	0.335981
Bradyrhizobium ORS278	CU234118	Bacteria	Mesophilic	No			Host-associated	0.494517
Brucella melitensis M28	CP002459	Bacteria	Mesophilic	Human, Animal	Aerobic		Host-associated	0.392405
Brucella melitensis ATCC 23457	CP001488	Bacteria	Mesophilic	Human, Animal	Facultative		Host-associated	0.390368
Brucella ovis	CP000708	Bacteria	Mesophilic	Sheep	Facultative		Host-associated	0.367617
Brucella suis 1330	CP002997	Bacteria	Mesophilic	Human, Animal	Aerobic		Host-associated	0.388291
Brucella suis ATCC 23445	CP000911	Bacteria	Mesophilic	Human, Animal	Aerobic		Host-associated	0.376088
Buchnera aphidicola Cc Cinara cedri	CP000263	Bacteria	Mesophilic	No			Host-associated	0.648053
Buchnera aphidicola Sg	AE013218	Bacteria	Mesophilic	No			Host-associated	0.64548
Buchnera sp	BA000003	Bacteria	Mesophilic	No			Host-associated	0.643968
Burkholderia 383	CP000152	Bacteria		Human	Facultative		Multiple	0.332272
Burkholderia ambifaria MC40 6	CP001025	Bacteria	Mesophilic	Human		Non-halophilic	Multiple	0.334708
Burkholderia cepacia AMMD	CP003774	Bacteria	Mesophilic		Facultative		Multiple	0.367468
Burkholderia mallei ATCC 23344	CP000010	Bacteria	Mesophilic	Human, Animal			Host-associated	0.327072
Burkholderia mallei NCTC 10229	CP000546	Bacteria	Mesophilic	Human, Animal			Host-associated	0.330329
Burkholderia mallei NCTC 10247	CP000548	Bacteria	Mesophilic	Human, Animal			Host-associated	0.31266
Burkholderia mallei SAVP1	CP000526	Bacteria	Mesophilic	Human, Animal			Host-associated	0.241518
Burkholderia pseudomallei 1106a	CP000572	Bacteria	Mesophilic	Animal	Aerobic		Terrestrial	0.351174
Burkholderia pseudomallei 1710b	CP000124	Bacteria	Mesophilic	Animal	Aerobic		Terrestrial	0.350936
Burkholderia pseudomallei 668	CP000570	Bacteria	Mesophilic	Animal	Aerobic		Terrestrial	0.356771
Burkholderia pseudomallei K96243	BX571965	Bacteria	Mesophilic	Animal	Aerobic		Terrestrial	0.382987
Burkholderia thailandensis E264	CP000086	Bacteria	Mesophilic		Aerobic		Terrestrial	0.373771
Burkholderia vietnamiensis G4	CP000614	Bacteria		Human	Facultative		Multiple	0.329712
Burkholderia xenovorans LB400	CP000270	Bacteria	Mesophilic	Human, Plants	Aerobic		Multiple	0.213282
Caldicellulosiruptor saccharolyticus DSM 8903	CP000679	Bacteria	Thermophilic	No	Anaerobic		Specialized	0.395877
Caldivirga maquilingensis IC-167	CP000852	Archaea	Hyperthermophilic	No	Microaerophilic		Specialized	0.321043
Campylobacter concisus 13826	CP000792	Bacteria	Mesophilic	Human	Microaerophilic		Host-associated	0.303723
Campylobacter curvus 525 92	CP000767	Bacteria	Mesophilic	Human	Microaerophilic		Host-associated	0.296058
Campylobacter fetus 82-40	CP000487	Bacteria		Human, Animal	Microaerophilic		Host-associated	0.379258
Campylobacter hominis ATCC BAA-381	CP000776	Bacteria	Mesophilic	No	Anaerobic		Host-associated	0.293742
Campylobacter jejuni	AL111168	Bacteria	Mesophilic	Human	Microaerophilic		Multiple	0.304161
Campylobacter jejuni 81116	CP000814	Bacteria	Mesophilic	Human	Microaerophilic		Multiple	0.304439
Campylobacter jejuni 81-176	CP000538	Bacteria	Mesophilic	Human	Microaerophilic		Multiple	0.264597
Campylobacter jejuni doylei 269 97	CP000768	Bacteria	Mesophilic	Human	Microaerophilic	Non-halophilic	Multiple	0.306331
Campylobacter jejuni RM1221	CP000025	Bacteria	Mesophilic	Human	Microaerophilic		Multiple	0.303865
Candidatus Azobacteroides pseudotrichonymphae genomovar CFP2	AP010656	Bacteria	Mesophilic	No			Specialized	0.360794
Candidatus Blochmannia floridanus	BX248583	Bacteria	Mesophilic	No			Specialized	0.324213
Candidatus Carsonella ruddii PV	AP009180	Bacteria		No			Specialized	0.64268
Candidatus Desulfococcus oleovorans Hxd3	CP000859	Bacteria	Mesophilic	No	Anaerobic		Aquatic	0.428362
Candidatus Desulforudis audaxviator MP104C	CP000860	Bacteria		No			Specialized	0.494423
Candidatus Korarchaeum cryptofilum OPF8	CP000968	Archaea	Thermophilic		Anaerobic		Specialized	0.655927
Candidatus Pelagibacter ubique HTCC1062	CP000084	Bacteria	Mesophilic		Aerobic		Aquatic	0.534536
Carboxydothermus hydrogenoformans Z-2901	CP000141	Bacteria	Hyperthermophilic	No	Anaerobic		Aquatic	0.325862
Caulobacter crescentus	AE005673	Bacteria	Mesophilic	No	Aerobic		Aquatic	0.545846
Chlamydia muridarum	AE002160	Bacteria	Mesophilic	Human, Animal			Host-associated	0.543665
Chlamydia trachomatis 434 Bu	AM884176	Bacteria	Mesophilic	Human			Host-associated	0.54615
Chlamydia trachomatis A HAR-13	CP000051	Bacteria	Mesophilic	Human			Host-associated	0.546327
Chlamydia trachomatis D UW 3 CX	AE001273	Bacteria	Mesophilic	Human			Host-associated	0.546139
Chlamydia trachomatis L2b UCH 1 proctitis	AM884177	Bacteria	Mesophilic	Human			Host-associated	0.546252
Chlamydophila abortus S26 3	CR848038	Bacteria	Mesophilic	Human, Animal			Host-associated	0.548909
Chlamydophila caviae	AE015925	Bacteria	Mesophilic	Human, Animal			Host-associated	0.546729
Chlamydophila felis Fe C-56	AP006861	Bacteria	Mesophilic	Human, Animal			Host-associated	0.547391
Chlorobium chlorochromatii CaD3	CP000108	Bacteria	Mesophilic	No	Anaerobic		Aquatic	0.611256
Chlorobium phaeobacteroides DSM 266	CP000492	Bacteria	Mesophilic	No	Facultative	Mesophilic	Aquatic	0.437938
Chloroflexus aurantiacus J 10 fl	CP000909	Bacteria	Thermophilic	No	Anaerobic		Specialized	0.482233
Chromobacterium violaceum	AE016825	Bacteria	Mesophilic	Human	Facultative		Multiple	0.298762
Citrobacter koseri ATCC BAA-895	CP000822	Bacteria	Mesophilic	Human, Animal			Multiple	0.342266
Clavibacter michiganensis NCPPB 382	AM711867	Bacteria	Mesophilic	Tomato	Aerobic		Multiple	0.523166
Clavibacter michiganensis sepedonicus	AM849034	Bacteria	Mesophilic	Plant	Aerobic		Multiple	0.517427
Clostridium acetobutylicum	AE001437	Bacteria	Mesophilic	No	Anaerobic	Non-halophilic	Multiple	0.396919
Clostridium botulinum A ATCC 3502	AM412317	Bacteria	Mesophilic	Human	Anaerobic	Non-halophilic	Multiple	0.331227
Clostridium botulinum A ATCC 19397	CP000726	Bacteria	Mesophilic	Human	Anaerobic		Multiple	0.330423
Clostridium botulinum A Hall	CP000727	Bacteria	Mesophilic	Human	Anaerobic		Multiple	0.329696
Clostridium botulinum A3 Loch Maree	CP000962	Bacteria	Mesophilic	Human	Anaerobic		Multiple	0.336811
Clostridium botulinum B Eklund 17B	CP001056	Bacteria	Mesophilic	No	Anaerobic		Multiple	0.357565
Clostridium botulinum B1 Okra	CP000939	Bacteria	Mesophilic	Human	Anaerobic		Multiple	0.337023
Clostridium botulinum F Langeland	CP000728	Bacteria	Mesophilic	Human	Anaerobic		Multiple	0.337974
Clostridium difficile 630	AM180355	Bacteria	Mesophilic	Human	Anaerobic	Non-halophilic	Multiple	0.32836
Clostridium kluyveri DSM 555	CP000673	Bacteria	Mesophilic	No	Anaerobic	Non-halophilic	Aquatic	0.303489
Clostridium novyi NT	CP000382	Bacteria			Anaerobic		Terrestrial	0.29632
Clostridium perfringens	BA000016	Bacteria	Mesophilic	Human, Animal	Anaerobic	Non-halophilic	Multiple	0.294712
Clostridium perfringens ATCC 13124	CP000246	Bacteria	Mesophilic	Human, Animal	Anaerobic	Non-halophilic	Multiple	0.251792
Clostridium phytofermentans ISDg	CP000885	Bacteria	Mesophilic	No	Anaerobic		Terrestrial	0.410689
Clostridium tetani E88	AE015927	Bacteria	Mesophilic	Human	Anaerobic	Non-halophilic	Multiple	0.348834
Clostridium thermocellum ATCC 27405	CP000568	Bacteria	Thermophilic	No	Anaerobic		Multiple	0.365072
Colwellia psychrerythraea 34H	CP000083	Bacteria	Psychrophilic	No	Facultative		Specialized	0.234378
Corynebacterium diphtheriae	CP003207	Bacteria	Mesophilic	Human	Aerobic		Multiple	0.345489
Corynebacterium efficiens YS-314	BA000035	Bacteria	Mesophilic	No	Facultative		Multiple	0.38134
Corynebacterium glutamicum ATCC 13032 Bielefeld	BX927147	Bacteria	Mesophilic	No	Facultative		Multiple	0.379079
Corynebacterium glutamicum ATCC 13032 Kitasato	BA000036	Bacteria	Mesophilic	No	Facultative		Multiple	0.377949
Corynebacterium glutamicum R	AP009044	Bacteria	Mesophilic		Facultative		Multiple	0.367362
Corynebacterium jeikeium K411	CR931997	Bacteria	Mesophilic	Human	Facultative	Non-halophilic	Multiple	0.372781
Corynebacterium urealyticum DSM 7109	AM942444	Bacteria	Mesophilic	Human	Aerobic		Host-associated	0.41083
Coxiella burnetii	AE016828	Bacteria	Mesophilic	Animal, Human	Facultative		Multiple	0.410757
Coxiella burnetii Dugway 7E9-12	CP000733	Bacteria	Mesophilic	Animal, Human	Facultative		Host-associated	0.314737
Coxiella burnetii RSA 331	CP000890	Bacteria	Mesophilic	Animal, Human	Facultative		Multiple	0.410222
Cyanobacteria bacterium Yellowstone A-Prime	CP000239	Bacteria	Thermophilic	No	Facultative		Specialized	0.441664
Cyanobacteria bacterium Yellowstone B-Prime	CP000240	Bacteria	Thermophilic	No	Facultative		Specialized	0.428946
Cyanothece ATCC 51142	CP000806	Bacteria	Mesophilic	No	Facultative		Aquatic	0.366801
Cytophaga hutchinsonii ATCC 33406	CP000383	Bacteria	Mesophilic	No	Aerobic		Multiple	0.44907
Dechloromonas aromatica RCB	CP000089	Bacteria		No	Facultative		Multiple	0.357345
Dehalococcoides CBDB1	AJ965256	Bacteria	Mesophilic	No	Anaerobic	Mesophilic	Multiple	0.425832
Dehalococcoides ethenogenes 195	CP000027	Bacteria	Mesophilic	No	Anaerobic	Mesophilic	Multiple	0.302259
Deinococcus geothermalis DSM 11300	CP000359	Bacteria	Mesophilic	No	Aerobic		Aquatic	0.373997
Deinococcus radiodurans	AE000513	Bacteria	Mesophilic	No	Aerobic		Terrestrial	0.373025
Delftia acidovorans SPH-1	CP000884	Bacteria	Mesophilic		Aerobic	Non-halophilic	Multiple	0.416013
Desulfitobacterium hafniense Y51	AP008230	Bacteria	Mesophilic		Anaerobic		Specialized	0.311478
Desulfotalea psychrophila LSv54	CR522870	Bacteria	Psychrophilic	No	Anaerobic		Specialized	0.21485
Desulfotomaculum reducens MI-1	CP000612	Bacteria	Mesophilic	No	Anaerobic	Moderate halophilic	Aquatic	0.350619
Desulfovibrio desulfuricans G20	CP000112	Bacteria	Mesophilic	No	Anaerobic		Multiple	0.378648
Desulfovibrio vulgaris DP4	CP000527	Bacteria	Mesophilic	No	Anaerobic		Multiple	0.31187
Desulfovibrio vulgaris Hildenborough	AE017285	Bacteria	Mesophilic	No	Anaerobic		Multiple	0.306261
Desulfurococcus kamchatkensis 1221n	CP001140	Archaea	Hyperthermophilic	No	Anaerobic		Aquatic	0.431632
Dichelobacter nodosus VCS1703A	CP000513	Bacteria	Mesophilic	Animal	Anaerobic		Host-associated	0.31233
Ehrlichia canis Jake	CP000107	Bacteria		Dog			Host-associated	0.518939
Ehrlichia chaffeensis Arkansas	CP000236	Bacteria		Human, Animal			Host-associated	0.514349
Ehrlichia ruminantium Gardel	CR925677	Bacteria	Mesophilic	Ruminant			Host-associated	0.511826
Ehrlichia ruminantium str. Welgevonden	CR767821	Bacteria	Mesophilic	Ruminant			Host-associated	0.513154
Ehrlichia ruminantium str. Welgevonden CIRAD	CR925678	Bacteria	Mesophilic	Ruminant			Host-associated	0.340807
Enterobacter 638	CP000653	Bacteria					Host-associated	0.363618
Enterobacter sakazakii ATCC BAA-894	CP000783	Bacteria	Mesophilic	Human	Anaerobic	Non-halophilic	Host-associated	0.372719
Enterococcus faecalis V583	AE016830	Bacteria	Mesophilic	Human	Facultative		Multiple	0.373294
Erythrobacter litoralis HTCC2594	CP000157	Bacteria		No	Aerobic		Aquatic	0.649592
Escherichia coli 536	CP000247	Bacteria	Mesophilic	Human	Facultative		Host-associated	0.270368
Escherichia coli APEC O1	CP000468	Bacteria	Mesophilic	Avian	Facultative		Host-associated	0.284009
Escherichia coli C ATCC 8739	CP000946	Bacteria	Mesophilic		Facultative	Non-halophilic	Host-associated	0.308547
Escherichia coli CFT073	AE014075	Bacteria	Mesophilic	Human	Facultative		Host-associated	0.289557
Escherichia coli HS	CP000802	Bacteria	Mesophilic		Facultative		Host-associated	0.305424
Escherichia coli K12 subst MG1655	U00096	Bacteria	Mesophilic	No	Facultative		Host-associated	0.309002
Escherichia coli O157H7	BA000007	Bacteria	Mesophilic	Human	Facultative		Host-associated	0.237694
Escherichia coli O157H7 EDL933	AE005174	Bacteria	Mesophilic	Human	Facultative		Host-associated	0.231169
Escherichia coli SECEC SMS 3 5	CP000970	Bacteria	Mesophilic	No	Facultative		Multiple	0.259335
Escherichia coli UTI89	CP000243	Bacteria	Mesophilic	Human	Facultative		Host-associated	0.310668
Exiguobacterium sibiricum 255 15	CP001022	Bacteria	Psychrophilic		Facultative		Specialized	0.387801
Ferroglobus placidus DSM 10642 uid40863	CP001899	Archaea		No	Anaerobic	Mesophilic	Specialized	0.391548
Fervidobacterium nodosum Rt17-B1	CP000771	Bacteria	Thermophilic	No	Anaerobic		Specialized	0.369706
Finegoldia magna ATCC 29328	AP008971	Bacteria	Mesophilic	Human	Anaerobic	Non-halophilic	Multiple	0.424937
Francisella philomiragia ATCC 25017	CP000937	Bacteria	Mesophilic	Human, Animals	Aerobic		Multiple	0.274676
Francisella tularensis FSC 198	AM286280	Bacteria	Mesophilic	Human, Animal	Aerobic		Aquatic	0.254148
Francisella tularensis holarctica FTNF002 00	CP000803	Bacteria	Mesophilic	Human, Animal	Aerobic		Multiple	0.254795
Francisella tularensis mediasiatica FSC147	CP000915	Bacteria	Mesophilic	Human, Animal	Aerobic		Host-associated	0.255573
Francisella tularensis novicida U112	CP000439	Bacteria	Mesophilic		Aerobic		Multiple	0.255204
Francisella tularensis tularensis	AJ749949	Bacteria		Human, Animal	Aerobic		Aquatic	0.254146
Frankia alni ACN14a	CT573213	Bacteria	Mesophilic	No		Non-halophilic	Host-associated	0.439495
Frankia CcI3	CP000249	Bacteria	Mesophilic		Aerobic		Multiple	0.502035
Frankia EAN1pec	CP000820	Bacteria	Mesophilic		Aerobic		Multiple	0.345251
Fusobacterium nucleatum	AE009951	Bacteria	Mesophilic	Human, Animal	Anaerobic		Host-associated	0.397755
Geobacillus kaustophilus HTA426	BA000043	Bacteria	Thermophilic		Aerobic		Aquatic	0.37899
Geobacillus thermodenitrificans NG80-2	CP000557	Bacteria	Thermophilic		Facultative	Non-halophilic	Specialized	0.384829
Geobacter lovleyi SZ	CP001089	Bacteria	Mesophilic	No	Anaerobic	Non-halophilic	Multiple	0.435425
Geobacter metallireducens GS-15	CP000148	Bacteria	Mesophilic	No	Anaerobic		Aquatic	0.434569
Geobacter sulfurreducens	AE017180	Bacteria	Mesophilic	No	Anaerobic		Multiple	0.434571
Geobacter uraniumreducens Rf4	CP000698	Bacteria	Mesophilic		Microaerophilic		Multiple	0.341113
Gloeobacter violaceus	BA000045	Bacteria	Mesophilic				Terrestrial	0.726119
Gluconobacter oxydans 621H	CP000009	Bacteria	Mesophilic		Aerobic		Multiple	0.290932
Gramella forsetii KT0803	CU207366	Bacteria	Mesophilic		Aerobic	Non-halophilic	Multiple	0.296998
Granulobacter bethesdensis CGDNIH1	CP000394	Bacteria	Mesophilic	Human		Non-halophilic	Multiple	0.348889
Haemophilus ducreyi 35000HP	AE017143	Bacteria	Mesophilic	Human	Anaerobic		Host-associated	0.335986
Haemophilus influenzae	L42023	Bacteria	Mesophilic	Human	Facultative		Host-associated	0.324756
Haemophilus influenzae 86 028NP	CP000057	Bacteria	Mesophilic	Human	Facultative		Host-associated	0.333822
Haemophilus influenzae PittEE	CP000671	Bacteria	Mesophilic	Human	Facultative	Non-halophilic	Host-associated	0.32761
Haemophilus influenzae PittGG	CP000672	Bacteria	Mesophilic	Human	Facultative	Mesophilic	Host-associated	0.332109
Hahella chejuensis KCTC 2396	CP000155	Bacteria	Mesophilic	No	Facultative	Mesophilic	Aquatic	0.259189
Haloarcula marismortui ATCC 43049	AY596297	Archaea	Mesophilic	No	Aerobic	Extreme halophilic	Aquatic	0.481555
Halobacterium salinarum R1	AM774415	Archaea	Thermophilic	No	Anaerobic	Extreme halophilic	Specialized	0.474041
Halobacterium sp	AE004437	Archaea	Mesophilic	No	Facultative	Extreme halophilic	Specialized	0.473938
Haloferax volcanii DS2 uid46845	CP001956	Archaea		No	Aerobic	Moderate halophilic	Aquatic	0.651233
Halomicrobium mukohataei DSM 12286	CP001688	Archaea	Mesophilic	No	Facultative	Extreme halophilic	Specialized	0.558667
Haloquadratum walsbyi	AM180088	Archaea		No		Extreme halophilic	Aquatic	0.434671
Halorhabdus utahensis DSM 12940	CP001687	Archaea	Mesophilic	No	Aerobic	Extreme halophilic	Terrestrial	0.774335
Haloterrigena turkmenica DSM 5511 uid43501	CP001860	Archaea		No	Aerobic	Moderate halophilic	Specialized	0.386096
Helicobacter acinonychis Sheeba	AM260522	Bacteria	Mesophilic	Feline	Microaerophilic	Non-halophilic	Host-associated	0.373598
Helicobacter hepaticus	AE017125	Bacteria	Mesophilic	Animal	Aerobic		Host-associated	0.369285
Helicobacter pylori 26695	CP003904	Bacteria	Mesophilic	Human	Aerobic		Host-associated	0.373673
Helicobacter pylori G27	CP001173	Bacteria	Mesophilic		Microaerophilic	Non-halophilic	Host-associated	0.373211
Helicobacter pylori HPAG1	CP000241	Bacteria	Mesophilic	Human	Aerobic	Non-halophilic	Host-associated	0.373825
Helicobacter pylori J99	AE001439	Bacteria	Mesophilic	Human	Aerobic		Host-associated	0.374088
Heliobacterium modesticaldum Ice1	CP000930	Bacteria	Thermophilic		Anaerobic		Multiple	0.351899
Herminiimonas arsenicoxydans	CU207211	Bacteria	Mesophilic	No	Anaerobic	Non-halophilic	Aquatic	0.394366
Herpetosiphon aurantiacus ATCC 23779	CP000875	Bacteria	Mesophilic		Aerobic		Multiple	0.345243
Hydrogenobaculum Y04AAS1	CP001130	Bacteria	Thermophilic	No	Aerobic		Aquatic	0.365828
Hyperthermus butylicus	CP000493	Archaea	Hyperthermophilic	No	Anaerobic	Moderate halophilic	Aquatic	0.386478
Hyphomonas neptunium ATCC 15444	CP000158	Bacteria	Mesophilic	No	Aerobic		Aquatic	0.414686
Idiomarina loihiensis L2TR	AE017340	Bacteria	Mesophilic		Aerobic		Specialized	0.279147
Ignicoccus hospitalis KIN4 I	CP000816	Archaea	Hyperthermophilic		Anaerobic		Aquatic	0.438564
Jannaschia CCS1	CP000264	Bacteria	Mesophilic	No	Aerobic	Mesophilic	Aquatic	0.424114
Janthinobacterium Marseille	CP000269	Bacteria	Mesophilic				Aquatic	0.475857
Kineococcus radiotolerans SRS30216	CP000750	Bacteria	Mesophilic	No	Aerobic		Multiple	0.484151
Klebsiella pneumoniae MGH 78578	CP000647	Bacteria	Mesophilic	Human, Animal	Facultative		Multiple	0.323087
Lactobacillus acidophilus NCFM	CP000033	Bacteria	Mesophilic	No	Facultative		Multiple	0.447954
Lactobacillus brevis ATCC 367	CP000416	Bacteria	Mesophilic	No	Facultative		Multiple	0.49148
Lactobacillus casei	FM177140	Bacteria	Mesophilic	No	Facultative		Specialized	0.443837
Lactobacillus casei ATCC 334	CP000423	Bacteria	Mesophilic	No	Facultative		Multiple	0.443657
Lactobacillus delbrueckii bulgaricus	CR954253	Bacteria	Mesophilic	No	Facultative		Multiple	0.391783
Lactobacillus delbrueckii bulgaricus ATCC BAA-365	CP000412	Bacteria	Mesophilic	No	Facultative		Multiple	0.387262
Lactobacillus fermentum IFO 3956	AP008937	Bacteria	Mesophilic		Facultative	Non-halophilic	Multiple	0.449924
Lactobacillus gasseri ATCC 33323	CP000413	Bacteria	Mesophilic	No	Facultative		Host-associated	0.343993
Lactobacillus helveticus DPC 4571	CP000517	Bacteria	Mesophilic	No	Facultative	Non-halophilic	Multiple	0.457734
Lactobacillus johnsonii NCC 533	AE017198	Bacteria	Mesophilic	No	Facultative		Host-associated	0.450157
Lactobacillus plantarum	AL935263	Bacteria	Mesophilic	No	Facultative		Host-associated	0.29652
Lactobacillus sakei 23K	CR936503	Bacteria	Mesophilic		Facultative		Multiple	0.482998
Lactobacillus salivarius UCC118	CP000233	Bacteria	Mesophilic		Facultative		Host-associated	0.442616
Lactococcus lactis	AE005176	Bacteria	Mesophilic	No	Facultative		Multiple	0.224343
Lactococcus lactis cremoris MG1363	AM406671	Bacteria	Mesophilic	No	Facultative	Non-halophilic	Multiple	0.221197
Lactococcus lactis cremoris SK11	CP000425	Bacteria	Mesophilic	No	Facultative		Multiple	0.217724
Legionella pneumophila Corby	CP000675	Bacteria	Mesophilic	Human	Aerobic		Host-associated	0.448478
Legionella pneumophila Lens	CR628337	Bacteria	Mesophilic	Animal	Aerobic		Host-associated	0.418829
Legionella pneumophila Paris	CR628336	Bacteria	Mesophilic	Animal	Aerobic		Host-associated	0.436808
Legionella pneumophila Philadelphia 1	AE017354	Bacteria	Mesophilic	Animal	Aerobic		Host-associated	0.361485
Leifsonia xyli xyli CTCB0	AE016822	Bacteria	Mesophilic	Plant	Aerobic		Host-associated	0.585242
Leptospira borgpetersenii serovar Hardjo-bovis JB197	CP000350	Bacteria	Mesophilic	Cattle, Human	Aerobic	Non-halophilic	Host-associated	0.519664
Leptospira borgpetersenii serovar Hardjo-bovis L550	CP000348	Bacteria	Mesophilic	Cattle, Human	Aerobic	Non-halophilic	Host-associated	0.519875
Leptospira interrogans serovar Copenhageni	AE016823	Bacteria	Mesophilic	Animal	Aerobic		Host-associated	0.520757
Leptospira interrogans serovar Lai	AE010300	Bacteria	Mesophilic	Animal	Aerobic		Host-associated	0.521972
Leptothrix cholodnii SP 6	CP001013	Bacteria	Mesophilic	No	Aerobic		Aquatic	0.387966
Leuconostoc mesenteroides ATCC 8293	CP000414	Bacteria	Mesophilic	No	Facultative		Multiple	0.377161
Listeria monocytogenes 4b F2365	AE017262	Bacteria	Mesophilic	Human	Facultative		Multiple	0.392832
Listeria monocytogenes HCC23	CP001175	Bacteria	Mesophilic	Human	Facultative		Host-associated	0.394343
Listeria welshimeri serovar 6b SLCC5334	AM263198	Bacteria	Mesophilic	No	Facultative		Multiple	0.383225
Lysinibacillus sphaericus C3 41	CP000817	Bacteria	Mesophilic	Mosquito	Aerobic		Specialized	0.252019
Magnetococcus MC-1	CP000471	Bacteria		No	Facultative		Aquatic	0.428386
Magnetospirillum magneticum AMB-1	AP007255	Bacteria	Mesophilic	No	Microaerophilic		Aquatic	0.470662
Mannheimia succiniciproducens MBEL55E	AE016827	Bacteria	Mesophilic	No	Anaerobic	Non-halophilic	Host-associated	0.332456
Maricaulis maris MCS10	CP000449	Bacteria	Mesophilic	No	Facultative	Mesophilic	Aquatic	0.45754
Marinobacter aquaeolei VT8	CP000514	Bacteria	Mesophilic	No	Facultative	Moderate halophilic	Aquatic	0.346097
Marinomonas MWYL1	CP000749	Bacteria	Mesophilic	No	Aerobic		Aquatic	0.221227
Mesoplasma florum L1	AE017263	Bacteria	Mesophilic	Mammal, Insect, Plant	Facultative		Host-associated	0.38841
Mesorhizobium BNC1	CP000390	Bacteria		No	Aerobic		Multiple	0.477945
Mesorhizobium loti	BA000012	Bacteria	Mesophilic	No	Aerobic		Multiple	0.525181
Metallosphaera sedula DSM 5348	CP000682	Archaea	Thermophilic	No	Aerobic		Specialized	0.381624
Methanobacterium thermoautotrophicum	AE000666	Archaea	Thermophilic	No	Anaerobic		Specialized	0.364614
Methanobrevibacter smithii ATCC 35061	CP000678	Archaea	Mesophilic		Anaerobic		Multiple	0.3601
Methanocaldococcus fervens AG86	CP001696	Archaea	Hyperthermophilic	No	Anaerobic		Specialized	0.354108
Methanocaldococcus FS406 22 uid42499	CP001901	Archaea	Hyperthermophilic	No	Anaerobic		Specialized	0.351618
Methanocaldococcus infernus ME uid48803	CP002009	Archaea	Hyperthermophilic	No	Anaerobic		Specialized	0.339078
Methanocaldococcus vulcanius M7	CP001787	Archaea	Hyperthermophilic	No	Anaerobic		Specialized	0.363077
Methanococcoides burtonii DSM 6242	CP000300	Archaea	Mesophilic	No	Anaerobic	Moderate halophilic	Aquatic	0.299174
Methanococcus aeolicus Nankai-3	CP000743	Archaea	Mesophilic	No	Anaerobic		Aquatic	0.401938
Methanococcus jannaschii	L77117	Archaea	Hyperthermophilic	No	Anaerobic	Moderate halophilic	Aquatic	0.352806
Methanococcus maripaludis C5	CP000609	Archaea	Mesophilic	No	Anaerobic		Aquatic	0.42002
Methanococcus maripaludis C6	CP000867	Archaea	Mesophilic	No	Anaerobic		Aquatic	0.419519
Methanococcus maripaludis C7	CP000745	Archaea	Mesophilic		Anaerobic		Aquatic	0.418401
Methanococcus maripaludis S2	BX950229	Archaea	Mesophilic	No	Anaerobic		Aquatic	0.420254
Methanococcus vannielii SB	CP000742	Archaea	Mesophilic	No	Anaerobic	Non-halophilic	Aquatic	0.408187
Methanocorpusculum labreanum Z	CP000559	Archaea	Mesophilic	No	Anaerobic	Non-halophilic	Aquatic	0.262673
Methanoculleus marisnigri JR1	CP000562	Archaea	Mesophilic	No	Anaerobic		Aquatic	0.554647
Methanohalobium evestigatum Z 7303 uid49857	CP002069	Archaea	Thermophilic	No	Anaerobic	Extreme halophilic	Specialized	0.27241
Methanohalophilus mahii DSM 5219 uid47313	CP001994	Archaea	Mesophilic		Anaerobic	Moderate halophilic	Specialized	0.176502
Methanopyrus kandleri	AE009439	Archaea	Hyperthermophilic	No	Anaerobic	Moderate halophilic	Specialized	0.327597
Methanosarcina acetivorans	AE010299	Archaea	Mesophilic	No	Anaerobic		Aquatic	0.374172
Methanosarcina barkeri fusaro	CP000099	Archaea	Mesophilic	No	Anaerobic		Multiple	0.279167
Methanosarcina mazei	AE008384	Archaea	Mesophilic	No	Anaerobic		Multiple	0.36548
Methanosphaera stadtmanae	CP000102	Archaea	Mesophilic		Anaerobic		Host-associated	0.289804
Methanospirillum hungatei JF-1	CP000254	Archaea	Mesophilic	No	Anaerobic		Multiple	0.237603
Methylibium petroleiphilum PM1	CP000555	Bacteria	Mesophilic		Facultative		Aquatic	0.58467
Methylobacillus flagellatus KT	CP000284	Bacteria	Mesophilic		Aerobic		Specialized	0.489256
Methylobacterium 4 46	CP000943	Bacteria	Mesophilic	No	Facultative		Multiple	0.32501
Methylobacterium extorquens PA1	CP000908	Bacteria	Mesophilic	No	Facultative		Multiple	0.237807
Methylobacterium radiotolerans JCM 2831	CP001001	Bacteria	Mesophilic	No	Aerobic	Non-halophilic	Host-associated	0.313627
Methylococcus capsulatus Bath	AE017282	Bacteria	Thermophilic	No	Aerobic		Multiple	0.501694
Microcystis aeruginosa NIES 843	AP009552	Bacteria	Mesophilic	Animal, Human	Aerobic		Aquatic	0.376238
Moorella thermoacetica ATCC 39073	CP000232	Bacteria	Thermophilic		Anaerobic		Aquatic	0.531104
Mycobacterium avium 104	CP000479	Bacteria	Mesophilic	Mammal	Aerobic		Host-associated	0.512933
Mycobacterium avium paratuberculosis	AE016958	Bacteria	Mesophilic	Mammal	Aerobic		Multiple	0.441215
Mycobacterium bovis BCG Pasteur 1173P2	AM408590	Bacteria	Mesophilic	Bovine	Aerobic	Non-halophilic	Host-associated	0.431451
Mycobacterium JLS	CP000580	Bacteria	Mesophilic	No		Non-halophilic	Multiple	0.442305
Mycobacterium KMS	CP000518	Bacteria	Mesophilic	No		Non-halophilic	Multiple	0.442803
Mycobacterium marinum M	CP000854	Bacteria	Mesophilic	Fish, Human	Aerobic		Multiple	0.488993
Mycobacterium smegmatis MC2 155	CP001663	Bacteria	Mesophilic	Human	Aerobic		Host-associated	0.505546
Mycobacterium tuberculosis CDC1551	AE000516	Bacteria	Mesophilic	Human	Aerobic		Host-associated	0.407892
Mycobacterium tuberculosis F11	CP000717	Bacteria	Mesophilic	Human	Aerobic		Host-associated	0.411679
Mycobacterium tuberculosis H37Ra	CP000611	Bacteria		Human	Aerobic	Non-halophilic	Host-associated	0.411343
Mycobacterium tuberculosis H37Rv	CP003248	Bacteria	Mesophilic	Human	Aerobic		Host-associated	0.715358
Mycobacterium ulcerans Agy99	CP000325	Bacteria	Mesophilic	Human	Aerobic	Non-halophilic	Host-associated	0.722954
Mycoplasma agalactiae PG2	CU179680	Bacteria	Psychrophilic	Sheep, Goat	Facultative		Host-associated	0.564163
Mycoplasma capricolum ATCC 27343	CP000123	Bacteria	Mesophilic	Ruminant	Facultative	Non-halophilic	Host-associated	0.395508
Mycoplasma gallisepticum	AE015450	Bacteria	Mesophilic	Avian	Facultative	Non-halophilic	Host-associated	0.381443
Mycoplasma genitalium	L43967	Bacteria	Mesophilic	Human, Animal, Insect	Facultative	Non-halophilic	Host-associated	0.573025
Mycoplasma hyopneumoniae 232	AE017332	Bacteria	Mesophilic	Swine	Facultative	Non-halophilic	Host-associated	0.351743
Mycoplasma hyopneumoniae 7448	AE017244	Bacteria	Mesophilic	Swine	Facultative	Non-halophilic	Host-associated	0.352512
Mycoplasma hyopneumoniae J	AE017243	Bacteria	Mesophilic	Swine	Facultative	Non-halophilic	Host-associated	0.35188
Mycoplasma mobile 163K	AE017308	Bacteria	Mesophilic	Fish	Facultative	Non-halophilic	Host-associated	0.536773
Mycoplasma mycoides	BX293980	Bacteria	Mesophilic	Cattle	Facultative	Non-halophilic	Host-associated	0.39566
Mycoplasma penetrans	BA000026	Bacteria	Mesophilic	Human	Facultative	Non-halophilic	Host-associated	0.564073
Mycoplasma pneumoniae	U00089	Bacteria	Mesophilic	Human	Facultative	Non-halophilic	Host-associated	0.332666
Mycoplasma synoviae 53	AE017245	Bacteria	Mesophilic	Chicken	Facultative	Non-halophilic	Host-associated	0.405012
Myxococcus xanthus DK 1622	CP000113	Bacteria	Mesophilic	No	Aerobic		Terrestrial	0.312792
Nanoarchaeum equitans	AE017199	Archaea	Hyperthermophilic	No	Anaerobic		Host-associated	0.31233
Natrialba magadii ATCC 43099 uid46245	CP001932	Archaea	Mesophilic		Aerobic	Extreme halophilic	Specialized	0.377151
Natronomonas pharaonis	CR936257	Archaea			Aerobic	Moderate halophilic	Aquatic	0.49826
Neisseria gonorrhoeae FA 1090	AE004969	Bacteria	Mesophilic	Human	Aerobic		Host-associated	0.317145
Neisseria meningitidis 053442	CP000381	Bacteria	Mesophilic	Human	Aerobic		Host-associated	0.270238
Neisseria meningitidis FAM18	AM421808	Bacteria	Mesophilic	Human	Aerobic		Host-associated	0.270806
Neisseria meningitidis MC58	AE002098	Bacteria	Mesophilic	Human	Aerobic		Host-associated	0.332119
Neisseria meningitidis Z2491	AL157959	Bacteria	Mesophilic	Human	Aerobic		Host-associated	0.27055
Neorickettsia sennetsu Miyayama	CP000237	Bacteria		Human			Multiple	0.486518
Nitratiruptor SB155-2	AP009178	Bacteria	Thermophilic		Anaerobic		Specialized	0.310707
Nitrobacter hamburgensis X14	CP000319	Bacteria	Mesophilic	No	Aerobic		Terrestrial	0.337857
Nitrobacter winogradskyi Nb-255	CP000115	Bacteria	Mesophilic	No	Facultative		Terrestrial	0.502985
Nitrosococcus oceani ATCC 19707	CP000127	Bacteria				Mesophilic	Aquatic	0.356961
Nitrosomonas europaea	AL954747	Bacteria	Mesophilic	No	Aerobic		Multiple	0.57734
Nitrosomonas eutropha C71	CP000450	Bacteria					Multiple	0.379618
Nitrosopumilus maritimus SCM1	CP000866	Archaea	Mesophilic	No	Aerobic		Aquatic	0.612351
Nitrosospira multiformis ATCC 25196	CP000103	Bacteria	Mesophilic		Aerobic		Terrestrial	0.622654
Nocardia farcinica IFM10152	AP006618	Bacteria	Mesophilic	Human, Animal	Aerobic	Non-halophilic	Multiple	0.502905
Nocardioides JS614	CP000509	Bacteria	Mesophilic	No	Aerobic	Non-halophilic	Terrestrial	0.521808
Nostoc sp	BA000019	Bacteria	Mesophilic	No	Aerobic		Multiple	0.261699
Novosphingobium aromaticivorans DSM 12444	CP000248	Bacteria		No	Aerobic		Multiple	0.421162
Oceanobacillus iheyensis	BA000028	Bacteria	Mesophilic	No	Aerobic	Moderate halophilic	Multiple	0.36447
Ochrobactrum anthropi ATCC 49188	CP000758	Bacteria	Mesophilic	Human		Non-halophilic	Terrestrial	0.286301
Oenococcus oeni PSU-1	CP000411	Bacteria	Mesophilic	No	Facultative		Multiple	0.421907
Onion yellows phytoplasma	AP006628	Bacteria	Mesophilic	Onion	Aerobic		Host-associated	0.389642
Opitutus terrae PB90 1	CP001032	Bacteria	Mesophilic	No	Anaerobic		Aquatic	0.5331
Orientia tsutsugamushi Boryong	AM494475	Bacteria		Human			Host-associated	0.489848
Parabacteroides distasonis ATCC 8503	CP000140	Bacteria	Mesophilic	Mammal	Anaerobic		Host-associated	0.226921
Paracoccus denitrificans PD1222	CP000489	Bacteria	Mesophilic	No	Aerobic		Multiple	0.367259
Parvibaculum lavamentivorans DS-1	CP000774	Bacteria	Mesophilic	No	Aerobic		Multiple	0.419168
Pasteurella multocida	AE004439	Bacteria	Mesophilic	Human, Animal	Facultative		Host-associated	0.322824
Pediococcus pentosaceus ATCC 25745	CP000422	Bacteria	Mesophilic	No	Facultative		Multiple	0.380999
Pelobacter carbinolicus	CP000142	Bacteria	Mesophilic	No	Anaerobic		Aquatic	0.328643
Pelobacter propionicus DSM 2379	CP000482	Bacteria	Mesophilic	No	Anaerobic	Non-halophilic	Multiple	0.273119
Pelotomaculum thermopropionicum SI	AP009389	Bacteria	Thermophilic	No	Anaerobic	Non-halophilic	Specialized	0.463311
Petrotoga mobilis SJ95	CP000879	Bacteria	Thermophilic	No	Anaerobic	Mesophilic	Specialized	0.413154
Picrophilus torridus DSM 9790	AE017261	Archaea	Thermophilic		Aerobic		Specialized	0.390853
Polaromonas JS666	CP000316	Bacteria	Mesophilic	No	Aerobic	Non-halophilic	Multiple	0.39387
Polaromonas naphthalenivorans CJ2	CP000529	Bacteria	Mesophilic	No	Aerobic		Aquatic	0.533981
Polynucleobacter necessarius STIR1	CP001010	Bacteria	Mesophilic		Aerobic		Host-associated	0.532978
Polynucleobacter QLW-P1DMWA-1	CP000655	Bacteria	Mesophilic		Aerobic		Aquatic	0.35472
Porphyromonas gingivalis W83	AE015924	Bacteria	Mesophilic	Human	Anaerobic	Non-halophilic	Host-associated	0.260076
Prochlorococcus marinus AS9601	CP000551	Bacteria	Mesophilic	No			Aquatic	0.24418
Prochlorococcus marinus CCMP1375	AE017126	Bacteria	Mesophilic				Aquatic	0.416133
Prochlorococcus marinus MED4	BX548174	Bacteria	Mesophilic				Aquatic	0.355944
Prochlorococcus marinus MIT 9211	CP000878	Bacteria	Mesophilic	No			Aquatic	0.356747
Prochlorococcus marinus MIT 9215	CP000825	Bacteria	Mesophilic	No		Non-halophilic	Aquatic	0.244701
Prochlorococcus marinus MIT 9301	CP000576	Bacteria	Mesophilic				Aquatic	0.357934
Prochlorococcus marinus MIT 9303	CP000554	Bacteria	Mesophilic	No			Aquatic	0.341254
Prochlorococcus marinus MIT 9312	CP000111	Bacteria	Mesophilic				Aquatic	0.147684
Prochlorococcus marinus MIT 9515	CP000552	Bacteria		No			Aquatic	0.531038
Prochlorococcus marinus MIT9313	BX548175	Bacteria	Mesophilic				Aquatic	0.391111
Prochlorococcus marinus NATL1A	CP000553	Bacteria	Mesophilic	No			Aquatic	0.533229
Prochlorococcus marinus NATL2A	CP000095	Bacteria	Mesophilic				Aquatic	0.304024
Propionibacterium acnes KPA171202	AE017283	Bacteria	Mesophilic	Human	Anaerobic	Non-halophilic	Host-associated	0.670141
Prosthecochloris vibrioformis DSM 265	CP000607	Bacteria	Mesophilic	No	Facultative	Mesophilic	Aquatic	0.664918
Pseudoalteromonas atlantica T6c	CP000388	Bacteria	Mesophilic	Shellfish	Aerobic		Aquatic	0.240806
Pseudoalteromonas haloplanktis TAC125	CR954246	Bacteria	Psychrophilic	No	Aerobic	Mesophilic	Aquatic	0.194155
Pseudomonas aeruginosa	AE004091	Bacteria	Mesophilic	Human	Aerobic		Multiple	0.359736
Pseudomonas aeruginosa PA7	CP000744	Bacteria	Mesophilic	Human	Aerobic		Multiple	0.364431
Pseudomonas aeruginosa UCBPP-PA14	CP000438	Bacteria	Mesophilic	Human, Animal, Plant	Aerobic		Multiple	0.365
Pseudomonas entomophila L48	CT573326	Bacteria		Insect			Multiple	0.246753
Pseudomonas fluorescens Pf-5	CP000076	Bacteria	Mesophilic	No	Aerobic		Multiple	0.2648
Pseudomonas fluorescens PfO-1	CP000094	Bacteria	Mesophilic	No	Aerobic		Multiple	0.265988
Pseudomonas mendocina ymp	CP000680	Bacteria		Human	Aerobic	Non-halophilic	Multiple	0.302892
Pseudomonas putida F1	CP000712	Bacteria	Mesophilic	No	Aerobic	Non-halophilic	Multiple	0.344687
Pseudomonas putida GB 1	CP000926	Bacteria	Mesophilic	No	Aerobic	Non-halophilic	Multiple	0.342401
Pseudomonas putida KT2440	AE015451	Bacteria	Mesophilic	No	Aerobic		Multiple	0.337336
Pseudomonas putida W619	CP000949	Bacteria	Mesophilic	No	Aerobic	Non-halophilic	Multiple	0.335442
Pseudomonas stutzeri A1501	CP000304	Bacteria	Mesophilic		Aerobic		Host-associated	0.330696
Pseudomonas syringae pv B728a	CP000075	Bacteria	Mesophilic	Plant	Aerobic		Multiple	0.276354
Pseudomonas syringae tomato DC3000	AE016853	Bacteria	Mesophilic	Plant	Aerobic		Multiple	0.255615
Psychrobacter arcticum 273-4	CP000082	Bacteria	Psychrophilic	No			Specialized	0.250309
Psychrobacter cryohalolentis K5	CP000323	Bacteria	Psychrophilic			Moderate halophilic	Multiple	0.250726
Psychrobacter PRwf-1	CP000713	Bacteria	Mesophilic		Aerobic		Aquatic	0.229799
Psychromonas ingrahamii 37	CP000510	Bacteria	Psychrophilic	No	Anaerobic		Aquatic	0.230211
Pyrobaculum aerophilum	AE009441	Archaea	Hyperthermophilic	No	Facultative		Aquatic	0.696558
Pyrobaculum arsenaticum DSM 13514	CP000660	Archaea	Hyperthermophilic	No	Anaerobic		Aquatic	0.722203
Pyrobaculum calidifontis JCM 11548	CP000561	Archaea	Hyperthermophilic	No	Facultative		Specialized	0.737065
Pyrobaculum islandicum DSM 4184	CP000504	Archaea	Thermophilic	No	Anaerobic		Specialized	0.667242
Pyrococcus abyssi	AL096836	Archaea	Hyperthermophilic	No	Anaerobic		Aquatic	0.642196
Pyrococcus furiosus	AE009950	Archaea	Hyperthermophilic	No	Anaerobic		Aquatic	0.627562
Pyrococcus horikoshii	BA000001	Archaea	Hyperthermophilic	No	Anaerobic		Aquatic	0.625819
Ralstonia solanacearum	AL646052	Bacteria	Mesophilic	Plant	Aerobic		Multiple	0.342744
Rhizobium etli CFN 42	CP000133	Bacteria	Mesophilic	No	Aerobic		Host-associated	0.349535
Rhizobium leguminosarum bv viciae 3841	AM236080	Bacteria	Mesophilic	No	Aerobic		Host-associated	0.356507
Rhodobacter sphaeroides 2 4 1	CP000143	Bacteria	Mesophilic	No	Facultative		Multiple	0.378619
Rhodobacter sphaeroides ATCC 17025	CP000661	Bacteria	Mesophilic	No	Facultative		Multiple	0.28523
Rhodobacter sphaeroides ATCC 17029	CP000577	Bacteria	Mesophilic	No	Facultative		Multiple	0.288496
Rhodococcus RHA1	CP000431	Bacteria	Mesophilic		Aerobic	Non-halophilic	Terrestrial	0.461138
Rhodoferax ferrireducens T118	CP000267	Bacteria	Mesophilic	No	Facultative		Multiple	0.319334
Rhodopseudomonas palustris BisA53	CP000463	Bacteria	Mesophilic	No	Facultative		Multiple	0.544573
Rhodopseudomonas palustris BisB18	CP000301	Bacteria	Mesophilic	No	Facultative		Multiple	0.487001
Rhodopseudomonas palustris BisB5	CP000283	Bacteria	Mesophilic	No	Facultative		Multiple	0.379579
Rhodopseudomonas palustris HaA2	CP000250	Bacteria	Mesophilic	No	Facultative		Multiple	0.472428
Rhodospirillum rubrum ATCC 11170	CP000230	Bacteria	Mesophilic	No	Facultative		Multiple	0.293804
Rickettsia akari Hartford	CP000847	Bacteria	Mesophilic	Human	Aerobic		Host-associated	0.488119
Rickettsia bellii RML369-C	CP000087	Bacteria					Host-associated	0.341124
Rickettsia canadensis McKiel	CP000409	Bacteria	Mesophilic	Human	Aerobic		Host-associated	0.486835
Rickettsia conorii	AE006914	Bacteria	Mesophilic	Human	Aerobic		Host-associated	0.488323
Rickettsia felis URRWXCal2	CP000053	Bacteria		Human, Feline			Host-associated	0.486492
Rickettsia massiliae MTU5	CP000683	Bacteria	Mesophilic		Aerobic		Host-associated	0.487957
Rickettsia rickettsii Iowa	CP000766	Bacteria	Mesophilic	Human	Aerobic		Host-associated	0.329084
Rickettsia rickettsii Sheila Smith	CP000848	Bacteria	Mesophilic	Human	Aerobic		Host-associated	0.330134
Rickettsia typhi wilmington	AE017197	Bacteria	Mesophilic	Human, Rodent	Aerobic		Host-associated	0.485082
Roseiflexus castenholzii DSM 13941	CP000804	Bacteria	Thermophilic	No	Facultative		Aquatic	0.504562
Roseiflexus RS-1	CP000686	Bacteria	Thermophilic		Facultative		Specialized	0.517161
Roseobacter denitrificans OCh 114	CP000362	Bacteria	Mesophilic	No			Multiple	0.542492
Rubrobacter xylanophilus DSM 9941	CP000386	Bacteria	Thermophilic	No	Aerobic		Specialized	0.793341
Saccharophagus degradans 2-40	CP000282	Bacteria	Mesophilic	No	Aerobic		Aquatic	0.408368
Saccharopolyspora erythraea NRRL 2338	AM420293	Bacteria	Mesophilic	No	Aerobic		Terrestrial	0.501372
Salinibacter ruber DSM 13855	CP000159	Bacteria	Mesophilic	No	Aerobic	Extreme halophilic	Specialized	0.795238
Salinispora arenicola CNS-205	CP000850	Bacteria	Mesophilic	No	Aerobic		Aquatic	0.337819
Salinispora tropica CNB-440	CP000667	Bacteria	Mesophilic	No	Aerobic	Mesophilic	Aquatic	0.339118
Salmonella enterica arizonae serovar 62 z4 z23	CP000880	Bacteria	Mesophilic	Human, Animal	Facultative		Host-associated	0.356723
Salmonella enterica Choleraesuis	AE017220	Bacteria	Mesophilic	Human, Animal	Facultative		Host-associated	0.36315
Salmonella enterica Paratypi ATCC 9150	CP000026	Bacteria	Mesophilic	Human	Facultative		Host-associated	0.350575
Salmonella enterica serovar Paratyphi B SPB7	CP000886	Bacteria	Mesophilic	Human	Facultative		Host-associated	0.351851
Salmonella typhi	AL513382	Bacteria	Mesophilic	Human	Facultative		Host-associated	0.337163
Salmonella typhi Ty2	AE014613	Bacteria	Mesophilic	Human	Facultative		Host-associated	0.389195
Salmonella typhimurium LT2	AE006468	Bacteria	Mesophilic	Human	Facultative		Host-associated	0.357612
Serratia proteamaculans 568	CP000826	Bacteria	Mesophilic	Human	Facultative	Non-halophilic	Multiple	0.371379
Shewanella amazonensis SB2B	CP000507	Bacteria	Mesophilic		Facultative		Multiple	0.276105
Shewanella ANA-3	CP000469	Bacteria	Mesophilic		Facultative		Multiple	0.243806
Shewanella baltica OS155	CP000563	Bacteria	Mesophilic		Facultative		Aquatic	0.233582
Shewanella baltica OS185	CP000753	Bacteria	Mesophilic	No	Facultative		Aquatic	0.274755
Shewanella baltica OS195	CP000891	Bacteria	Mesophilic		Facultative		Aquatic	0.216127
Shewanella denitrificans OS217	CP000302	Bacteria	Mesophilic		Facultative		Aquatic	0.271235
Shewanella frigidimarina NCIMB 400	CP000447	Bacteria	Mesophilic		Facultative		Multiple	0.329351
Shewanella loihica PV-4	CP000606	Bacteria	Mesophilic		Facultative		Multiple	0.272788
Shewanella MR-4	CP000446	Bacteria	Mesophilic		Facultative		Multiple	0.229671
Shewanella MR-7	CP000444	Bacteria	Mesophilic		Facultative		Aquatic	0.238956
Shewanella oneidensis	AE014299	Bacteria	Mesophilic	Human	Facultative		Multiple	0.235852
Shewanella putrefaciens CN-32	CP000681	Bacteria	Mesophilic	Human	Facultative		Multiple	0.299335
Shewanella sediminis HAW-EB3	CP000821	Bacteria	Psychrophilic	No	Facultative	Mesophilic	Aquatic	0.222546
Shewanella W3-18-1	CP000503	Bacteria	Mesophilic	Human	Facultative		Multiple	0.29488
Shewanella woodyi ATCC 51908	CP000961	Bacteria	Mesophilic	No	Facultative	Non-halophilic	Multiple	0.191399
Shigella boydii CDC 3083 94	CP001063	Bacteria	Mesophilic	Human	Facultative	Non-halophilic	Host-associated	0.269357
Shigella boydii Sb227	CP000036	Bacteria	Mesophilic	Human	Facultative	Non-halophilic	Host-associated	0.366297
Shigella dysenteriae	CP000034	Bacteria	Mesophilic	Human	Facultative	Non-halophilic	Host-associated	0.387691
Shigella flexneri 2a 301	AE005674	Bacteria	Mesophilic	Human	Facultative		Host-associated	0.292491
Shigella flexneri 2a 2457T	AE014073	Bacteria	Mesophilic	Human	Facultative		Host-associated	0.381023
Shigella sonnei Ss046	CP000038	Bacteria	Mesophilic	Human	Facultative	Non-halophilic	Host-associated	0.300092
Sinorhizobium medicae WSM419	CP000738	Bacteria	Mesophilic	No	Aerobic	Non-halophilic	Multiple	0.371643
Sinorhizobium meliloti	AL591688	Bacteria	Mesophilic	No	Aerobic		Multiple	0.373774
Sodalis glossinidius morsitans	AP008232	Bacteria	Mesophilic	No	Microaerophilic	Non-halophilic	Host-associated	0.367314
Solibacter usitatus Ellin6076	CP000473	Bacteria	Mesophilic	No	Aerobic	Non-halophilic	Terrestrial	0.476596
Sphingomonas wittichii RW1	CP000699	Bacteria	Mesophilic	No	Aerobic		Aquatic	0.510782
Sphingopyxis alaskensis RB2256	CP000356	Bacteria			Aerobic		Aquatic	0.441478
Staphylococcus aureus aureus MRSA252	BX571856	Bacteria	Mesophilic	Human	Facultative		Host-associated	0.373579
Staphylococcus aureus aureus MSSA476	BX571857	Bacteria	Mesophilic	Human	Facultative		Host-associated	0.374703
Staphylococcus aureus COL	CP000046	Bacteria	Mesophilic	Human	Facultative		Host-associated	0.314701
Staphylococcus aureus JH1	CP000736	Bacteria	Mesophilic	Human, Animal	Facultative		Host-associated	0.302127
Staphylococcus aureus JH9	CP000703	Bacteria	Mesophilic	Human, Animal	Facultative		Host-associated	0.288315
Staphylococcus aureus Mu3	AP009324	Bacteria	Mesophilic	Human	Facultative	Non-halophilic	Host-associated	0.30147
Staphylococcus aureus Mu50	BA000017	Bacteria	Mesophilic	Human	Facultative		Host-associated	0.301374
Staphylococcus aureus MW2	BA000033	Bacteria	Mesophilic	Human	Facultative		Host-associated	0.30177
Staphylococcus aureus N315	BA000018	Bacteria	Mesophilic	Human	Facultative		Host-associated	0.314747
Staphylococcus aureus NCTC 8325	CP000253	Bacteria	Mesophilic	Human	Facultative		Host-associated	0.298666
Staphylococcus aureus RF122	AJ938182	Bacteria	Mesophilic	Human, Animal	Facultative		Host-associated	0.384043
Staphylococcus aureus USA300 TCH1516	CP000730	Bacteria	Mesophilic	Human	Facultative		Host-associated	0.300451
Staphylococcus epidermidis ATCC 12228	AE015929	Bacteria	Mesophilic	Human	Facultative		Host-associated	0.290956
Staphylococcus epidermidis RP62A	CP000029	Bacteria	Mesophilic	Human	Facultative		Host-associated	0.292152
Staphylococcus haemolyticus	AP006716	Bacteria	Mesophilic	Human	Facultative		Host-associated	0.299553
Staphylococcus saprophyticus	AP008934	Bacteria	Mesophilic	Human	Aerobic		Host-associated	0.297862
Streptococcus agalactiae 2603	AE009948	Bacteria	Mesophilic	Human	Facultative		Host-associated	0.258451
Streptococcus agalactiae A909	CP000114	Bacteria	Mesophilic	Human	Facultative		Host-associated	0.25997
Streptococcus gordonii Challis substr CH1	CP000725	Bacteria	Mesophilic	Human	Facultative		Host-associated	0.327632
Streptococcus mutans	AE014133	Bacteria	Mesophilic	Human	Facultative		Host-associated	0.279124
Streptococcus pneumoniae CGSP14	CP001033	Bacteria	Mesophilic	Human	Facultative		Multiple	0.266869
Streptococcus pneumoniae D39	CP000410	Bacteria	Mesophilic	Human	Facultative		Multiple	0.269188
Streptococcus pneumoniae Hungary19A 6	CP000936	Bacteria	Mesophilic	Human	Facultative		Multiple	0.268033
Streptococcus pneumoniae R6	AE007317	Bacteria	Mesophilic		Facultative		Multiple	0.267162
Streptococcus pneumoniae TIGR4	AE005672	Bacteria	Mesophilic	Human	Facultative		Multiple	0.267185
Streptococcus pyogenes M1 GAS	AE004092	Bacteria	Mesophilic	Human	Facultative	Non-halophilic	Host-associated	0.229599
Streptococcus pyogenes Manfredo	AM295007	Bacteria	Mesophilic	Human	Facultative	Non-halophilic	Host-associated	0.255141
Streptococcus pyogenes MGAS10270	CP000260	Bacteria	Mesophilic	Human	Facultative	Non-halophilic	Host-associated	0.253367
Streptococcus pyogenes MGAS10394	CP000003	Bacteria	Mesophilic	Human	Facultative	Non-halophilic	Host-associated	0.253722
Streptococcus pyogenes MGAS10750	CP000262	Bacteria	Mesophilic	Human	Facultative	Non-halophilic	Host-associated	0.253271
Streptococcus pyogenes MGAS2096	CP000261	Bacteria	Mesophilic	Human	Facultative	Non-halophilic	Host-associated	0.254437
Streptococcus pyogenes MGAS315	AE014074	Bacteria	Mesophilic	Human	Facultative	Non-halophilic	Host-associated	0.255732
Streptococcus pyogenes MGAS5005	CP000017	Bacteria	Mesophilic	Human	Facultative	Non-halophilic	Host-associated	0.253651
Streptococcus pyogenes MGAS6180	CP000056	Bacteria	Mesophilic	Human	Facultative	Non-halophilic	Host-associated	0.252983
Streptococcus pyogenes MGAS8232	AE009949	Bacteria	Mesophilic	Human	Facultative	Non-halophilic	Host-associated	0.260338
Streptococcus pyogenes MGAS9429	CP000259	Bacteria	Mesophilic	Human	Facultative	Non-halophilic	Host-associated	0.255663
Streptococcus pyogenes SSI-1	BA000034	Bacteria	Mesophilic	Human	Facultative	Non-halophilic	Host-associated	0.257806
Streptococcus sanguinis SK36	CP000387	Bacteria	Mesophilic	Human	Facultative		Host-associated	0.334666
Streptococcus suis 05ZYH33	CP000407	Bacteria	Mesophilic	Swine, Human	Facultative	Non-halophilic	Multiple	0.316389
Streptococcus suis 98HAH33	CP000408	Bacteria	Mesophilic	Swine, Human	Facultative	Non-halophilic	Specialized	0.316007
Streptococcus thermophilus CNRZ1066	CP000024	Bacteria	Thermophilic	No	Anaerobic		Multiple	0.2504
Streptococcus thermophilus LMD-9	CP000419	Bacteria	Mesophilic	No	Facultative	Non-halophilic	Multiple	0.253003
Streptococcus thermophilus LMG 18311	CP000023	Bacteria	Thermophilic	No	Anaerobic		Multiple	0.251297
Streptomyces avermitilis	BA000030	Bacteria	Mesophilic	No	Aerobic		Multiple	0.367765
Streptomyces griseus NBRC 13350	AP009493	Bacteria	Mesophilic	No	Aerobic		Multiple	0.498326
Sulfolobus acidocaldarius DSM 639	CP000077	Archaea	Thermophilic	No	Aerobic		Specialized	0.250208
Sulfolobus islandicus L D 8 5 uid43679	CP001731	Archaea	Hyperthermophilic	No	Aerobic		Specialized	0.342113
Sulfolobus islandicus L S 2 15	CP001399	Archaea	Hyperthermophilic	No	Aerobic		Specialized	0.341703
Sulfolobus islandicus M 14 25	CP001400	Archaea	Hyperthermophilic	No	Aerobic		Specialized	0.337028
Sulfolobus islandicus M 16 27	CP001401	Archaea	Hyperthermophilic	No	Aerobic	Non-halophilic	Specialized	0.587
Sulfolobus islandicus M 16 4	CP001402	Archaea	Hyperthermophilic	No	Aerobic	Non-halophilic	Specialized	0.588859
Sulfolobus islandicus Y N 15 51	CP001404	Archaea	Hyperthermophilic	No		Non-halophilic	Specialized	0.589722
Sulfolobus solfataricus	AE006641	Archaea	Hyperthermophilic	No	Aerobic		Specialized	0.401967
Sulfolobus tokodaii	BA000023	Archaea	Hyperthermophilic	No	Aerobic		Specialized	0.577084
Sulfurihydrogenibium YO3AOP1	CP001080	Bacteria	Thermophilic	No	Facultative		Specialized	0.289384
Sulfurovum NBC37-1	AP009179	Bacteria	Mesophilic	No	Facultative		Specialized	0.311454
Symbiobacterium thermophilum IAM14863	AP006840	Bacteria	Thermophilic	No	Microaerophilic	Non-halophilic	Terrestrial	0.626813
Synechococcus CC9311	CP000435	Bacteria	Mesophilic	No			Aquatic	0.400116
Synechococcus CC9605	CP000110	Bacteria	Mesophilic	No			Aquatic	0.225377
Synechococcus CC9902	CP000097	Bacteria	Mesophilic	No			Aquatic	0.417189
Synechococcus elongatus PCC 6301	AP008231	Bacteria	Mesophilic	No		Non-halophilic	Aquatic	0.417974
Synechococcus elongatus PCC 7942	CP000100	Bacteria	Mesophilic				Aquatic	0.417671
Synechococcus PCC 7002	CP000951	Bacteria	Mesophilic	No			Aquatic	0.409465
Synechococcus RCC307	CT978603	Bacteria	Mesophilic				Aquatic	0.631565
Synechococcus WH 7803	CT971583	Bacteria	Mesophilic				Aquatic	0.367731
Synechocystis PCC6803	BA000022	Bacteria	Mesophilic	No			Aquatic	0.396291
Syntrophobacter fumaroxidans MPOB	CP000478	Bacteria	Mesophilic	No	Anaerobic		Aquatic	0.475921
Syntrophomonas wolfei Goettingen	CP000448	Bacteria		No	Anaerobic		Multiple	0.362229
Syntrophus aciditrophicus SB	CP000252	Bacteria	Mesophilic		Anaerobic		Multiple	0.48219
Thermoanaerobacter pseudethanolicus ATCC 33223	CP000924	Bacteria	Thermophilic	No	Anaerobic		Aquatic	0.353918
Thermobifida fusca YX	CP000088	Bacteria	Thermophilic	Human	Aerobic		Multiple	0.395264
Thermococcus gammatolerans EJ3	CP001398	Archaea	Hyperthermophilic	No	Anaerobic	Mesophilic	Specialized	0.40472
Thermococcus kodakaraensis KOD1	AP006878	Archaea	Hyperthermophilic		Anaerobic	Mesophilic	Specialized	0.408283
Thermococcus onnurineus NA1	CP000855	Archaea	Hyperthermophilic	No	Anaerobic		Terrestrial	0.686674
Thermoplasma acidophilum	AL139299	Archaea	Thermophilic	No	Facultative		Specialized	0.634245
Thermoplasma volcanium	BA000011	Archaea	Thermophilic	No	Facultative		Specialized	0.601141
Thermoproteus neutrophilus V24Sta	CP001014	Archaea	Hyperthermophilic	No	Anaerobic		Specialized	0.754617
Thermosynechococcus elongatus	BA000039	Bacteria	Thermophilic	No			Specialized	0.591543
Thermotoga lettingae TMO	CP000812	Bacteria	Hyperthermophilic	No	Anaerobic		Specialized	0.605849
Thermotoga maritima	AE000512	Bacteria	Hyperthermophilic	No	Anaerobic		Specialized	0.456574
Thermotoga petrophila RKU-1	CP000702	Bacteria	Hyperthermophilic	No	Anaerobic		Aquatic	0.674221
Thermus thermophilus HB27	AE017221	Bacteria	Thermophilic		Aerobic		Specialized	0.34367
Thermus thermophilus HB8	AP008226	Bacteria	Thermophilic		Aerobic		Specialized	0.489262
Thiobacillus denitrificans ATCC 25259	CP000116	Bacteria	Mesophilic	No	Facultative		Multiple	0.468253
Thiomicrospira crunogena XCL-2	CP000109	Bacteria	Mesophilic	No	Microaerophilic		Aquatic	0.293293
Treponema denticola ATCC 35405	AE017226	Bacteria	Mesophilic	Human	Anaerobic		Host-associated	0.594317
Treponema pallidum	AE000520	Bacteria	Mesophilic	Human	Anaerobic		Host-associated	0.672562
Trichodesmium erythraeum IMS101	CP000393	Bacteria		No	Aerobic		Aquatic	0.354671
Tropheryma whipplei Twist	AE014184	Bacteria	Mesophilic	Human	Aerobic		Host-associated	0.298284
uncultured methanogenic archaeon RC-I	AM114193	Archaea	Mesophilic	No		Non-halophilic	Host-associated	0.222466
Ureaplasma parvum serovar 3 ATCC 27815	CP000942	Bacteria	Mesophilic	Human, Animal	Facultative		Host-associated	0.566157
Ureaplasma urealyticum	AF222894	Bacteria	Mesophilic	Animal	Facultative		Host-associated	0.565748
Verminephrobacter eiseniae EF01-2	CP000542	Bacteria	Mesophilic	No		Non-halophilic	Host-associated	0.329108
Vibrio cholerae	AE003852	Bacteria	Mesophilic	Human, Primate	Facultative		Aquatic	0.31664
Vibrio cholerae O395	CP001235	Bacteria	Mesophilic	Human, Primate	Facultative		Aquatic	0.312151
Vibrio harveyi ATCC BAA-1116	CP006605	Bacteria	Mesophilic	Vertebrate and invertebrate aquatic organisms	Facultative	Moderate halophilic	Aquatic	0.206025
Vibrio parahaemolyticus	BA000031	Bacteria	Mesophilic	Human	Facultative		Aquatic	0.223825
Vibrio vulnificus CMCP6	AE016795	Bacteria	Mesophilic	Human	Facultative		Aquatic	0.319458
Vibrio vulnificus YJ016	BA000037	Bacteria	Mesophilic	Human	Facultative		Aquatic	0.283684
Wigglesworthia brevipalpis	BA000021	Bacteria	Mesophilic	No			Host-associated	0.344998
Wolbachia endosymbiont of Brugia malayi TRS	AE017321	Bacteria	Mesophilic			Non-halophilic	Host-associated	0.50179
Wolbachia endosymbiont of Drosophila melanogaster	AE017196	Bacteria	Mesophilic	No			Host-associated	0.508076
Xanthobacter autotrophicus Py2	CP000781	Bacteria	Mesophilic	No	Facultative		Multiple	0.349738
Xanthomonas campestris ATCC 33913	AE008922	Bacteria	Mesophilic	Plant	Aerobic		Host-associated	0.580707
Xanthomonas campestris 8004	CP000050	Bacteria	Mesophilic	Plant	Aerobic		Host-associated	0.579579
Xanthomonas campestris vesicatoria 85-10	AM039952	Bacteria	Mesophilic	Plant	Aerobic		Host-associated	0.512833
Xanthomonas citri	AE008923	Bacteria	Mesophilic	Plant	Aerobic		Host-associated	0.449348
Xanthomonas oryzae KACC10331	AE013598	Bacteria	Mesophilic	Rice	Aerobic		Host-associated	0.549997
Xanthomonas oryzae MAFF 311018	AP008229	Bacteria	Mesophilic	Rice	Aerobic		Host-associated	0.5606
Xylella fastidiosa	AE003849	Bacteria	Mesophilic	Plant	Aerobic		Host-associated	0.333277
Xylella fastidiosa M12	CP000941	Bacteria	Mesophilic	Citrus	Aerobic	Non-halophilic	Host-associated	0.338329
Xylella fastidiosa M23	CP001011	Bacteria	Mesophilic		Aerobic		Host-associated	0.329662
Xylella fastidiosa Temecula1	AE009442	Bacteria	Mesophilic	Plant	Aerobic		Host-associated	0.489696
Yersinia enterocolitica 8081	AM286415	Bacteria	Mesophilic	Human, Animal	Facultative		Multiple	0.271911
Yersinia pestis Angola	CP000901	Bacteria	Mesophilic	Human, Rodent	Facultative		Multiple	0.349368
Yersinia pestis Antiqua	CP000308	Bacteria	Mesophilic	Human, Animal	Facultative	Non-halophilic	Multiple	0.365504
Yersinia pestis biovar Mediaevails	AE017042	Bacteria	Mesophilic	Human, Rodent	Facultative		Multiple	0.361293
Yersinia pestis CO92	AL590842	Bacteria	Mesophilic	Human, Rodent	Facultative		Multiple	0.354297
Yersinia pestis Nepal516	CP000305	Bacteria	Mesophilic	Human, Animal	Facultative		Multiple	0.293408
Yersinia pestis Pestoides F	CP000668	Bacteria	Mesophilic	Human, Rodent	Facultative	Non-halophilic	Multiple	0.281268
Yersinia pseudotuberculosis IP 31758	CP000720	Bacteria	Mesophilic	Human, Animal	Facultative		Multiple	0.1908
Yersinia pseudotuberculosis IP32953	BX936398	Bacteria	Mesophilic	Human, Animal	Facultative		Multiple	0.214346
Yersinia pseudotuberculosis YPIII	CP000950	Bacteria	Mesophilic	Human	Facultative		Multiple	0.242223
Zymomonas mobilis ZM4	AE008692	Bacteria	Mesophilic	No	Anaerobic		Multiple	0.304328

## Sheet: Table S2
Supplementary Table 2. Average RSCU values for each organism in the dataset.
Organism Name	TGT	TGC	GAT	GAC	TCT	TCG	TCA	TCC	AGC	AGT	CAA	CAG	ATG	AAC	AAT	CCT	CCG	CCA	CCC	AAG	AAA	ACC	ACA	ACG	ACT	TTT	TTC	GCA	GCC	GCG	GCT	GGT	GGG	GGA	GGC	ATC	ATA	ATT	TTA	TTG	CTC	CTT	CTG	CTA	CAT	CAC	CGA	CGC	CGG
Acaryochloris marina MBIC11017	1.14866	0.851336	1.40337	0.59663	1.33824	0.555764	0.815815	1.09415	1.02545	1.17058	1.13275	0.867247	1	0.720567	1.27943	1.19796	0.60538	0.8192	1.37746	0.789635	1.21037	1.61889	0.667518	0.836562	0.877027	1.42103	0.578971	0.829768	1.43721	0.635333	1.09769	1.04541	0.908879	0.877018	1.16869	0.979224	0.235208	1.78557	1.22622	1.23149	0.938352	0.601696	1.21881	0.783437	1.37517	0.624827	1.34451	1.51331	1.238
Acholeplasma laidlawii PG 8A	1.69464	0.305363	1.62538	0.374622	1.55117	0.199256	1.79894	0.392665	0.323142	1.73483	1.81264	0.187357	1	0.633834	1.36617	1.3672	0.355698	2.12837	0.148741	0.43413	1.56587	0.504116	2.01811	0.30714	1.17063	1.57906	0.420937	2.14074	0.246955	0.287498	1.3248	2.48799	0.266244	0.842416	0.40335	0.632824	0.690596	1.67658	3.31595	0.332418	0.228961	0.998185	0.156846	0.967639	1.43345	0.56655	0.29733	0.347549	0.0239139
Acidothermus cellulolyticus 11B	0.443264	1.55674	0.543234	1.45677	0.226577	1.80469	0.388787	1.56615	1.55094	0.462857	0.472536	1.52746	1	1.35449	0.645513	0.245137	2.55952	0.281247	0.914096	1.41807	0.581932	2.01061	0.285072	1.50849	0.195825	0.413887	1.58611	0.4001	1.63022	1.64131	0.328374	0.752629	0.765006	0.572661	1.9097	2.11777	0.099125	0.783107	0.0622147	0.745105	2.37299	0.636618	2.10851	0.0745596	0.55378	1.44622	0.499283	2.0098	2.62728
Acidovorax avenae citrulli AAC00-1	0.126084	1.87392	0.446481	1.55352	0.181039	1.69175	0.1251	1.73869	2.08761	0.175808	0.200344	1.79966	1	1.67251	0.327487	0.253766	1.88466	0.172597	1.68898	1.75511	0.244888	2.0609	0.139842	1.68785	0.111401	0.15105	1.84895	0.281639	2.01648	1.54087	0.16101	0.266237	0.588985	0.2443	2.90048	2.72994	0.067186	0.202872	0.0169787	0.282418	1.49036	0.165725	4.00632	0.0382021	0.539168	1.46083	0.165754	3.85628	1.38609
Acidovorax JS42	0.199182	1.80082	0.458605	1.54139	0.237887	1.57947	0.207643	1.3352	2.36426	0.275531	0.347801	1.6522	1	1.65811	0.341886	0.315119	1.62605	0.265119	1.79371	1.69135	0.308655	2.06973	0.213665	1.55342	0.163185	0.428428	1.57157	0.370054	1.97871	1.42615	0.225087	0.392354	0.523982	0.194234	2.88943	2.51211	0.0740163	0.413876	0.0279316	0.556926	0.918032	0.205329	4.21485	0.0769291	0.555552	1.44445	0.185753	4.16377	0.917699
Aciduliprofundum boonei T469 uid43333	0.781829	1.21817	1.67441	0.325591	1.48912	0.318661	1.06134	0.890605	1.15635	1.08392	1.00407	0.995931	1	0.548121	1.45188	1.25118	0.400538	1.48038	0.867908	0.884532	1.11547	0.799561	1.50547	0.519395	1.17558	1.19548	0.804517	1.6453	0.753786	0.482332	1.11858	1.00663	0.580135	1.70805	0.705177	0.367476	1.60767	1.02485	1.23044	1.34748	0.816058	1.36626	0.554157	0.685601	1.40068	0.599318	0.198365	0.473516	0.117846
Acinetobacter baumannii 1656-2	1.39188	0.608122	1.42481	0.575185	1.48402	0.500351	1.4524	0.244159	0.8961	1.42298	1.3904	0.609604	1	0.662553	1.33745	1.41692	0.685104	1.64043	0.257544	0.43525	1.56475	0.843793	1.23089	0.533814	1.3915	1.46789	0.532112	1.51392	0.567519	0.558273	1.36028	2.07598	0.389877	0.613227	0.92092	0.562534	0.26499	2.17248	2.47666	0.988131	0.421958	1.14038	0.431624	0.541246	1.47682	0.523178	0.660846	1.08871	0.266138
Acinetobacter baumannii ATCC 17978	1.41001	0.589986	1.43078	0.56922	1.48208	0.518974	1.43596	0.250351	0.883433	1.4292	1.388	0.611999	1	0.649654	1.35035	1.42159	0.68261	1.63803	0.257771	0.439854	1.56015	0.84379	1.23098	0.532801	1.39243	1.46948	0.530517	1.50275	0.58211	0.5608	1.35434	2.05915	0.396057	0.621202	0.923592	0.559706	0.277493	2.1628	2.47834	0.994261	0.420951	1.13194	0.425415	0.549089	1.47863	0.521369	0.648416	1.07538	0.262707
Acinetobacter baumannii AYE	1.39483	0.605171	1.41177	0.588225	1.48194	0.513934	1.4407	0.254455	0.901291	1.40769	1.3822	0.617803	1	0.668812	1.33119	1.41319	0.699253	1.62752	0.260029	0.441581	1.55842	0.856327	1.23109	0.535991	1.37659	1.45871	0.541291	1.50275	0.589709	0.573303	1.33424	2.04608	0.388281	0.613081	0.952558	0.573479	0.279868	2.14665	2.4428	0.996704	0.433624	1.13717	0.452847	0.536849	1.46587	0.534128	0.643859	1.11052	0.273849
Acinetobacter baumannii SDF	1.35181	0.648192	1.44313	0.556874	1.48951	0.47892	1.44541	0.284049	0.90169	1.40043	1.38178	0.618221	1	0.679022	1.32098	1.46907	0.644038	1.61473	0.272161	0.488807	1.51119	0.816336	1.32359	0.479283	1.38079	1.42779	0.572213	1.53227	0.531921	0.556453	1.37935	2.07707	0.434467	0.587545	0.900919	0.583029	0.268256	2.14871	2.4238	1.02043	0.421348	1.18118	0.39407	0.559175	1.49269	0.507309	0.828581	0.948696	0.245559
Acinetobacter sp ADP1	1.45039	0.549611	1.5813	0.418703	1.34881	0.633695	1.38572	0.334478	0.824381	1.47291	1.16873	0.831274	1	0.506746	1.49325	1.36993	0.533391	1.69056	0.406119	0.458047	1.54195	1.10797	1.25007	0.613857	1.0281	1.61235	0.387653	1.61938	0.74539	0.645993	0.989234	1.89742	0.410076	0.761016	0.931485	0.702864	0.26465	2.03249	1.77691	1.26359	0.490165	1.01487	0.959445	0.495022	1.57654	0.423462	0.755451	1.12101	0.321291
Actinobacillus pleuropneumoniae L20	1.20107	0.798934	1.45507	0.544932	0.910904	1.12531	1.01683	0.674005	1.17269	1.10026	1.59124	0.408761	1	0.719535	1.28047	0.801647	2.52746	0.45846	0.212433	0.256904	1.7431	1.43111	0.660314	1.01935	0.889227	1.24991	0.750086	1.16415	0.681787	1.45164	0.702422	1.9309	0.343191	0.477589	1.24832	0.92938	0.172925	1.89769	2.98503	0.974672	0.353979	0.82639	0.484351	0.375576	1.24787	0.752128	0.702273	1.23678	0.202479
Actinobacillus pleuropneumoniae serovar 3 JL03	1.0778	0.9222	1.44643	0.55357	0.883405	1.40053	1.01025	0.663173	1.08041	0.962236	1.54668	0.453323	1	0.763608	1.23639	0.760742	2.43641	0.546922	0.255929	0.488983	1.51102	1.29184	0.686838	1.1665	0.854819	1.26107	0.738934	1.12445	0.675965	1.46879	0.730797	1.82968	0.409911	0.534983	1.22542	0.888791	0.411486	1.69972	2.69891	1.16577	0.380701	0.841323	0.489499	0.423796	1.20427	0.79573	0.953519	1.11571	0.843598
Actinobacillus succinogenes 130Z	1.04403	0.955966	1.32504	0.674957	0.819344	0.998684	0.652634	1.35421	1.15071	1.02442	1.23451	0.765493	1	0.814668	1.18533	0.729135	2.49358	0.252064	0.525222	0.240761	1.75924	1.58832	0.557839	1.12826	0.725577	1.15514	0.844861	0.836095	1.10737	1.44407	0.61246	1.52604	0.432417	0.62173	1.41981	1.02149	0.212714	1.76579	2.0767	1.52516	0.313502	0.592769	1.27971	0.21216	1.24757	0.752432	0.562317	1.76856	0.903177
Aeromonas hydrophila ATCC 7966	0.451415	1.54858	0.892985	1.10702	0.302206	0.825948	0.237917	1.65506	2.5463	0.432562	0.292376	1.70762	1	1.55664	0.443364	0.274418	1.94369	0.242802	1.53909	1.52944	0.470557	3.10291	0.163523	0.447824	0.285744	0.55992	1.44008	0.27247	2.49036	0.977669	0.259506	0.726209	0.803337	0.178608	2.29185	2.4118	0.165684	0.422515	0.0663723	0.462381	1.34292	0.201773	3.8548	0.0717568	0.549677	1.45032	0.202629	3.15046	1.36855
Aeromonas salmonicida A449	0.554489	1.44551	1.14711	0.852886	1.02274	1.12026	1.3085	0.735819	1.24187	0.570814	1.18456	0.815437	1	1.15668	0.843318	0.975784	1.05093	1.11131	0.861981	1.18959	0.810411	1.13619	1.02081	0.949747	0.893253	0.943868	1.05613	0.955744	0.976902	0.863262	1.20409	0.894461	0.87207	0.877832	1.35564	1.66068	0.606475	0.732843	0.41713	0.796403	1.08065	1.0623	1.84847	0.795051	1.16237	0.837631	1.31966	1.23061	1.28974
Aeropyrum pernix	0.547929	1.45207	0.645926	1.35407	0.650126	0.80288	0.557501	1.09185	2.34579	0.551858	0.26911	1.73089	1	1.60168	0.398323	0.855266	0.936174	0.56747	1.64109	1.58609	0.413912	1.28643	0.942541	0.985067	0.785966	0.383795	1.6162	0.600966	1.50849	0.873564	1.01698	0.705737	1.19374	0.558135	1.54239	0.572571	1.98846	0.438964	0.219212	0.371745	1.87888	0.825313	1.61642	1.08843	0.570462	1.42954	0.109114	0.339273	0.40741
Alcanivorax borkumensis SK2	0.843219	1.15678	1.12523	0.874766	0.765899	0.683173	0.502556	1.26823	1.89418	0.885965	0.746888	1.25311	1	1.11536	0.884641	0.72553	1.50155	0.622858	1.15006	0.929821	1.07018	2.1994	0.428649	0.713923	0.658031	1.02574	0.974263	0.582929	1.6843	1.01693	0.715835	1.0803	0.70697	0.306557	1.90617	1.34919	0.214105	1.4367	0.419322	1.35123	0.605548	0.57353	2.49567	0.5547	0.960815	1.03919	0.556199	2.40193	1.06288
Alkalilimnicola ehrlichei MLHE-1	0.42776	1.57224	0.570946	1.42905	0.145877	1.15599	0.214542	1.73247	2.25186	0.499265	0.28193	1.71807	1	1.58793	0.412066	0.16328	2.01844	0.193296	1.62499	1.66744	0.332564	2.99419	0.136224	0.731648	0.13794	0.388461	1.61154	0.213857	2.45925	1.18466	0.142231	0.56544	1.02162	0.152198	2.26074	2.55881	0.0859332	0.355261	0.0421737	0.52838	1.14546	0.210922	3.97131	0.101754	0.441718	1.55828	0.23074	2.87019	2.1589
Alkaliphilus oremlandii OhILAs	1.35671	0.64329	1.57531	0.424685	1.4944	0.330057	0.878197	0.980054	0.951658	1.36564	1.23494	0.765057	1	0.517866	1.48213	1.2922	0.588868	1.61364	0.505288	0.724929	1.27507	0.913849	1.51052	0.642446	0.933183	1.49668	0.503316	1.64757	0.688604	0.439157	1.22466	1.21095	0.549252	1.55919	0.680612	0.781242	0.822861	1.3959	2.30479	0.955245	0.28933	0.882325	0.627911	0.940397	1.54663	0.453371	0.892035	0.215044	0.321947
Anabaena variabilis ATCC 29413	1.33485	0.665145	1.45211	0.547892	1.4694	0.380315	0.950268	0.734998	0.913269	1.55175	1.44515	0.554849	1	0.68775	1.31225	1.23621	0.394637	1.34715	1.022	0.533252	1.46675	0.941481	1.32888	0.335285	1.39436	1.48653	0.513466	1.11939	0.891145	0.55625	1.43321	1.73817	0.589203	0.912425	0.760198	0.767473	0.501645	1.73088	2.18038	1.22116	0.575964	0.499608	0.715997	0.806892	1.23225	0.767746	0.783313	1.47834	0.763809
Anaeromyxobacter dehalogenans 2CP 1	0.0571854	1.94281	0.205454	1.79455	0.047997	2.60236	0.0486545	1.69981	1.57282	0.0283661	0.0287888	1.97121	1	1.96413	0.0358717	0.0756909	2.60112	0.054668	1.26852	1.98287	0.017133	2.34365	0.0226857	1.60961	0.0240551	0.0203963	1.9796	0.0606672	1.6385	2.25804	0.0427974	0.106403	0.991628	0.108517	2.79345	2.96745	0.00753786	0.025015	0.00179257	0.0494604	3.04716	0.047302	2.8417	0.0125846	0.0689002	1.9311	0.113689	3.65067	1.96577
Anaeromyxobacter Fw109-5	0.10322	1.89678	0.280595	1.71941	0.100376	2.46161	0.0677558	1.71337	1.61535	0.0415461	0.0455577	1.95444	1	1.93786	0.06214	0.153148	2.31086	0.088393	1.4476	1.97598	0.0240227	1.95536	0.0353698	1.96399	0.0452778	0.0300911	1.96991	0.0797372	1.56995	2.25973	0.0905845	0.163104	1.15258	0.237361	2.44695	2.95058	0.0152386	0.0341806	0.00225844	0.0756577	3.95947	0.0712114	1.87157	0.0198319	0.119259	1.88074	0.227291	3.426	1.85278
Anaeromyxobacter K	0.0544741	1.94553	0.200965	1.79903	0.0457284	2.60596	0.0449849	1.70376	1.57215	0.0274185	0.0266447	1.97336	1	1.96322	0.0367798	0.0668971	2.61625	0.0502657	1.26659	1.98366	0.0163426	2.36104	0.0219761	1.59312	0.0238614	0.019829	1.98017	0.0552159	1.64476	2.26179	0.0382315	0.0984077	0.993389	0.105553	2.80265	2.96419	0.00870617	0.0271078	0.00151953	0.0455135	3.03797	0.0461285	2.85816	0.0107091	0.0628076	1.93719	0.101517	3.68086	1.9669
Anaplasma marginale St Maries	0.859459	1.14054	1.13751	0.862489	1.23734	0.636941	0.756976	0.981987	1.45261	0.93415	0.842322	1.15768	1	1.05327	0.946728	0.96278	1.03506	0.975135	1.02703	1.10379	0.896205	1.16452	1.01239	0.798866	1.02422	1.24358	0.756425	1.12332	0.894575	1.04449	0.937611	1.05024	1.09168	0.696798	1.16128	0.699153	1.32703	0.97382	0.549839	1.33294	0.775592	1.02687	1.54706	0.76771	0.856317	1.14368	0.319231	1.17682	0.715636
Anaplasma phagocytophilum HZ	1.25255	0.747447	1.49536	0.504639	1.72035	0.543216	0.912611	0.512022	0.891473	1.42032	0.946577	1.05342	1	0.674025	1.32597	1.84199	0.693782	0.981702	0.482525	1.10139	0.898614	0.593623	1.14316	0.710792	1.55243	1.42263	0.577366	1.11404	0.444204	0.792532	1.64922	1.52205	0.857029	1.02001	0.600909	0.495107	1.43005	1.07484	1.2431	1.36514	0.504958	1.18878	0.796033	0.901992	1.31326	0.686741	0.37405	0.670384	0.454807
Aquifex aeolicus	0.975163	1.02484	0.745742	1.25426	1.10758	0.433538	0.886016	1.60988	0.985644	0.977342	0.712026	1.28797	1	1.40322	0.596776	1.0668	0.692222	0.549263	1.69171	1.04165	0.958351	1.08128	0.824641	1.17123	0.92285	1.12318	0.876817	1.13567	0.848728	0.934486	1.08112	0.929525	0.592274	1.99503	0.483171	0.400305	1.8889	0.710796	0.995816	0.458669	1.76195	1.52006	0.825721	0.437788	0.333066	1.66693	0.0677053	0.151579	0.0924632
Archaeoglobus fulgidus	0.430039	1.56996	0.902683	1.09732	0.693698	0.761868	0.996605	1.01205	2.0374	0.498385	0.319851	1.68015	1	1.37745	0.622552	0.792998	1.14871	0.867235	1.19106	1.29568	0.704321	1.14046	0.950476	1.13553	0.773539	0.795006	1.20499	1.06921	1.01426	0.85677	1.05976	0.738721	0.892792	1.39113	0.97736	0.868805	0.952133	1.17906	0.353725	0.684135	1.54546	1.49151	1.61874	0.306428	0.561789	1.43821	0.135615	0.254142	0.115704
Archaeoglobus profundus DSM 5631 uid43493	1.09057	0.909426	1.53142	0.468581	1.10268	0.170561	0.782782	0.968527	1.38321	1.59225	1.23547	0.764534	1	0.70101	1.29899	1.66409	0.366448	1.0402	0.929262	0.873478	1.12652	1.11769	0.920008	0.331628	1.63068	1.33201	0.667992	1.01183	0.798707	0.242949	1.94651	0.943449	0.754586	1.61793	0.684033	0.683806	0.941461	1.37473	1.14885	0.864696	0.665068	1.78514	0.63989	0.896349	1.42622	0.573778	1.2346	0.374342	0.621855
Arcobacter butzleri RM4018	1.77031	0.22969	1.82025	0.179753	1.74243	0.108606	1.97772	0.031048	0.296141	1.84405	1.88611	0.113892	1	0.283654	1.71635	1.57213	0.0530283	2.31536	0.0594749	0.141324	1.85868	0.0476597	2.04094	0.122721	1.78868	1.79661	0.203394	2.03959	0.112914	0.119298	1.7282	1.62061	0.185032	2.08479	0.109568	0.28826	1.15836	1.55338	3.54052	0.524967	0.0426313	1.27623	0.0444959	0.571158	1.53634	0.463662	0.295741	0.0166146	0.0135938
Arthrobacter aurescens TC1	0.358807	1.64119	0.561011	1.43899	0.322032	1.14526	0.561104	2.16267	1.4582	0.350735	0.51011	1.48989	1	1.64	0.359999	0.511462	1.65778	0.34315	1.48761	1.53142	0.468585	1.99862	0.443051	1.12056	0.437768	0.331884	1.66812	0.668271	1.86332	0.919877	0.548533	0.720236	0.583565	0.632631	2.06357	2.24631	0.126529	0.627158	0.0457408	0.90326	1.7052	0.720736	2.52493	0.100138	0.482693	1.51731	0.394478	2.49504	1.53509
Aster yellows witches-broom phytoplasma AYWB	1.42551	0.574492	1.53805	0.461946	2.12321	0.217212	1.22325	0.62369	0.580502	1.23214	1.94831	0.0516919	1	0.59034	1.40966	2.1426	0.128047	1.03747	0.691888	0.112195	1.8878	0.806659	1.10514	0.105044	1.98315	1.73857	0.261434	1.11316	0.766842	0.146842	1.97316	1.35815	0.297855	1.59827	0.745717	0.517841	0.607506	1.87465	3.42233	0.916427	0.212759	0.932057	0.0695375	0.44689	1.33705	0.662954	0.40035	0.931962	0.0551302
Azoarcus BH72	0.231866	1.76813	0.421947	1.57805	0.0948268	1.9122	0.0985287	1.38994	2.29483	0.209682	0.214754	1.78525	1	1.68016	0.319843	0.161622	2.4435	0.112786	1.28209	1.80621	0.193787	2.62047	0.0936631	1.17632	0.109549	0.23491	1.76509	0.225819	1.8755	1.76495	0.13373	0.353336	0.519891	0.157431	2.96934	2.71739	0.0375932	0.245017	0.00967907	0.322595	1.63809	0.253453	3.7313	0.0448831	0.499884	1.50012	0.114155	4.19852	1.05077
Azoarcus sp EbN1	0.275282	1.72472	0.519897	1.4801	0.143344	2.28826	0.176134	1.19623	1.90631	0.289716	0.348665	1.65134	1	1.52797	0.472035	0.230021	2.39583	0.169556	1.2046	1.71909	0.280905	1.87455	0.178661	1.74568	0.20111	0.246498	1.7535	0.365732	1.62575	1.80009	0.208426	0.415606	0.601186	0.330498	2.65271	2.60766	0.0523882	0.339952	0.0205691	0.484948	2.20562	0.346345	2.84311	0.0994053	0.650961	1.34904	0.272932	3.68588	1.09971
Azorhizobium caulinodans ORS 571	0.192655	1.80735	0.644153	1.35585	0.194118	1.57182	0.147321	2.18344	1.75951	0.143786	0.156402	1.8436	1	1.34455	0.655447	0.202382	2.07407	0.131857	1.59169	1.8349	0.165101	2.30141	0.145046	1.4555	0.0980434	0.20564	1.79436	0.180145	2.12451	1.51057	0.184775	0.313893	0.545077	0.206953	2.93408	2.66859	0.0439056	0.287509	0.0145207	0.231617	2.43498	0.445931	2.83267	0.0402797	0.871706	1.12829	0.146822	3.69167	1.49239
Bacillus amyloliquefaciens FZB42	0.811843	1.18816	1.16807	0.831931	1.01366	0.693011	1.3178	0.991255	1.44506	0.539214	0.849483	1.15052	1	0.949116	1.05088	0.853827	2.36756	0.265936	0.51268	0.535967	1.46403	0.773302	1.21256	1.56501	0.449132	1.27083	0.729172	0.794062	1.10195	1.38062	0.723363	0.621881	0.65121	1.22495	1.50196	1.27951	0.351711	1.36877	1.04294	0.799636	0.861084	1.36419	1.81196	0.120191	1.2906	0.709402	0.352886	1.39215	1.38754
Bacillus anthracis Ames	1.4937	0.506299	1.62094	0.379059	1.59501	0.474347	1.51588	0.329052	0.595034	1.49068	1.63444	0.36556	1	0.571685	1.42832	1.06692	0.882697	1.92781	0.122567	0.487534	1.51247	0.179689	1.9784	0.963494	0.878416	1.3895	0.610499	1.75505	0.234366	0.771917	1.23867	1.48178	0.562477	1.45436	0.501385	0.495571	0.625447	1.87898	3.1278	0.597643	0.263691	1.13911	0.205461	0.666294	1.54556	0.454439	0.861221	0.768967	0.213164
Bacillus anthracis Ames 0581	1.4939	0.506103	1.62035	0.379654	1.5978	0.475055	1.51762	0.327043	0.596567	1.48592	1.63514	0.364861	1	0.574206	1.42579	1.06169	0.887123	1.92968	0.121507	0.487773	1.51223	0.176804	1.98309	0.965281	0.874826	1.38747	0.612531	1.75502	0.23452	0.77356	1.2369	1.48361	0.560834	1.45212	0.503434	0.496758	0.619571	1.88367	3.12794	0.594419	0.264632	1.14201	0.20545	0.665547	1.54424	0.455762	0.856528	0.774561	0.212185
Bacillus anthracis str Sterne	1.48996	0.510038	1.6219	0.378095	1.59234	0.475508	1.51205	0.330788	0.594952	1.49435	1.63359	0.366407	1	0.570238	1.42976	1.06853	0.881878	1.92532	0.124272	0.488183	1.51182	0.182238	1.97462	0.961466	0.881677	1.393	0.606999	1.75452	0.235963	0.770957	1.23856	1.47632	0.565388	1.45935	0.498937	0.492326	0.630512	1.87716	3.12019	0.606836	0.263578	1.13662	0.206282	0.666499	1.54657	0.453428	0.868835	0.762285	0.21663
Bacillus cereus ATCC 10987	1.11155	0.888447	1.49852	0.50148	0.942917	0.786624	1.19939	0.599722	1.13434	1.33701	1.32482	0.675178	1	0.715535	1.28446	1.02009	0.939091	1.62421	0.416608	0.687736	1.31226	0.502782	1.60365	0.941565	0.952	1.31779	0.682206	1.57612	0.404499	0.863844	1.15554	1.17099	0.683042	1.52506	0.620903	0.569335	0.893492	1.53717	2.20128	1.29169	0.345564	0.981953	0.548925	0.630588	1.36583	0.634169	0.897482	0.506058	0.571842
Bacillus cereus ATCC14579	1.50132	0.498677	1.62785	0.372149	1.58862	0.473322	1.52838	0.318221	0.596424	1.49503	1.62433	0.37567	1	0.553783	1.44622	1.0957	0.830718	1.93799	0.135586	0.491118	1.50888	0.193414	1.9704	0.916136	0.920046	1.40645	0.59355	1.75641	0.233858	0.756832	1.2529	1.48149	0.557983	1.47001	0.49051	0.478504	0.648211	1.87328	3.10574	0.623338	0.253977	1.14702	0.201695	0.668231	1.5517	0.448301	0.865638	0.729153	0.213503
Bacillus cereus ZK	1.49902	0.500979	1.62504	0.374963	1.60559	0.480499	1.51023	0.333345	0.586247	1.48409	1.63073	0.369271	1	0.56449	1.43551	1.08182	0.86754	1.92224	0.128407	0.486548	1.51345	0.184427	1.97159	0.954193	0.88979	1.39834	0.601658	1.7525	0.238294	0.767743	1.24146	1.47523	0.566514	1.46164	0.496622	0.486087	0.634112	1.8798	3.12854	0.596754	0.265045	1.13515	0.20334	0.671173	1.55785	0.442146	0.873728	0.756865	0.218706
Bacillus halodurans	1.19707	0.80293	1.36014	0.639863	1.04747	0.956756	1.2048	0.852558	1.02149	0.916929	1.37652	0.623477	1	0.888007	1.11199	1.12964	1.17175	1.37567	0.322932	0.729121	1.27088	0.69536	1.30576	1.48174	0.517142	1.44035	0.55965	1.0876	0.846521	1.05517	1.01071	0.984742	0.973754	1.25128	0.790221	1.02153	0.291924	1.68654	1.64316	1.04245	0.826695	1.31447	0.48566	0.687561	1.35518	0.644824	1.33819	1.07301	0.928692
Bacillus licheniformis ATCC 14580	0.66789	1.33211	1.13492	0.865084	0.881132	1.02024	1.20996	0.926951	1.58765	0.374066	0.926526	1.07347	1	1.01356	0.986443	0.989582	2.08636	0.443942	0.480117	0.612105	1.3879	0.752173	1.30988	1.4943	0.443639	1.29385	0.706151	0.920121	1.08806	1.20679	0.785028	0.552628	0.683495	1.26487	1.49901	1.4666	0.299652	1.23375	0.853575	1.08396	0.916092	1.37737	1.58059	0.188417	1.22616	0.773836	0.43527	1.53404	1.15868
Bacillus licheniformis DSM 13	0.669661	1.33034	1.13598	0.864021	0.882654	1.02041	1.2097	0.924946	1.58387	0.37842	0.927886	1.07211	1	1.01107	0.988929	0.989149	2.08536	0.446724	0.478771	0.612458	1.38754	0.75	1.31041	1.49314	0.446451	1.29227	0.707732	0.921285	1.08735	1.20605	0.785309	0.55487	0.682601	1.26631	1.49622	1.46366	0.302023	1.23432	0.85795	1.08265	0.915752	1.3764	1.57568	0.191563	1.22596	0.774036	0.439903	1.5263	1.1587
Bacillus pumilus SAFR-032	1.20638	0.793622	1.42825	0.571748	1.40498	0.543614	1.58184	0.602321	0.890769	0.976471	1.25799	0.742015	1	0.74949	1.25051	1.1881	1.00039	1.57742	0.234092	0.600103	1.3999	0.590683	1.83784	0.987277	0.584204	1.38989	0.610113	1.49245	0.654636	0.832638	1.02028	1.11032	0.631437	1.2664	0.991849	0.968647	0.309964	1.72139	1.62618	0.810381	0.684513	1.48063	0.802393	0.595903	1.44585	0.554153	0.898431	0.937377	0.556318
Bacillus thuringiensis Al Hakam	1.49506	0.504944	1.62123	0.378768	1.60746	0.473533	1.51518	0.327218	0.59337	1.48324	1.6332	0.366804	1	0.563877	1.43612	1.07264	0.882714	1.91865	0.125999	0.484839	1.51516	0.185342	1.96989	0.957529	0.887237	1.39634	0.603658	1.75005	0.238008	0.770595	1.24135	1.47073	0.570327	1.46417	0.494768	0.485145	0.639971	1.87488	3.12677	0.610869	0.26462	1.12832	0.205427	0.663994	1.54857	0.451429	0.861717	0.75446	0.219169
Bacillus thuringiensis konkukian	1.20502	0.794979	1.56579	0.434214	1.27482	0.918091	1.27551	0.457878	0.784051	1.28965	1.308	0.692002	1	0.677932	1.32207	1.0866	0.933691	1.76102	0.21869	0.758114	1.24189	0.329739	1.6586	1.08511	0.926558	1.31901	0.680994	1.5914	0.312376	0.893046	1.20318	1.32439	0.677911	1.47812	0.519575	0.539992	0.959234	1.50077	2.37152	1.28705	0.301042	0.841607	0.577279	0.621505	1.36356	0.636445	1.28885	0.667514	0.558686
Bacillus weihenstephanensis KBAB4	1.4897	0.510304	1.62646	0.373536	1.57756	0.497966	1.51465	0.325059	0.591577	1.49318	1.61501	0.384987	1	0.55733	1.44267	1.08293	0.881897	1.90002	0.135162	0.496864	1.50314	0.193196	1.97357	0.928841	0.904394	1.39565	0.604349	1.72499	0.235689	0.796783	1.24254	1.46131	0.583976	1.46588	0.488843	0.486381	0.639507	1.87411	3.06843	0.626131	0.27086	1.16481	0.203862	0.665904	1.55876	0.441238	0.86731	0.755658	0.233092
Bacteroides fragilis NCTC 9434	0.9429	1.0571	1.25175	0.748253	1.09655	0.813415	1.066	1.02252	1.0059	0.995616	1.19058	0.809424	1	0.820593	1.17941	1.04346	1.41602	0.854273	0.686244	0.759341	1.24066	0.875382	1.16759	0.861917	1.09511	1.1501	0.849897	1.2122	0.995503	0.636357	1.15594	0.977242	0.712235	1.46584	0.84468	0.871423	0.936747	1.19183	1.15298	1.22252	0.644184	1.13919	1.15887	0.682261	1.27289	0.727107	1.09625	0.571691	1.18086
Bacteroides thetaiotaomicron VPI-5482	1.1121	0.887896	1.1895	0.810503	1.2805	0.74418	0.822408	1.02884	0.979321	1.14475	0.860481	1.13952	1	0.786924	1.21308	1.23207	1.54629	0.448999	0.772637	0.767	1.233	1.00883	1.12352	0.774003	1.09365	0.99225	1.00775	1.14968	1.09328	0.564281	1.19276	1.23239	0.39949	1.59004	0.77808	1.15218	0.707283	1.14054	0.847828	1.40003	0.573917	0.981806	1.88828	0.308136	1.32939	0.670615	0.442126	1.19794	0.818619
Bacteroides vulgatus ATCC 8482	1.15177	0.84823	1.26503	0.734971	1.25724	0.639616	0.898611	1.0263	0.983164	1.19507	0.981084	1.01892	1	0.755921	1.24408	1.39542	1.22997	0.445679	0.928934	0.737848	1.26215	1.15544	1.10656	0.612786	1.12521	1.06777	0.932231	1.08429	1.19755	0.527176	1.19098	1.27622	0.488603	1.46835	0.766826	0.940103	0.853701	1.2062	0.927317	1.86728	0.376474	0.869398	1.63866	0.320873	1.41348	0.586515	0.341287	1.1514	0.804655
Bartonella bacilliformis KC583	1.42711	0.572886	1.69733	0.302674	2.00356	0.410969	1.47341	0.452754	0.621795	1.03751	1.42218	0.577821	1	0.376534	1.62347	1.78426	0.434845	1.31699	0.463903	0.469656	1.53034	0.546301	1.82275	0.588965	1.04199	1.68741	0.312594	1.41709	0.429568	0.498014	1.65533	1.60191	0.67172	1.10786	0.61851	0.561928	0.523836	1.91424	1.81118	1.17453	0.500026	1.78511	0.36701	0.362142	1.57327	0.42673	0.638014	1.21344	0.493143
Bartonella henselae Houston-1	0.947493	1.05251	1.50909	0.490907	1.33178	0.68402	1.3303	0.74361	1.12582	0.784476	1.31115	0.688853	1	0.771516	1.22848	1.28159	0.680382	1.34804	0.689986	0.624945	1.37506	0.749968	1.54771	0.81589	0.886435	1.3892	0.610802	1.3789	0.57813	0.769053	1.27391	1.20831	0.787765	1.18148	0.822442	0.773528	0.775008	1.45146	1.42399	1.50481	0.619613	1.27891	0.682288	0.490391	1.22337	0.776629	0.723148	0.841962	0.583803
Bartonella quintana Toulouse	0.914407	1.08559	1.48216	0.517836	1.25124	0.798034	1.40959	0.739846	1.03782	0.763473	1.20319	0.796809	1	0.790673	1.20933	1.21164	0.741432	1.36975	0.677178	0.695568	1.30443	0.798938	1.50436	0.833112	0.863592	1.34824	0.651764	1.35542	0.619423	0.771111	1.25405	1.24368	0.781764	1.11844	0.856119	0.83018	0.82705	1.34277	1.32619	1.6963	0.570226	1.1272	0.808091	0.47198	1.13373	0.866271	0.760305	0.993522	0.689251
Bartonella tribocorum CIP 105476	1.44717	0.552829	1.70627	0.29373	1.84647	0.442177	1.21495	0.561318	0.77406	1.16102	1.50178	0.498217	1	0.441842	1.55816	1.59844	0.46917	1.19117	0.741223	0.518842	1.48116	0.801395	1.68103	0.767795	0.749775	1.70676	0.293237	1.31893	0.608147	0.650474	1.42245	1.43076	0.768251	1.14132	0.659668	0.62348	0.539046	1.83747	1.62771	1.24749	0.625737	1.83825	0.368086	0.292725	1.58329	0.416715	0.572766	1.29434	0.565044
Bdellovibrio bacteriovorus	0.863081	1.13692	1.07219	0.927814	1.19832	0.705137	0.596854	1.65427	1.1531	0.692322	0.709398	1.2906	1	1.08801	0.911994	0.854325	1.70825	0.782353	0.655074	0.718677	1.28132	1.48034	0.650325	0.860757	1.00858	0.861597	1.1384	0.642746	1.3477	1.05582	0.953732	1.32215	0.552622	0.637694	1.48754	1.76615	0.0950039	1.13884	0.262067	1.4931	0.179025	1.09597	2.79679	0.173048	0.842596	1.1574	0.370508	2.55115	0.355128
Bifidobacterium adolescentis ATCC 15703	0.638524	1.36148	0.850057	1.14994	0.485929	2.29251	1.33146	0.632883	0.90863	0.34859	0.822856	1.17714	1	1.15318	0.846825	0.388036	1.98199	1.16082	0.469149	1.17817	0.821827	0.826257	1.00223	1.7706	0.400908	0.705608	1.29439	1.2055	0.70585	1.58539	0.503256	0.65272	1.03336	0.86396	1.44996	1.35601	0.63339	1.0106	0.550489	2.04522	0.873619	0.778356	1.41547	0.336847	1.08143	0.918568	0.841239	1.15487	1.24442
Bifidobacterium longum	0.358541	1.64146	0.751126	1.24887	0.387067	1.30204	0.369196	2.43712	1.21619	0.288391	0.429352	1.57065	1	1.47468	0.525319	0.382428	2.26173	0.321118	1.03473	1.58265	0.41735	2.36872	0.269216	0.984996	0.377063	0.253637	1.74636	0.440632	2.14814	0.964218	0.447013	0.790876	0.271927	0.370767	2.56643	2.11928	0.127574	0.753141	0.0808567	0.860208	1.45326	0.531929	2.93143	0.142308	0.816933	1.18307	0.521782	2.97865	0.61157
Bordetella avium 197N	0.52447	1.47553	0.946221	1.05378	0.622304	1.74216	1.00393	0.821842	1.38902	0.42075	0.73859	1.26141	1	1.14562	0.854379	0.738629	1.55455	0.774779	0.932039	1.21395	0.786053	1.41924	0.699807	1.43093	0.450029	0.824706	1.17529	0.67234	1.42392	1.31847	0.585266	0.645201	0.751745	0.420296	2.18276	1.8258	0.418405	0.755792	0.262136	1.19699	0.860369	0.641758	2.69139	0.347355	1.01652	0.983485	0.670954	2.21738	1.28776
Bordetella petrii	0.506718	1.49328	0.690221	1.30978	0.467124	1.98114	1.03912	0.786661	1.33425	0.391708	0.75295	1.24705	1	1.29187	0.708125	0.564106	1.76783	0.921504	0.746557	1.30679	0.693207	1.3139	0.737631	1.53022	0.418248	0.603526	1.39647	0.743062	1.25458	1.47018	0.532183	0.539764	0.819505	0.406193	2.23454	1.79222	0.425534	0.782244	0.251485	0.979876	0.787556	0.617922	2.98004	0.383124	0.96902	1.03098	0.668291	2.19957	1.41247
Borrelia afzelii PKo	1.41296	0.587038	1.66152	0.338483	2.12551	0.211781	1.40295	0.260808	0.739382	1.25957	1.67141	0.328587	1	0.358433	1.64157	1.86033	0.195081	1.42494	0.519649	0.413077	1.58692	0.489007	1.78901	0.188298	1.53369	1.80721	0.19279	1.54685	0.373201	0.217141	1.86281	1.1186	0.59223	1.73369	0.555488	0.217947	1.101	1.68105	2.49695	1.00854	0.130892	1.75979	0.115169	0.48865	1.5349	0.465103	0.32708	0.148974	0.0768042
Borrelia burgdorferi	1.15066	0.849343	1.62157	0.378428	1.81527	0.211724	1.34104	0.420017	1.00715	1.2048	1.56196	0.438036	1	0.406942	1.59306	1.6204	0.275307	1.45169	0.652607	0.49633	1.50367	0.544777	1.76488	0.252061	1.43828	1.67466	0.325339	1.55101	0.46827	0.269944	1.71077	0.996192	0.707525	1.62502	0.67126	0.305845	1.12741	1.56675	2.27187	1.25125	0.215611	1.4176	0.262666	0.581001	1.48128	0.518721	0.397809	0.169501	0.20467
Borrelia garinii PBi	1.36443	0.635565	1.64126	0.358741	2.12403	0.207698	1.39708	0.25618	0.773416	1.2416	1.6553	0.344695	1	0.353955	1.64605	1.86704	0.183876	1.41103	0.538048	0.418505	1.5815	0.475599	1.75653	0.200329	1.56754	1.80599	0.194011	1.54583	0.396269	0.219041	1.83885	1.09504	0.575459	1.73843	0.591071	0.214974	1.10931	1.67572	2.51817	0.951641	0.133582	1.77156	0.117014	0.508025	1.56323	0.436768	0.324628	0.150744	0.0727273
Bradyrhizobium BTAi1	0.302452	1.69755	0.737404	1.2626	0.172663	2.33021	0.247934	1.23912	1.80441	0.205659	0.297828	1.70217	1	1.28807	0.711925	0.241154	2.57135	0.236274	0.951219	1.71785	0.282146	2.11714	0.21718	1.50996	0.15572	0.305489	1.69451	0.28729	1.74586	1.72725	0.239604	0.383673	0.451388	0.315279	2.84966	2.62871	0.0379585	0.333331	0.0233515	0.526196	1.90999	0.336807	3.14209	0.0615698	1.03932	0.960682	0.271631	3.37987	1.42508
Bradyrhizobium japonicum	0.291687	1.70831	0.670255	1.32974	0.208232	2.21935	0.294744	1.32901	1.72057	0.228088	0.360644	1.63936	1	1.37786	0.622142	0.284368	2.38012	0.257677	1.07783	1.67354	0.326463	2.07051	0.238959	1.50688	0.183651	0.350985	1.64902	0.350197	1.69097	1.71257	0.246262	0.400389	0.459375	0.34073	2.79951	2.563	0.0791871	0.357813	0.0432979	0.518166	2.10769	0.476461	2.75647	0.0979109	0.893172	1.10683	0.350162	3.31993	1.27196
Bradyrhizobium ORS278	0.250327	1.74967	0.674684	1.32532	0.159287	2.38402	0.221185	1.25478	1.79978	0.180951	0.253327	1.74667	1	1.38518	0.614822	0.220176	2.60776	0.206583	0.965478	1.76715	0.232852	2.12834	0.191983	1.53039	0.149289	0.251447	1.74855	0.250483	1.75873	1.7796	0.21119	0.348726	0.397599	0.274829	2.97885	2.69081	0.0343752	0.274813	0.0191913	0.448518	2.00647	0.27681	3.18887	0.0601345	0.955348	1.04465	0.243949	3.59298	1.31949
Brucella melitensis M28	0.63988	1.36012	1.15517	0.84483	1.30742	1.13057	0.686139	1.25694	1.21348	0.405453	1.20065	0.799354	1	0.902877	1.09712	0.960639	1.5708	0.744821	0.723738	1.11358	0.886424	1.36478	0.679096	1.3322	0.623917	0.82218	1.17782	0.749597	1.13662	1.15445	0.95933	0.782983	0.640349	0.875277	1.70139	1.67209	0.303309	1.0246	0.373804	0.485067	1.15704	1.51861	1.86942	0.596065	1.29235	0.707653	1.47037	1.74833	1.22875
Brucella melitensis ATCC 23457	0.42808	1.57192	1.11661	0.883388	0.389434	1.82369	0.425751	1.64378	1.41135	0.305997	0.403756	1.59624	1	0.935844	1.06416	0.478476	2.20296	0.376711	0.941849	1.41183	0.588175	1.71231	0.492106	1.53183	0.263752	0.682424	1.31758	0.67867	1.52652	1.28366	0.511152	0.707655	0.496181	0.309449	2.48672	1.89149	0.184433	0.924081	0.0820583	0.602891	1.28413	1.50352	2.43359	0.0938112	1.30646	0.693544	0.203855	3.41732	0.814201
Brucella ovis	0.42633	1.57367	1.11845	0.881554	0.390076	1.82331	0.425362	1.65421	1.40296	0.304078	0.401085	1.59891	1	0.926122	1.07388	0.477075	2.18537	0.391711	0.945847	1.41506	0.584937	1.70459	0.492907	1.5395	0.263004	0.680799	1.3192	0.682869	1.52433	1.28396	0.508844	0.702218	0.492074	0.317224	2.48848	1.89069	0.189106	0.9202	0.0776543	0.615531	1.27417	1.50044	2.44293	0.0892805	1.31173	0.688266	0.206403	3.42044	0.810666
Brucella suis 1330	0.428911	1.57109	1.11927	0.880731	0.395296	1.81338	0.434148	1.64056	1.40819	0.30843	0.411311	1.58869	1	0.93237	1.06763	0.475764	2.19854	0.383887	0.941813	1.40583	0.594173	1.69993	0.502721	1.53099	0.266357	0.688812	1.31119	0.681046	1.52759	1.2844	0.506964	0.705719	0.49635	0.316261	2.48167	1.88546	0.194106	0.920433	0.0865596	0.609275	1.27374	1.50593	2.43028	0.0942189	1.30746	0.692544	0.208606	3.40754	0.823088
Brucella suis ATCC 23445	0.42618	1.57382	1.11937	0.880629	0.393586	1.79225	0.442585	1.63211	1.42615	0.313315	0.419787	1.58021	1	0.931722	1.06828	0.480067	2.17632	0.398594	0.945018	1.39506	0.604937	1.69186	0.511346	1.53086	0.265934	0.688134	1.31187	0.690881	1.51762	1.28037	0.511134	0.704588	0.506408	0.318966	2.47004	1.87924	0.196969	0.923795	0.0894689	0.614999	1.27411	1.50479	2.42056	0.0960793	1.30037	0.699626	0.224383	3.37931	0.829384
Buchnera aphidicola Cc Cinara cedri	1.46632	0.533679	1.80032	0.199676	2.01842	0.248246	1.85877	0.37807	0.381579	1.11491	1.5977	0.402302	1	0.268563	1.73144	1.79154	0.313725	1.76058	0.134159	0.200777	1.79922	0.33039	1.99688	0.246234	1.42649	1.67418	0.325821	1.76764	0.109844	0.267005	1.85551	1.39911	0.249721	2.20067	0.150502	0.254345	1.19331	1.55234	3.66642	0.711373	0.141489	0.530582	0.278556	0.671579	1.67852	0.321481	0.579598	0.120556	0.180835
Buchnera aphidicola Sg	1.64662	0.353377	1.77813	0.221867	2.59438	0.189936	1.57241	0.168675	0.20978	1.26482	1.7937	0.206305	1	0.283664	1.71634	1.95777	0.225984	1.6032	0.213049	0.160745	1.83925	0.200102	1.78407	0.19755	1.81827	1.83955	0.160448	1.77226	0.187153	0.190255	1.85033	1.72301	0.17525	1.89573	0.206003	0.201575	1.11969	1.67874	4.03879	0.55986	0.0766838	0.74139	0.0963637	0.486908	1.76668	0.233324	0.924357	0.263442	0.0767216
Buchnera sp	1.64231	0.357687	1.76272	0.237284	2.56467	0.204388	1.4865	0.248122	0.263295	1.23302	1.73767	0.262334	1	0.276054	1.72395	1.89887	0.294403	1.52672	0.280007	0.161014	1.83899	0.256174	1.71098	0.212218	1.82063	1.82879	0.171215	1.71969	0.25094	0.270841	1.75852	1.66202	0.248408	1.78583	0.303742	0.246211	1.10921	1.64458	3.87219	0.620543	0.102226	0.726689	0.117903	0.560449	1.74566	0.254341	0.95276	0.285145	0.0870803
Burkholderia 383	0.220164	1.77984	0.574002	1.426	0.080316	3.02727	0.159804	0.720774	1.82553	0.1863	0.324577	1.67542	1	1.62996	0.370042	0.13628	2.95066	0.106857	0.8062	1.68807	0.311929	1.30109	0.143317	2.46624	0.0893613	0.214562	1.78544	0.38018	1.1376	2.36537	0.116846	0.348002	0.608621	0.141824	2.90155	2.6495	0.0383048	0.312191	0.0191971	0.405979	2.11747	0.203103	3.21193	0.0423131	0.709688	1.29031	0.234844	3.71569	1.29479
Burkholderia ambifaria MC40 6	0.192202	1.8078	0.48904	1.51096	0.0702048	3.18223	0.102212	0.747956	1.74227	0.155128	0.26918	1.73082	1	1.67202	0.327977	0.103009	3.04058	0.0854367	0.770976	1.76615	0.23385	1.33273	0.101478	2.48407	0.0817231	0.1708	1.8292	0.308472	1.12151	2.46959	0.100426	0.335396	0.482265	0.120566	3.06177	2.69966	0.031865	0.268472	0.0147359	0.311474	2.25221	0.165898	3.21819	0.0374933	0.614733	1.38527	0.16527	4.02141	1.09444
Burkholderia cepacia AMMD	0.189918	1.81008	0.475555	1.52444	0.0791326	3.18113	0.114277	0.740356	1.73475	0.150352	0.262047	1.73795	1	1.68157	0.318429	0.111107	3.0477	0.0906379	0.750557	1.77219	0.227812	1.36462	0.097144	2.45335	0.0848802	0.171609	1.82839	0.352728	1.1061	2.42458	0.116591	0.353196	0.492849	0.114895	3.03906	2.705	0.0281826	0.266813	0.0135647	0.309404	2.22995	0.167885	3.24261	0.0365836	0.593319	1.40668	0.163807	4.00189	1.09374
Burkholderia mallei ATCC 23344	0.130562	1.86944	0.575247	1.42475	0.0836712	3.13671	0.131938	0.72706	1.80332	0.117292	0.351322	1.64868	1	1.62448	0.375517	0.102989	2.85402	0.0736444	0.969342	1.75218	0.247823	1.06833	0.101143	2.7664	0.0641288	0.215582	1.78442	0.195868	0.980151	2.73249	0.0914951	0.182061	0.496778	0.117148	3.20401	2.6652	0.0327761	0.302024	0.0165389	0.363726	2.70469	0.197627	2.67542	0.0419933	0.643984	1.35602	0.241226	3.98815	1.19728
Burkholderia mallei NCTC 10229	0.131059	1.86894	0.57327	1.42673	0.077391	3.1635	0.121041	0.718344	1.80521	0.114519	0.351477	1.64852	1	1.62118	0.378819	0.102807	2.86619	0.0663503	0.96465	1.75124	0.248758	1.06776	0.0949367	2.77696	0.0603376	0.216662	1.78334	0.196092	0.974469	2.74082	0.0886173	0.175545	0.496304	0.11611	3.21204	2.66723	0.0307667	0.302001	0.0142869	0.362293	2.70901	0.190155	2.68436	0.0398896	0.64452	1.35548	0.213015	4.02721	1.19727
Burkholderia mallei NCTC 10247	0.133291	1.86671	0.576191	1.42381	0.0796053	3.15772	0.120901	0.717816	1.80667	0.117293	0.353446	1.64655	1	1.62109	0.378909	0.101375	2.87206	0.064833	0.961729	1.75069	0.249313	1.06298	0.0962147	2.77907	0.0617385	0.220653	1.77935	0.197023	0.975213	2.73921	0.0885504	0.17755	0.494547	0.117505	3.2104	2.66359	0.0323715	0.304036	0.0147145	0.363147	2.70892	0.192483	2.68119	0.0395531	0.646709	1.35329	0.221702	4.00976	1.19875
Burkholderia mallei SAVP1	0.138771	1.86123	0.576972	1.42303	0.0870363	3.15638	0.129324	0.719133	1.7884	0.119719	0.357044	1.64296	1	1.61949	0.380506	0.106171	2.85544	0.0738163	0.964573	1.74443	0.255574	1.06523	0.0997613	2.77049	0.0645187	0.221185	1.77882	0.198902	0.976761	2.73103	0.0933114	0.176362	0.49691	0.120428	3.2063	2.66062	0.0350635	0.304313	0.0168049	0.367307	2.70955	0.199198	2.66573	0.041412	0.647484	1.35252	0.248672	3.97394	1.20019
Burkholderia pseudomallei 1106a	0.169412	1.83059	0.586724	1.41328	0.0870151	3.11962	0.131904	0.724633	1.80088	0.135949	0.380932	1.61907	1	1.59695	0.403049	0.116793	2.83579	0.0918434	0.955569	1.7161	0.2839	1.07351	0.112644	2.73116	0.0826879	0.241912	1.75809	0.204235	0.980296	2.71806	0.0974052	0.201152	0.490382	0.14339	3.16508	2.62983	0.044409	0.325764	0.0217236	0.38223	2.69498	0.211739	2.63996	0.0493623	0.669819	1.33018	0.269089	3.92892	1.21502
Burkholderia pseudomallei 1710b	0.21178	1.78822	0.688395	1.31161	0.159368	2.95186	0.206066	0.773272	1.74884	0.160595	0.399967	1.60003	1	1.55811	0.441894	0.201041	2.62211	0.241165	0.935686	1.68253	0.317466	1.06796	0.145221	2.66597	0.120849	0.255199	1.7448	0.255192	1.07712	2.44744	0.220256	0.297947	0.552392	0.205169	2.94449	2.53722	0.105987	0.356792	0.0325332	0.390264	2.57516	0.430032	2.48111	0.0909043	0.702681	1.29732	0.588264	3.42362	1.18557
Burkholderia pseudomallei 668	0.167508	1.83249	0.5867	1.4133	0.0909674	3.1244	0.138882	0.725916	1.79129	0.12855	0.378442	1.62156	1	1.59666	0.403341	0.117011	2.84193	0.085105	0.95595	1.71759	0.282411	1.0651	0.117595	2.73832	0.078982	0.239973	1.76003	0.200282	0.972003	2.73574	0.0919724	0.190405	0.492036	0.135579	3.18198	2.62577	0.0448433	0.329391	0.0235569	0.367508	2.71865	0.206617	2.63484	0.048823	0.669276	1.33072	0.258626	3.94548	1.22145
Burkholderia pseudomallei K96243	0.491942	1.50806	0.911817	1.08818	0.486299	2.879	0.677449	0.599979	1.08175	0.275523	0.929533	1.07047	1	1.25881	0.741185	0.532113	2.4752	0.424427	0.568262	1.47417	0.525828	0.793738	0.624572	2.20395	0.37774	0.436159	1.56384	0.611288	0.820002	1.84707	0.721636	0.500577	0.731186	0.565834	2.2024	2.17553	0.221258	0.603212	0.132049	0.500483	2.08796	0.687026	2.08569	0.50679	0.871799	1.1282	1.23763	2.12216	1.23565
Burkholderia thailandensis E264	0.17836	1.82164	0.558751	1.44125	0.109023	3.08872	0.139731	0.744101	1.76663	0.151788	0.387057	1.61294	1	1.60283	0.397172	0.156574	2.80587	0.105354	0.932197	1.73348	0.266525	1.04295	0.131837	2.72245	0.102762	0.23744	1.76256	0.233101	0.947018	2.70595	0.113926	0.20567	0.479203	0.165714	3.14941	2.61097	0.0472727	0.341758	0.0251062	0.416654	2.64854	0.252481	2.60128	0.0559432	0.664445	1.33555	0.281148	3.90687	1.17691
Burkholderia vietnamiensis G4	0.233047	1.76695	0.498027	1.50197	0.13796	2.98222	0.163807	0.750109	1.7961	0.169805	0.347917	1.65208	1	1.62985	0.370151	0.151167	2.9206	0.136479	0.791755	1.68668	0.313324	1.41359	0.130579	2.33425	0.121584	0.229143	1.77086	0.310456	1.19292	2.34462	0.152005	0.306112	0.474372	0.1453	3.07422	2.6152	0.0489352	0.335865	0.0335939	0.411482	2.17229	0.202302	3.1244	0.0559329	0.636595	1.3634	0.243733	3.97123	1.04004
Burkholderia xenovorans LB400	0.395562	1.60444	0.632657	1.36734	0.199751	2.55508	0.273406	0.861379	1.74793	0.36245	0.512342	1.48766	1	1.38475	0.61525	0.281134	2.67296	0.233662	0.812241	1.42104	0.578965	1.51255	0.27097	1.98622	0.230261	0.435452	1.56455	0.435289	1.27756	2.01273	0.274428	0.58599	0.383574	0.267073	2.76336	2.22638	0.0930141	0.680603	0.0647363	0.727022	1.76217	0.367221	2.96532	0.113532	0.84899	1.15101	0.271332	3.38265	1.0345
Caldicellulosiruptor saccharolyticus DSM 8903	1.27354	0.726456	1.2784	0.7216	1.32294	0.365606	1.82237	0.299176	0.981648	1.20826	1.11406	0.885939	1	0.718893	1.28111	1.43557	0.452649	1.79722	0.314558	0.701793	1.29821	0.444399	2.29205	0.253558	1.01	1.63528	0.364717	2.09636	0.314696	0.348317	1.24062	1.39453	0.599383	1.30432	0.701771	0.363681	1.22573	1.41058	1.48917	1.18647	0.377669	2.02394	0.45734	0.465404	1.29515	0.704853	0.379156	0.233327	0.119267
Caldivirga maquilingensis IC-167	0.639612	1.36039	1.40903	0.590971	0.332529	0.200533	1.98786	0.694622	0.930692	1.85377	0.898391	1.10161	1	0.775267	1.22473	1.01047	0.452905	1.72474	0.811878	1.59468	0.405321	1.0712	1.11711	0.547142	1.26455	0.583995	1.41601	1.05669	1.17803	0.445105	1.32017	2.02539	0.792414	0.455964	0.726233	0.290253	1.3541	1.35565	2.15501	0.491474	0.490913	1.23009	0.567531	1.06498	1.06534	0.934658	0.0481086	0.115425	0.0592105
Campylobacter concisus 13826	0.633511	1.36649	1.29073	0.709268	0.711951	0.453668	1.21144	0.079833	2.54455	0.998553	1.41061	0.589387	1	0.782711	1.21729	1.05734	0.495236	2.3324	0.115023	0.617854	1.38215	0.599811	1.40524	0.786121	1.20883	1.76588	0.234117	1.26921	0.576348	0.716183	1.43826	0.912165	0.292923	0.645833	2.14908	1.25864	1.0731	0.668255	1.27661	0.658186	0.387139	1.96686	0.237478	1.47372	0.798212	1.20179	0.286936	1.11625	0.0449067
Campylobacter curvus 525 92	0.522919	1.47708	1.07197	0.928031	0.581745	0.899515	0.712601	0.360905	2.74847	0.696769	1.27559	0.724407	1	0.948098	1.0519	1.13602	1.43033	0.946209	0.487441	0.67965	1.32035	0.959016	0.694207	1.59847	0.748309	1.50532	0.494681	0.862969	0.972151	1.2829	0.881976	0.717423	0.479919	0.697782	2.10488	1.39091	1.10945	0.499644	0.968843	0.802577	0.775118	1.52374	0.77641	1.15331	0.963605	1.03639	0.551116	1.94386	0.18846
Campylobacter fetus 82-40	1.02952	0.970478	1.61441	0.385587	1.08367	0.321683	1.00418	0.162852	1.74513	1.68249	1.57981	0.420192	1	0.549456	1.45054	1.54371	0.936319	1.35348	0.166487	0.294855	1.70514	0.468726	1.2625	0.533534	1.73524	1.77563	0.224373	1.2757	0.499404	0.489871	1.73502	1.2571	0.239031	1.65204	0.851823	0.497916	1.71034	0.791748	2.19197	0.737775	0.212826	1.77516	0.210186	0.872082	1.40327	0.596726	0.283882	0.553874	0.050935
Campylobacter hominis ATCC BAA-381	0.959123	1.04088	1.58491	0.415087	0.83185	0.474029	1.37474	0.23946	1.56529	1.51462	1.70744	0.292564	1	0.470317	1.52968	1.56021	1.35721	0.943072	0.139506	0.182174	1.81783	0.420931	1.80187	0.644117	1.13308	1.67823	0.321768	1.49432	0.545937	0.707212	1.25253	1.14357	0.176009	1.54199	1.13843	0.465127	1.11121	1.42366	2.1609	1.04498	0.130303	1.97272	0.323739	0.367352	1.30098	0.699023	0.494903	1.11615	0.0748391
Campylobacter jejuni	0.955561	1.04444	1.7214	0.278601	1.0171	0.31998	1.27992	0.546461	1.49252	1.34402	1.59307	0.406928	1	0.528647	1.47135	1.71017	0.325978	1.48309	0.480763	0.548327	1.45167	0.614395	1.46396	0.34407	1.57758	1.68286	0.317137	1.34333	0.439261	0.4885	1.72891	1.19405	0.650571	1.33544	0.819946	0.551573	1.02048	1.42794	2.22475	1.21888	0.290095	1.37144	0.27438	0.620452	1.33006	0.669939	0.522327	0.424416	0.244162
Campylobacter jejuni 81116	1.41138	0.588616	1.83955	0.160445	1.51483	0.145972	0.929112	0.181918	1.13512	2.09306	1.82669	0.173314	1	0.276805	1.7232	2.33452	0.163123	1.31892	0.183441	0.266885	1.73311	0.599904	1.28947	0.252237	1.85839	1.85417	0.145831	1.30921	0.377783	0.309293	2.00372	1.47807	0.41565	1.49564	0.610642	0.565303	0.908406	1.52629	2.79209	0.859483	0.144285	1.77281	0.0548304	0.376495	1.60878	0.391216	0.169875	0.768803	0.0234173
Campylobacter jejuni 81-176	1.39545	0.604552	1.84023	0.159768	1.51289	0.141051	0.924564	0.17751	1.1564	2.08759	1.82304	0.176963	1	0.278405	1.72159	2.34364	0.159367	1.31654	0.18046	0.270879	1.72912	0.615549	1.27469	0.259609	1.85015	1.85139	0.148609	1.3146	0.386768	0.310548	1.98809	1.47511	0.417159	1.49466	0.61308	0.575405	0.905064	1.51953	2.77978	0.865911	0.148543	1.76984	0.055428	0.380503	1.61145	0.38855	0.173791	0.772273	0.0223732
Campylobacter jejuni doylei 269 97	1.37558	0.62442	1.83234	0.167655	1.47727	0.155171	0.908434	0.19813	1.19674	2.06425	1.81036	0.189641	1	0.292238	1.70776	2.31606	0.175504	1.25553	0.252906	0.288993	1.71101	0.632768	1.28447	0.279492	1.80327	1.83722	0.162782	1.30058	0.417661	0.323289	1.95847	1.42909	0.447041	1.47963	0.64424	0.588618	0.909054	1.50233	2.76403	0.863746	0.163989	1.7451	0.0676866	0.395444	1.59396	0.406038	0.19758	0.744905	0.0314421
Campylobacter jejuni RM1221	1.39652	0.603477	1.83432	0.16568	1.48951	0.138346	0.905035	0.181007	1.17395	2.11215	1.82274	0.17726	1	0.283338	1.71666	2.31795	0.159683	1.31172	0.210646	0.274647	1.72535	0.594444	1.30073	0.253615	1.85121	1.85477	0.145231	1.32191	0.381459	0.305278	1.99135	1.46232	0.413985	1.49966	0.624033	0.562343	0.929656	1.508	2.81245	0.845782	0.151337	1.74846	0.0552469	0.386728	1.60232	0.397681	0.177683	0.742222	0.0221167
Candidatus Azobacteroides pseudotrichonymphae genomovar CFP2	1.54953	0.45047	1.63191	0.368094	2.09833	0.464185	1.11655	0.584623	0.360237	1.37607	1.5657	0.434305	1	0.370021	1.62998	1.86256	0.403291	1.29702	0.437131	0.428044	1.57196	0.406863	1.50674	0.382047	1.70435	1.60112	0.398876	1.46404	0.439053	0.260091	1.83681	1.28453	0.664872	1.719	0.331599	0.389128	0.990466	1.62041	2.20442	1.66669	0.240659	0.997498	0.297555	0.593172	1.61179	0.388212	0.984282	0.453491	0.322082
Candidatus Blochmannia floridanus	1.25503	0.744973	1.70934	0.290657	1.06486	0.533104	1.6446	0.679271	0.722314	1.35585	1.39348	0.606517	1	0.455538	1.54446	1.38752	0.49664	1.71008	0.40576	0.44508	1.55492	0.595745	1.7207	0.515796	1.16776	1.485	0.515005	1.60592	0.414093	0.523706	1.45629	1.23218	0.606921	1.77167	0.389234	0.519758	1.11788	1.36237	2.58236	1.19983	0.329449	0.58265	0.518774	0.786937	1.56655	0.433454	0.688088	0.22133	0.364021
Candidatus Carsonella ruddii PV	1.73742	0.262577	1.83028	0.169725	2.13704	0.181876	1.94948	0.077676	0.234923	1.41901	1.90231	0.0976934	1	0.225549	1.77445	1.68603	0.168109	2.07169	0.0741656	0.0860855	1.91391	0.0781841	2.01009	0.148802	1.76293	1.93274	0.0672606	2.14092	0.0650407	0.184282	1.60976	1.49296	0.084507	2.29469	0.127844	0.0704607	1.25087	1.67867	4.90661	0.440671	0.0130306	0.309181	0.0248766	0.305627	1.69582	0.304183	0.23301	0.012945	0.00647249
Candidatus Desulfococcus oleovorans Hxd3	0.494836	1.50516	0.713702	1.2863	0.504034	0.888467	0.545374	2.18101	1.49757	0.383549	0.373888	1.62611	1	1.41649	0.583511	0.394213	1.64673	0.237639	1.72142	0.951816	1.04818	2.49985	0.511314	0.768627	0.220212	1.35799	0.642011	0.396712	2.48064	0.835406	0.287241	0.544759	0.810176	0.500111	2.14495	1.59415	0.295608	1.11024	0.26081	0.426026	0.667576	1.00565	3.56633	0.0736052	0.8355	1.1645	0.393734	1.39916	2.76754
Candidatus Desulforudis audaxviator MP104C	0.500841	1.49916	0.550514	1.44949	0.382072	1.15944	0.344285	1.80372	1.74787	0.562612	0.448485	1.55151	1	1.58387	0.416132	0.314512	2.13085	0.202119	1.35252	1.26475	0.735248	2.32837	0.26881	1.05622	0.346594	0.7195	1.2805	0.249876	2.07448	1.31526	0.360392	0.643986	1.20539	0.525251	1.62537	2.01157	0.260412	0.728022	0.175557	0.914988	1.0033	0.598626	3.12723	0.180299	0.427403	1.5726	0.232467	1.60542	2.82365
Candidatus Korarchaeum cryptofilum OPF8	0.396114	1.60389	1.62045	0.379546	0.809711	0.782301	0.911248	1.46048	1.50513	0.531131	0.599808	1.40019	1	0.939053	1.06095	1.01797	0.941596	0.749636	1.2908	1.48598	0.514018	0.771282	0.747201	1.05913	1.42238	0.252001	1.748	0.592423	0.901917	0.688302	1.81736	0.705704	1.43271	1.10441	0.757178	0.709136	1.95632	0.33454	0.709748	0.844421	1.89755	0.509009	1.22118	0.818087	1.04264	0.957365	0.0543648	0.101505	0.0608669
Candidatus Pelagibacter ubique HTCC1062	1.58204	0.417963	1.65061	0.349391	1.81118	0.177371	2.03914	0.212762	0.446549	1.313	1.69426	0.305741	1	0.403429	1.59657	1.55226	0.139062	2.01701	0.29167	0.272659	1.72734	0.355405	1.74829	0.219029	1.67728	1.77751	0.222488	1.81824	0.286242	0.208466	1.68705	1.74887	0.285117	1.57415	0.391865	0.287571	0.93691	1.77552	3.38421	0.557552	0.100607	1.14068	0.125262	0.691695	1.47477	0.525234	0.307811	0.0263442	0.0318903
Carboxydothermus hydrogenoformans Z-2901	1.0419	0.958102	1.40803	0.591974	0.877798	0.826417	0.572038	1.29029	1.20429	1.22917	0.906833	1.09317	1	0.75614	1.24386	0.908239	1.40151	0.545154	1.1451	0.569615	1.43039	1.84777	0.520496	0.60659	1.02514	1.72959	0.270409	0.761988	1.22681	0.788401	1.2228	1.10988	0.926233	1.17726	0.786627	0.555636	0.725755	1.71861	2.2987	0.91008	0.313057	1.36882	0.804443	0.304896	1.19139	0.808612	0.457324	0.793207	2.04444
Caulobacter crescentus	0.284735	1.71526	0.462771	1.53723	0.203909	2.48551	0.203034	1.01235	1.93368	0.161513	0.280567	1.71943	1	1.60612	0.393882	0.256953	2.20495	0.164585	1.37351	1.84798	0.152022	2.51007	0.110761	1.27037	0.108801	0.240205	1.75979	0.0938804	2.32593	1.34218	0.238014	0.406003	0.508684	0.195401	2.88991	2.75817	0.0441143	0.197721	0.0209486	0.411265	1.02021	0.373468	4.08938	0.0847332	0.587295	1.4127	0.307285	3.51453	1.26566
Chlamydia muridarum	0.956052	1.04395	1.32081	0.679194	1.20564	0.758468	1.11962	1.01453	1.09638	0.80535	0.992348	1.00765	1	0.953883	1.04612	1.21822	0.756439	1.13155	0.893794	0.900398	1.0996	0.741117	1.39721	0.816624	1.04505	1.1866	0.813398	1.26921	0.657289	0.806401	1.2671	0.78178	1.02203	1.45579	0.740399	0.964658	0.916062	1.11928	1.01172	1.19649	0.899705	1.18528	0.85743	0.849378	1.24855	0.751451	0.732355	0.500574	0.57792
Chlamydia trachomatis 434 Bu	0.967667	1.03233	1.39135	0.608649	1.51354	0.826738	1.00865	0.988339	0.9195	0.743229	0.909032	1.09097	1	0.933819	1.06618	1.52801	0.781232	1.04011	0.650644	0.990361	1.00964	0.823747	1.23931	0.871117	1.06583	1.13974	0.86026	1.08163	0.624116	0.804143	1.49012	0.745328	1.06494	1.53627	0.653468	0.98368	0.93487	1.08145	1.0346	1.15041	0.885297	1.12717	0.91347	0.889062	1.23265	0.767354	0.924406	0.691267	0.700723
Chlamydia trachomatis A HAR-13	1.04169	0.958314	1.45774	0.542258	1.73777	0.579807	0.935892	0.949623	1.02798	0.768926	1.38141	0.61859	1	0.756454	1.24355	1.74179	0.459395	1.05046	0.748358	0.590375	1.40962	0.630067	1.45891	0.667765	1.24326	1.24635	0.753653	1.18803	0.566823	0.554355	1.69079	0.85797	0.780589	1.68053	0.680912	0.891659	0.520523	1.58782	1.46505	1.01195	0.840573	1.3919	0.495315	0.795221	1.33601	0.663987	0.847017	0.629179	0.425281
Chlamydia trachomatis D UW 3 CX	1.03894	0.961056	1.46001	0.539986	1.73685	0.577544	0.932363	0.949058	1.02942	0.774768	1.37683	0.623168	1	0.753214	1.24679	1.74289	0.458773	1.05295	0.745386	0.590408	1.40959	0.626548	1.46574	0.666799	1.24091	1.24613	0.753874	1.18607	0.567166	0.552783	1.69398	0.856799	0.78339	1.68073	0.679084	0.89229	0.517701	1.59001	1.46696	1.01336	0.837541	1.39227	0.4943	0.79558	1.33713	0.662865	0.846697	0.632065	0.430684
Chlamydia trachomatis L2b UCH 1 proctitis	1.05609	0.943911	1.46961	0.530394	1.71821	0.645843	0.916863	0.938472	0.979266	0.801346	1.18568	0.814322	1	0.798767	1.20123	1.69986	0.568745	1.0133	0.718096	0.745423	1.25458	0.697325	1.39437	0.744787	1.16352	1.21511	0.784895	1.10695	0.572025	0.629761	1.69126	0.821199	0.908193	1.6189	0.651709	0.931852	0.648472	1.41968	1.31787	1.07876	0.869364	1.24418	0.677317	0.812505	1.32483	0.675172	0.915888	0.643258	0.540721
Chlamydophila abortus S26 3	1.06926	0.930741	1.47188	0.52812	1.62402	0.5852	1.04751	0.956708	0.932922	0.853637	1.29042	0.709578	1	0.807793	1.19221	1.65125	0.582468	0.922652	0.843634	0.700135	1.29987	0.765143	1.40589	0.737526	1.09144	1.24347	0.756529	1.14369	0.704557	0.608418	1.54334	0.988515	0.856293	1.44395	0.711246	0.893385	0.764767	1.34185	1.50769	0.998996	0.817494	1.20964	0.630619	0.835563	1.28682	0.71318	0.761242	0.661314	0.498356
Chlamydophila caviae	1.28472	0.715277	1.58605	0.413952	2.40511	0.432082	0.903874	0.771008	0.6551	0.832827	1.35494	0.645062	1	0.611029	1.38897	2.16682	0.328619	0.801586	0.702974	0.616539	1.38346	0.718314	1.46775	0.607239	1.2067	1.31537	0.684633	1.07396	0.567495	0.501308	1.85724	1.03402	0.748706	1.60096	0.616309	0.774669	0.68795	1.53738	2.07639	0.813232	0.571911	1.33809	0.345857	0.854517	1.4797	0.5203	0.672897	0.942901	0.300346
Chlamydophila felis Fe C-56	1.24649	0.753511	1.51797	0.482029	2.40349	0.452311	0.837864	0.862513	0.614995	0.828826	1.37068	0.629323	1	0.638272	1.36173	1.88655	0.371455	0.820285	0.92171	0.604491	1.39551	0.7498	1.42477	0.563365	1.26207	1.349	0.651003	1.04093	0.667963	0.460373	1.83073	0.98258	0.750318	1.68753	0.579568	0.683993	0.725103	1.5909	1.90565	0.880145	0.517128	1.37149	0.411829	0.913761	1.37583	0.62417	0.830989	0.949272	0.308513
Chlorobium chlorochromatii CaD3	0.785246	1.21475	1.58899	0.411012	0.642389	0.992654	1.13245	0.582002	1.60455	1.04595	1.42135	0.578646	1	0.839384	1.16062	1.09765	0.571645	1.37189	0.958809	0.606414	1.39359	1.39707	0.931929	1.03447	0.636531	1.68625	0.313755	1.25044	0.838774	0.73853	1.17226	1.43786	0.512547	0.673883	1.37571	0.351724	0.39009	2.25819	1.23856	1.15288	0.657217	2.12625	0.576517	0.248581	1.19223	0.807771	0.585989	2.43759	0.418977
Chlorobium phaeobacteroides DSM 266	0.810542	1.18946	1.26159	0.738412	0.691729	1.20008	1.05071	0.973003	1.32977	0.754706	0.519197	1.4808	1	1.02723	0.972769	1.04292	1.52248	0.552381	0.882214	0.705623	1.29438	1.60862	0.880602	0.998207	0.512569	1.21453	0.785474	1.09311	1.23912	0.805085	0.86269	0.942836	0.612619	1.13934	1.3052	1.27319	0.523954	1.20286	0.298023	0.639337	1.31701	2.03497	1.6153	0.0953486	1.27524	0.724763	0.803012	1.17382	1.09444
Chloroflexus aurantiacus J 10 fl	1.113	0.886996	1.34628	0.653723	0.39253	1.29241	0.803851	0.444573	1.61151	1.45512	0.660307	1.33969	1	0.942634	1.05737	0.504007	1.7248	0.953291	0.817904	1.08709	0.912913	1.78426	0.657036	1.09627	0.462429	1.06239	0.937606	0.851305	1.50393	0.985003	0.659763	1.46073	0.748454	0.451561	1.33926	1.47345	0.171479	1.35507	0.397927	1.04181	1.24223	0.563746	2.49207	0.262216	0.933521	1.06648	0.582548	2.26917	1.44968
Chromobacterium violaceum	0.204552	1.79545	0.47871	1.52129	0.194161	1.40421	0.146647	1.58324	2.48457	0.187167	0.387217	1.61278	1	1.45076	0.549242	0.235359	2.55849	0.195325	1.01083	1.57101	0.42899	2.57642	0.143112	1.06879	0.211671	0.272207	1.72779	0.156861	2.08465	1.56148	0.197004	0.213097	0.323306	0.224915	3.23868	2.42854	0.235823	0.335633	0.0505485	0.673409	0.454937	0.157084	4.58364	0.0803859	0.706174	1.29383	0.19123	3.78931	1.24187
Citrobacter koseri ATCC BAA-895	0.715814	1.28419	1.15773	0.842265	0.763595	0.966349	0.619569	1.10296	1.90634	0.641194	0.52474	1.47526	1	1.20972	0.790283	0.638322	2.25018	0.500677	0.610818	0.553647	1.44635	1.76174	0.392486	1.44074	0.405035	1.08246	0.917545	0.560978	1.19758	1.77785	0.463595	0.923218	0.739452	0.40934	1.92799	1.40131	0.213683	1.38501	0.572732	0.646974	0.637698	0.572231	3.40044	0.169922	1.06295	0.937046	0.346017	2.59172	0.669785
Clavibacter michiganensis NCPPB 382	0.449637	1.55036	1.02891	0.971087	0.579659	2.13091	0.679683	1.3368	0.890614	0.382332	1.31062	0.689379	1	0.615205	1.3848	1.29829	1.35794	0.605371	0.7384	1.29596	0.704036	1.23871	0.47098	1.76827	0.522047	0.451261	1.54874	0.727616	0.817306	1.06219	1.39288	0.866542	0.856636	0.964271	1.31255	2.46908	0.196162	0.334762	0.0217641	0.0364238	2.03556	1.50364	1.25679	1.14583	0.893106	1.10689	1.57174	1.83114	1.25066
Clavibacter michiganensis sepedonicus	0.370187	1.62981	0.525917	1.47408	0.393042	2.45662	0.669249	1.27705	0.976246	0.227795	0.601281	1.39872	1	1.75462	0.24538	0.68806	1.86792	0.491875	0.952149	1.90171	0.0982894	1.46642	0.357621	1.89414	0.281826	0.0523777	1.94762	0.526168	1.21764	1.61558	0.640603	0.56576	0.859105	0.694532	1.8806	2.86538	0.0523451	0.0822795	0.0233586	0.0996423	3.22022	0.531881	1.72864	0.396254	0.696465	1.30353	1.12324	2.05595	1.38685
Clostridium acetobutylicum	1.39788	0.602116	1.69444	0.305562	1.4491	0.205876	1.61876	0.351071	0.692356	1.68283	1.39561	0.604391	1	0.388248	1.61175	1.79739	0.256096	1.76077	0.185738	0.654413	1.34559	0.397528	1.77673	0.243562	1.58218	1.69937	0.300634	1.81375	0.290848	0.257718	1.63769	1.24646	0.322333	2.0397	0.391509	0.144243	1.75164	1.10411	2.4878	0.676844	0.162763	1.8602	0.162393	0.650005	1.57009	0.429907	0.176322	0.0976575	0.0265907
Clostridium botulinum A ATCC 3502	1.24094	0.759059	1.68793	0.31207	1.29099	0.116463	1.17387	0.589222	1.07019	1.75927	1.22464	0.775357	1	0.430103	1.5699	1.72622	0.215681	1.65569	0.402409	0.584613	1.41539	0.593538	1.63585	0.220599	1.55002	1.58119	0.418809	1.57182	0.439764	0.221489	1.76693	1.10526	0.573298	1.88849	0.432953	0.268461	1.67761	1.05393	2.70701	0.845155	0.199978	0.956714	0.348987	0.94216	1.5241	0.475897	0.201077	0.0953741	0.174706
Clostridium botulinum A ATCC 19397	1.54374	0.456257	1.75938	0.24062	1.85917	0.0694282	1.44504	0.419477	0.517803	1.68907	1.57665	0.423346	1	0.287863	1.71214	1.81191	0.147833	1.81741	0.222848	0.458675	1.54132	0.365494	1.73376	0.144425	1.75632	1.74113	0.258872	1.63588	0.343863	0.16622	1.85403	1.26442	0.395746	2.01558	0.32426	0.113286	1.95274	0.933972	3.54477	0.550883	0.0679921	1.05544	0.0991525	0.681769	1.70356	0.296437	0.168796	0.0648235	0.0362356
Clostridium botulinum A Hall	1.54447	0.455531	1.76055	0.239451	1.86978	0.0693625	1.45438	0.421122	0.512312	1.67304	1.578	0.421997	1	0.287595	1.71241	1.81036	0.147729	1.81912	0.222796	0.457933	1.54207	0.367134	1.73071	0.145134	1.75702	1.74044	0.259557	1.63055	0.345047	0.164339	1.86007	1.26393	0.394588	2.01917	0.322306	0.113152	1.95693	0.929916	3.54739	0.551509	0.0674564	1.05664	0.0990108	0.67799	1.70571	0.294293	0.16844	0.0640146	0.0364449
Clostridium botulinum A3 Loch Maree	1.53722	0.462776	1.75866	0.241337	1.85418	0.0806797	1.45522	0.42332	0.510338	1.67625	1.57645	0.423549	1	0.289994	1.71001	1.79357	0.150272	1.82331	0.232842	0.459959	1.54004	0.363141	1.74265	0.146504	1.7477	1.73795	0.26205	1.63163	0.346936	0.175185	1.84625	1.2618	0.398119	2.00296	0.33712	0.115948	1.93299	0.951061	3.51121	0.570342	0.0751002	1.05856	0.103278	0.681513	1.69949	0.300511	0.182899	0.0745013	0.0379568
Clostridium botulinum B Eklund 17B	1.61178	0.388217	1.78505	0.21495	1.57894	0.110763	1.97946	0.11049	0.446413	1.77393	1.78314	0.216856	1	0.25654	1.74346	1.52958	0.155132	2.22109	0.0942029	0.468156	1.53184	0.153991	1.91196	0.132373	1.80168	1.73597	0.264033	2.03701	0.146724	0.152112	1.66415	1.33261	0.299944	2.11372	0.253728	0.124556	1.68735	1.18809	3.78076	0.4916	0.0374148	1.11402	0.0667295	0.509472	1.74335	0.256653	0.164885	0.0374046	0.0185115
Clostridium botulinum B1 Okra	1.54128	0.45872	1.75502	0.244982	1.8486	0.0774713	1.45382	0.422155	0.516842	1.68111	1.56707	0.432927	1	0.292131	1.70787	1.79877	0.149461	1.82496	0.22681	0.4616	1.5384	0.366529	1.72744	0.153646	1.75238	1.73538	0.264624	1.62679	0.348376	0.174914	1.84992	1.26	0.396225	2.01315	0.330625	0.11537	1.9395	0.945133	3.52035	0.560939	0.0716026	1.05998	0.106564	0.680567	1.70279	0.297212	0.172346	0.0738374	0.0422435
Clostridium botulinum F Langeland	1.54845	0.451549	1.75997	0.240034	1.85637	0.0735151	1.44297	0.416403	0.519798	1.69094	1.57284	0.427165	1	0.291865	1.70814	1.80277	0.151878	1.82321	0.222141	0.461753	1.53825	0.357792	1.74011	0.14782	1.75428	1.73903	0.260972	1.62888	0.343159	0.173754	1.8542	1.26756	0.39274	2.01469	0.325008	0.115028	1.94034	0.944633	3.53373	0.553828	0.0689726	1.05835	0.103025	0.682097	1.70245	0.297555	0.173155	0.0678797	0.0373959
Clostridium difficile 630	1.29635	0.703653	1.48291	0.51709	1.18817	0.266109	1.32311	0.406155	0.955242	1.86121	1.1611	0.838903	1	0.567452	1.43255	1.29136	0.321262	2.04719	0.340189	0.783614	1.21639	0.539447	1.72402	0.338108	1.39842	1.48358	0.516423	1.80592	0.361272	0.326012	1.50679	1.20584	0.654175	1.73513	0.40485	0.322216	1.69766	0.980129	1.88386	1.40952	0.297249	0.739052	0.67454	0.995782	1.36642	0.63358	0.325469	0.118054	0.177333
Clostridium kluyveri DSM 555	1.46389	0.536109	1.67106	0.328945	1.56355	0.185354	1.33206	0.681774	0.619365	1.6179	1.11868	0.88132	1	0.329581	1.67042	1.8542	0.379922	1.27188	0.493998	0.529414	1.47059	0.645644	1.52498	0.266143	1.56323	1.70387	0.296125	1.72087	0.625499	0.253345	1.40029	1.06184	0.480213	1.96086	0.497078	0.205082	1.70497	1.08994	2.31713	0.919531	0.217963	1.46334	0.544664	0.537366	1.57895	0.421053	0.240024	0.189738	0.191239
Clostridium novyi NT	1.58607	0.413927	1.71164	0.288359	1.63085	0.110974	1.74102	0.249488	0.458475	1.80919	1.72489	0.275114	1	0.370608	1.62939	1.73119	0.1465	1.98591	0.136397	0.485013	1.51499	0.201811	1.90178	0.131189	1.76522	1.7179	0.282097	1.85151	0.240219	0.18185	1.72642	1.15872	0.298492	2.3252	0.217579	0.126447	1.83499	1.03856	3.3367	0.387815	0.052888	1.49437	0.0622924	0.665942	1.57311	0.426886	0.13643	0.0599318	0.0209518
Clostridium perfringens	1.58718	0.412819	1.74289	0.257112	1.54466	0.0351531	1.94414	0.219563	0.519113	1.73737	1.7236	0.276397	1	0.351949	1.64805	1.7286	0.0544537	2.13692	0.0800278	0.608483	1.39152	0.244474	1.67362	0.0627969	2.01911	1.60932	0.390685	1.46144	0.302313	0.0828754	2.15337	1.12588	0.325356	2.34209	0.20667	0.136055	1.87205	0.991892	3.9637	0.240296	0.0293229	1.22852	0.0305415	0.507629	1.61572	0.384277	0.0348179	0.0164477	0.00491296
Clostridium perfringens ATCC 13124	1.59779	0.402215	1.74605	0.25395	1.53258	0.0305466	1.94587	0.226474	0.511683	1.75284	1.72287	0.277127	1	0.348566	1.65143	1.73132	0.051232	2.13353	0.0839229	0.611335	1.38867	0.253686	1.67485	0.0596513	2.01181	1.61384	0.386164	1.47412	0.304601	0.0811121	2.14016	1.11892	0.329892	2.34331	0.207881	0.136031	1.85772	1.00625	3.95086	0.240157	0.0300555	1.23335	0.0299123	0.515666	1.62873	0.371274	0.0362623	0.0191384	0.00543934
Clostridium phytofermentans ISDg	1.39747	0.602535	1.5992	0.400798	1.41224	0.403455	1.14613	0.836053	0.712251	1.48988	1.17595	0.824047	1	0.481955	1.51805	1.24801	0.607995	1.97149	0.1725	0.765096	1.2349	0.74512	1.52611	0.58927	1.1395	1.55085	0.449147	1.86775	0.359587	0.523964	1.2487	1.56833	0.437869	1.53723	0.456574	0.667918	0.80363	1.52845	2.49045	0.723796	0.249419	1.40113	0.361898	0.773306	1.59963	0.400367	0.794964	0.425567	0.225293
Clostridium tetani E88	1.6055	0.3945	1.72358	0.276417	1.793	0.0883665	1.46886	0.449899	0.461632	1.73824	1.64454	0.355465	1	0.3059	1.6941	1.81945	0.12103	1.80219	0.257326	0.449303	1.5507	0.389425	1.71075	0.139425	1.7604	1.75012	0.249879	1.78241	0.320588	0.167164	1.72984	1.21129	0.355229	2.19002	0.243459	0.108085	1.94969	0.942229	3.471	0.515664	0.0696978	1.1036	0.093069	0.746964	1.65535	0.344648	0.150023	0.0437377	0.0328599
Clostridium thermocellum ATCC 27405	0.96462	1.03538	1.151	0.849004	0.785762	0.646696	1.18928	1.07898	1.23304	1.06624	0.800441	1.19956	1	0.808774	1.19123	1.28464	1.34572	0.587021	0.782621	0.704338	1.29566	1.05397	1.3293	0.678092	0.938637	1.48699	0.51301	1.44417	0.948446	0.683427	0.923955	1.01155	0.481972	1.66443	0.842052	0.414843	1.30569	1.27947	0.936588	1.42502	0.382102	1.89935	1.14435	0.212591	1.34507	0.654927	0.256386	0.384449	0.45939
Colwellia psychrerythraea 34H	1.47096	0.529036	1.5242	0.4758	1.20007	0.426743	1.47722	0.266914	0.949504	1.67955	1.52612	0.473878	1	0.654673	1.34533	1.63571	0.511542	1.39733	0.455416	0.455536	1.54446	1.01463	1.03361	0.592977	1.35878	1.57392	0.42608	1.21275	0.711904	0.64382	1.43153	2.08555	0.321317	0.510611	1.08252	0.595743	0.683153	1.7211	2.83117	0.826136	0.318329	0.973316	0.384863	0.666185	1.41085	0.589153	0.925051	1.04542	0.19597
Corynebacterium diphtheriae	0.79813	1.20187	1.02691	0.973094	1.1408	1.19143	0.714448	1.43665	0.988251	0.528419	0.940904	1.0591	1	1.23874	0.761262	0.944796	0.93307	1.26209	0.860045	1.11125	0.888752	1.70879	0.64196	0.806073	0.843179	0.925045	1.07496	1.08537	1.04275	0.855654	1.01623	1.23968	0.469071	0.722954	1.5683	1.61629	0.175774	1.20794	0.410182	1.30642	1.35661	1.12683	1.22082	0.579139	0.815375	1.18463	0.800208	2.34832	0.593974
Corynebacterium efficiens YS-314	0.673188	1.32681	0.858978	1.14102	0.255598	0.92371	0.435517	3.03495	0.940823	0.409402	0.192455	1.80755	1	1.51349	0.486511	0.268343	1.70208	0.401782	1.6278	1.53882	0.461184	3.00967	0.255731	0.546505	0.188093	0.212848	1.78715	0.49052	2.13909	1.04818	0.322207	1.26872	0.797679	0.411607	1.52199	2.64394	0.0706741	0.285387	0.0760926	0.402508	1.90781	0.296612	3.2116	0.105379	0.539404	1.4606	0.302501	2.47322	1.40151
Corynebacterium glutamicum ATCC 13032 Bielefeld	0.727332	1.27267	1.11083	0.889166	1.04213	0.716822	0.775322	2.02862	0.97602	0.461082	0.770868	1.22913	1	1.33195	0.668051	0.934089	0.866015	1.39651	0.803391	1.20443	0.795569	2.11815	0.495793	0.570236	0.815825	0.739094	1.26091	1.17075	1.01406	0.86588	0.949319	1.20932	0.333364	0.756291	1.70103	1.77611	0.0916739	1.13222	0.314604	1.21762	1.35249	1.03038	1.72245	0.362451	0.64038	1.35962	0.711254	2.69279	0.530991
Corynebacterium glutamicum ATCC 13032 Kitasato	0.732054	1.26795	1.11252	0.887484	1.03801	0.71932	0.782999	2.0015	0.986929	0.471245	0.769964	1.23004	1	1.33175	0.668247	0.931559	0.863268	1.39583	0.809341	1.19928	0.800715	2.10984	0.501341	0.571284	0.817536	0.744259	1.25574	1.17041	1.01608	0.866262	0.947253	1.21164	0.337399	0.758784	1.69218	1.77173	0.0969627	1.1313	0.31692	1.2167	1.35292	1.03632	1.71053	0.366611	0.644741	1.35526	0.709689	2.66966	0.529232
Corynebacterium glutamicum R	0.791232	1.20877	1.18102	0.818977	0.73901	1.39613	1.21879	0.898535	1.10547	0.642065	1.01714	0.98286	1	1.03021	0.969793	0.862383	1.20445	1.12994	0.803229	1.03152	0.968479	0.982487	0.988548	1.20075	0.828218	0.998927	1.00107	1.06908	0.806413	1.18287	0.941633	0.920435	0.906713	1.092	1.08085	1.2727	0.644522	1.08277	0.546416	1.49972	0.928611	0.927946	1.49196	0.605346	0.963477	1.03652	1.12568	1.14726	1.12417
Corynebacterium jeikeium K411	0.431083	1.56892	0.674586	1.32541	0.639466	0.994509	0.286926	2.35657	1.36735	0.355182	0.382016	1.61798	1	1.61438	0.385622	0.415397	2.00542	0.489347	1.08983	1.66912	0.330877	2.18837	0.325086	0.963061	0.523483	0.408211	1.59179	0.606155	1.61251	1.14788	0.633455	0.762018	0.584399	0.411647	2.24194	2.242	0.0842416	0.673761	0.102078	0.662082	1.02851	0.446101	3.34785	0.413379	0.30833	1.69167	0.424922	3.47214	0.823967
Corynebacterium urealyticum DSM 7109	0.34644	1.65356	0.591983	1.40802	0.430948	0.975179	0.212221	2.62651	1.49176	0.26339	0.251272	1.74873	1	1.59501	0.404988	0.314774	2.1522	0.519545	1.01348	1.74805	0.25195	2.46396	0.208989	1.00916	0.317884	0.265178	1.73482	0.477502	1.70309	1.30091	0.518497	0.75438	0.751662	0.316752	2.17721	2.52238	0.0354933	0.442127	0.0493455	0.454955	1.76559	0.347588	3.19679	0.185724	0.270845	1.72916	0.369025	3.35126	1.19664
Coxiella burnetii	1.10477	0.895232	1.42811	0.571893	1.14153	0.939408	0.926689	0.920428	1.07442	0.997522	1.46333	0.536667	1	0.621464	1.37854	1.23793	0.998771	0.69482	1.06848	0.409412	1.59059	1.12634	0.757906	1.156	0.959752	1.52048	0.479523	0.735259	1.00723	1.09278	1.16473	1.09519	0.727052	0.919807	1.25795	0.8311	0.414171	1.75473	2.18579	1.38312	0.570699	0.917608	0.546055	0.396721	1.25939	0.740611	1.26374	1.60756	0.841424
Coxiella burnetii Dugway 7E9-12	1.10346	0.896541	1.43222	0.56778	1.15786	0.912759	0.963794	0.900168	1.06083	1.00459	1.46972	0.530283	1	0.615379	1.38462	1.26262	0.961017	0.716397	1.05997	0.414899	1.5851	1.09522	0.794969	1.11852	0.991296	1.52354	0.476465	0.765611	0.989757	1.0585	1.18613	1.09751	0.714982	0.942822	1.24469	0.813776	0.447007	1.73922	2.18118	1.34482	0.570003	0.943728	0.545204	0.415057	1.26199	0.738015	1.282	1.54737	0.801687
Coxiella burnetii RSA 331	1.13589	0.864111	1.43239	0.567607	1.1188	0.949212	0.933427	0.91052	1.08281	1.00523	1.45332	0.546676	1	0.61727	1.38273	1.22454	1.0059	0.705882	1.06368	0.415081	1.58492	1.11024	0.759087	1.18152	0.949158	1.52808	0.471922	0.735481	0.994669	1.12233	1.14752	1.10067	0.725223	0.924581	1.24953	0.834148	0.41876	1.74709	2.16235	1.39684	0.574854	0.918859	0.552284	0.394813	1.25644	0.743561	1.25086	1.61684	0.875622
Cyanobacteria bacterium Yellowstone A-Prime	0.667345	1.33265	1.08957	0.910426	0.768081	0.84838	0.237369	1.62862	2.14299	0.374559	0.685748	1.31425	1	1.52618	0.473823	0.686686	1.14043	0.395955	1.77692	1.26126	0.738736	2.27649	0.32882	0.870299	0.524393	1.16288	0.837124	0.393859	2.14258	0.781303	0.682256	0.307307	1.28773	0.576076	1.82889	1.9794	0.0929926	0.927604	0.120251	1.36925	1.04365	0.36524	2.79063	0.310984	0.573517	1.42648	0.430466	2.70431	1.84892
Cyanobacteria bacterium Yellowstone B-Prime	0.49978	1.50022	1.17616	0.82384	0.844627	0.79902	1.14623	1.00827	1.57536	0.626494	0.473457	1.52654	1	1.31025	0.689753	0.729403	0.953378	1.03945	1.27777	1.23542	0.764582	1.30887	0.932858	0.97374	0.784535	0.967088	1.03291	1.05483	1.22989	0.792963	0.922312	0.390807	1.7182	0.640628	1.25037	1.82334	0.448554	0.728106	0.507257	1.73239	1.16538	0.863204	1.42039	0.311375	0.578286	1.42171	0.338474	0.842426	1.75931
Cyanothece ATCC 51142	1.64463	0.355374	1.53608	0.463915	1.78067	0.353936	0.902624	0.721127	0.507926	1.73372	1.6443	0.355702	1	0.580117	1.41988	1.73789	0.385381	0.67653	1.2002	0.355802	1.6442	1.49865	0.880806	0.42998	1.19056	1.65563	0.344365	0.991779	1.0316	0.441505	1.53512	1.12525	0.886421	1.45939	0.528941	0.628266	0.379239	1.9925	3.22488	0.740456	0.481704	0.630187	0.354346	0.568432	1.50734	0.492662	1.02059	0.816302	0.648595
Cytophaga hutchinsonii ATCC 33406	1.18892	0.81108	1.51198	0.488023	1.3682	0.609733	1.30923	0.790383	0.97689	0.945564	0.801114	1.19889	1	0.706753	1.29325	1.14584	1.50811	0.830905	0.515146	0.416703	1.5833	0.886359	1.78538	0.747973	0.580291	1.40648	0.593517	1.68193	0.71623	0.599114	1.00273	1.48863	0.354872	1.05745	1.09905	0.82496	0.652466	1.52257	1.90385	1.04889	0.254012	1.11408	1.4152	0.263969	1.29592	0.704082	0.318885	1.17647	0.721631
Dechloromonas aromatica RCB	0.508436	1.49156	0.918376	1.08162	0.343281	1.62521	0.450231	1.27145	1.76895	0.540882	0.544571	1.45543	1	1.21469	0.785305	0.380961	2.24876	0.488782	0.881496	1.42451	0.575488	2.13601	0.326611	1.14689	0.39049	0.596734	1.40327	0.444577	2.14571	0.897167	0.512543	0.824693	0.508276	0.292024	2.37501	2.04576	0.116467	0.83777	0.0902092	0.843621	1.15213	0.520702	3.19746	0.195884	0.876217	1.12378	0.399142	3.03854	1.07757
Dehalococcoides CBDB1	0.82975	1.17025	1.16067	0.839332	1.0005	0.443191	1.01262	1.15463	1.44552	0.943553	0.619741	1.38026	1	0.908344	1.09166	1.14453	1.15388	0.351094	1.3505	0.688227	1.31177	1.97036	0.637809	0.279087	1.11274	1.3059	0.694102	0.746885	1.70791	0.393696	1.1515	1.29971	0.758584	0.607955	1.33376	0.628581	1.28977	1.08165	0.543928	0.858008	0.448961	1.32197	2.5348	0.292334	1.17116	0.828845	0.312988	1.71367	1.11358
Dehalococcoides ethenogenes 195	0.731519	1.26848	1.10049	0.899508	0.922072	0.482562	0.89894	1.25063	1.65373	0.792061	0.42464	1.57536	1	0.968576	1.03142	0.937849	1.37056	0.246517	1.44508	0.741454	1.25855	2.04903	0.581544	0.349343	1.02009	1.28409	0.715906	0.637959	1.82311	0.481886	1.05704	1.13575	0.874101	0.495837	1.49432	0.690676	1.26093	1.04839	0.532782	0.687053	0.47556	1.24997	2.83703	0.2176	1.08779	0.912214	0.163508	1.90417	1.34921
Deinococcus geothermalis DSM 11300	0.470305	1.52969	0.439306	1.56069	0.281336	0.982372	0.221632	0.966427	2.88192	0.666312	0.310415	1.68958	1	1.53441	0.465591	0.387094	1.49378	0.286903	1.83222	1.59077	0.409234	2.22888	0.263727	1.29559	0.211802	0.785845	1.21415	0.350178	1.79713	1.50543	0.347261	0.464991	0.954221	0.362933	2.21786	2.25495	0.03483	0.710224	0.0224429	0.450138	1.51392	0.309011	3.6071	0.0973873	0.480205	1.51979	0.242198	3.1175	1.76308
Deinococcus radiodurans	0.446806	1.55319	0.464059	1.53594	0.56717	1.46751	0.819259	0.830984	1.7756	0.539479	0.788204	1.2118	1	1.52275	0.477247	0.827409	1.45077	0.567047	1.15477	1.27349	0.72651	1.76129	0.424045	1.27889	0.535772	0.754717	1.24528	0.588959	1.29142	1.31188	0.807737	0.630835	0.978613	0.534851	1.8557	1.84504	0.171453	0.983509	0.149978	0.397725	1.51757	0.707263	2.79112	0.436344	0.736386	1.26361	1.13485	2.07258	1.43254
Delftia acidovorans SPH-1	0.153822	1.84618	0.524579	1.47542	0.20776	1.57954	0.180493	1.47259	2.37293	0.186688	0.272448	1.72755	1	1.57593	0.424069	0.341053	1.47866	0.218357	1.96193	1.75391	0.246091	2.04718	0.219236	1.58958	0.144002	0.40221	1.59779	0.383298	2.33024	1.08449	0.201981	0.284293	0.365291	0.198317	3.1521	2.44089	0.146338	0.41277	0.019304	0.338889	0.741722	0.210452	4.64507	0.0445582	0.683394	1.31661	0.151108	4.27787	0.836613
Desulfitobacterium hafniense Y51	0.864859	1.13514	1.38401	0.615987	0.823896	0.510614	0.649014	1.64824	1.46615	0.902089	0.885179	1.11482	1	0.753545	1.24646	1.14334	1.08785	0.381451	1.38736	0.856877	1.14312	1.78777	0.749123	0.703829	0.759274	1.26877	0.73123	0.657156	1.65774	0.621319	1.06379	0.813334	0.936813	1.03022	1.21963	1.28229	0.409385	1.30833	0.922381	1.11254	0.791531	1.04754	1.89431	0.231709	1.43171	0.568292	0.382322	1.33566	1.5765
Desulfotalea psychrophila LSv54	1.21177	0.788234	1.40626	0.593743	1.20252	0.464056	0.837911	1.20986	1.20633	1.07932	0.762022	1.23798	1	0.804191	1.19581	1.09202	0.670489	0.914395	1.32309	0.94508	1.05492	1.90171	0.918475	0.486489	0.693322	1.47192	0.528083	0.982971	1.75036	0.415586	0.851079	1.38801	0.594429	0.785685	1.23188	1.00808	0.641867	1.35005	0.5361	0.720831	1.33653	1.63733	1.4116	0.35761	1.30665	0.693352	0.716921	0.94574	0.842694
Desulfotomaculum reducens MI-1	1.18854	0.811459	1.41985	0.580148	1.13991	0.366636	0.849455	1.35409	0.922124	1.36779	1.10262	0.897377	1	0.781539	1.21846	1.04757	0.722758	0.921883	1.30779	0.755583	1.24442	1.63601	1.02354	0.37726	0.963199	1.54047	0.459528	1.07217	1.44184	0.343211	1.14278	1.48014	0.704591	0.931655	0.883617	0.659378	0.674825	1.6658	1.60955	1.12385	0.319108	0.935543	1.26507	0.74688	1.29508	0.704922	0.662968	0.716743	0.994452
Desulfovibrio desulfuricans G20	0.58246	1.41754	0.82323	1.17677	0.859312	0.981603	1.34576	0.884313	1.37947	0.549544	0.786551	1.21345	1	1.22409	0.775911	0.603052	1.67698	0.930403	0.78957	0.966492	1.03351	1.04777	1.08219	1.26745	0.60258	0.983964	1.01604	1.11661	0.946927	1.11093	0.82553	0.714843	0.875775	0.857171	1.55221	1.24285	0.886823	0.87033	0.553898	1.30843	0.719779	0.91667	2.18014	0.321088	1.09193	0.908068	0.679927	1.5009	1.53988
Desulfovibrio vulgaris DP4	0.398543	1.60146	0.421986	1.57801	0.386947	1.75371	0.435658	1.55529	1.46823	0.400167	0.335059	1.66494	1	1.63868	0.361317	0.480752	1.29522	0.230152	1.99387	1.69744	0.302556	2.03807	0.454379	1.30309	0.204467	0.236376	1.76362	0.59914	2.13068	0.992232	0.277947	0.673368	0.897383	0.441935	1.98731	2.36241	0.322812	0.314781	0.0362743	0.415965	2.16578	1.0227	2.26015	0.0991304	0.802385	1.19761	0.295321	2.89426	0.939921
Desulfovibrio vulgaris Hildenborough	0.417781	1.58222	0.425865	1.57413	0.40347	1.74086	0.439047	1.54959	1.4654	0.40164	0.339926	1.66007	1	1.62761	0.372388	0.485762	1.30647	0.232017	1.97575	1.69237	0.307631	2.03142	0.453114	1.31611	0.199356	0.24873	1.75127	0.601823	2.12088	0.996177	0.281117	0.666971	0.894499	0.441041	1.99749	2.35398	0.331882	0.314137	0.0374766	0.43217	2.13883	1.01662	2.27979	0.0951069	0.80855	1.19145	0.299686	2.87663	0.951704
Desulfurococcus kamchatkensis 1221n	0.926879	1.07312	1.29527	0.704727	0.606393	0.617279	1.27996	0.820645	1.47267	1.20306	0.696292	1.30371	1	1.05482	0.945182	0.911184	0.777042	1.36411	0.947667	1.19649	0.803514	1.00417	1.4634	0.711157	0.821272	0.588947	1.41105	1.12091	1.00554	0.586869	1.28668	1.13511	0.971423	0.953702	0.939768	0.681494	1.71756	0.600951	1.22616	0.628434	1.12147	0.903706	0.880813	1.23942	1.12285	0.877151	0.11203	0.218494	0.232528
Dichelobacter nodosus VCS1703A	0.896259	1.10374	1.57944	0.420558	1.07551	0.933439	0.837411	0.697448	1.46383	0.99237	1.64178	0.358223	1	0.626066	1.37393	0.674733	1.83895	0.626334	0.859987	0.193668	1.80633	1.16876	0.54974	1.55305	0.728443	1.65641	0.343588	0.862956	0.921113	1.48369	0.732246	1.14606	0.30392	0.755411	1.79461	0.852873	0.162142	1.98498	2.41886	1.93243	0.476057	0.527907	0.518505	0.126239	1.251	0.749	0.397126	2.75965	0.80792
Ehrlichia canis Jake	1.64813	0.351873	1.72391	0.276092	1.90421	0.121611	1.52248	0.200963	0.409203	1.84153	1.5427	0.457302	1	0.404415	1.59558	1.84102	0.193003	1.8667	0.0992832	0.497571	1.50243	0.194861	1.83879	0.171123	1.79523	1.68432	0.315678	1.97529	0.122872	0.196083	1.70576	1.82807	0.449859	1.4438	0.278275	0.242576	1.47171	1.28571	3.05404	1.01536	0.136282	0.851665	0.222303	0.72035	1.59358	0.40642	0.249703	0.197018	0.0998811
Ehrlichia chaffeensis Arkansas	1.65536	0.344641	1.70967	0.290332	1.94419	0.165038	1.4361	0.265455	0.435538	1.75368	1.50227	0.497728	1	0.433401	1.5666	1.87251	0.198361	1.75971	0.169416	0.525062	1.47494	0.273893	1.80145	0.195373	1.72928	1.67679	0.323207	1.93186	0.168373	0.205257	1.69451	1.68592	0.500146	1.53898	0.274952	0.261089	1.46839	1.27052	3.01641	0.993793	0.144127	0.843023	0.228067	0.774583	1.58671	0.413295	0.358788	0.235369	0.134341
Ehrlichia ruminantium Gardel	1.7118	0.2882	1.74753	0.252474	1.96297	0.137992	1.47779	0.221252	0.355533	1.84446	1.50213	0.497869	1	0.362282	1.63772	1.86316	0.154921	1.85165	0.130265	0.527046	1.47295	0.274488	1.82402	0.166759	1.73474	1.70657	0.293428	1.94156	0.140001	0.171987	1.74645	1.8465	0.428027	1.49774	0.227734	0.243496	1.47249	1.28402	3.12041	0.865402	0.143745	0.865597	0.183002	0.821848	1.63074	0.369261	0.352941	0.190838	0.123611
Ehrlichia ruminantium str. Welgevonden	1.71373	0.286267	1.75228	0.247721	1.96695	0.144429	1.46856	0.223294	0.368656	1.82812	1.50157	0.498428	1	0.361468	1.63853	1.84925	0.158343	1.8636	0.128807	0.525846	1.47415	0.270041	1.82446	0.168308	1.73719	1.71004	0.289962	1.94125	0.136645	0.176388	1.74572	1.83433	0.426141	1.51027	0.229262	0.244768	1.47022	1.28501	3.14904	0.837933	0.144779	0.871451	0.177503	0.819291	1.63881	0.361189	0.354771	0.188847	0.117347
Ehrlichia ruminantium str. Welgevonden CIRAD	1.71635	0.283647	1.7524	0.247604	1.96137	0.143532	1.47178	0.223194	0.367655	1.83247	1.49863	0.501374	1	0.363343	1.63666	1.8495	0.159934	1.86057	0.129998	0.525646	1.47435	0.272536	1.82293	0.168418	1.73612	1.71	0.290001	1.94267	0.137728	0.176763	1.74283	1.8315	0.426764	1.50644	0.235294	0.244515	1.46746	1.28802	3.13374	0.862478	0.143714	0.865606	0.178127	0.816333	1.63444	0.365558	0.353707	0.186618	0.117722
Enterobacter 638	0.773394	1.22661	1.16882	0.831177	0.792999	1.04647	0.69397	0.956796	1.8361	0.673659	0.560858	1.43914	1	1.17513	0.824866	0.686783	2.04802	0.701113	0.564087	0.52886	1.47114	1.7128	0.410518	1.40016	0.476524	1.03795	0.962053	0.692046	1.11962	1.63761	0.550724	1.14517	0.617472	0.40847	1.82889	1.41681	0.169174	1.41401	0.499827	0.725519	0.747129	0.651477	3.19774	0.178312	1.00747	0.992534	0.388697	2.72285	0.45363
Enterobacter sakazakii ATCC BAA-894	0.565758	1.43424	1.06421	0.935789	0.569776	1.2225	0.466482	1.04232	2.24805	0.450872	0.321725	1.67828	1	1.34858	0.651423	0.468128	2.66545	0.325757	0.540661	0.567544	1.43246	1.88863	0.290881	1.48429	0.336197	1.00229	0.997707	0.401139	1.22965	2.01397	0.355243	0.71963	0.583781	0.21323	2.48336	1.57097	0.205987	1.22305	0.353544	0.338697	1.05171	0.761672	3.3898	0.104574	0.931855	1.06815	0.189973	3.4098	0.606563
Enterococcus faecalis V583	1.50434	0.495662	1.49389	0.506113	1.36725	0.474226	1.43218	0.457031	0.706248	1.56307	1.64941	0.350592	1	0.597672	1.40233	1.20812	0.603696	1.8292	0.358984	0.338757	1.66124	0.647728	1.59032	0.860366	0.901584	1.52719	0.47281	1.32849	0.701762	0.772694	1.19706	1.3141	0.606632	1.01039	1.06888	0.615652	0.269078	2.11527	3.0426	1.17348	0.19547	0.649956	0.357976	0.580519	1.47868	0.521322	1.08079	0.988805	0.668749
Erythrobacter litoralis HTCC2594	0.303968	1.69603	0.793844	1.20616	0.222642	1.96468	0.210454	0.999779	2.294	0.308441	0.413545	1.58646	1	1.22439	0.775612	0.321916	2.18918	0.232805	1.2561	1.54304	0.456959	2.09789	0.296823	1.34018	0.265111	0.347927	1.65207	0.452154	1.58212	1.63278	0.332949	0.540497	0.673361	0.331452	2.45469	2.45936	0.121932	0.418712	0.0354974	0.592225	1.97268	0.539013	2.7327	0.127884	0.875954	1.12405	0.302409	3.52135	1.24381
Escherichia coli 536	0.910499	1.0895	1.26355	0.736452	0.897018	0.893116	0.775293	0.894091	1.60194	0.938545	0.69681	1.30319	1	1.07442	0.92558	0.670964	2.05014	0.766816	0.512083	0.469541	1.53046	1.68535	0.571002	1.06794	0.675708	1.16283	0.837167	0.87932	1.07137	1.38793	0.661388	1.35148	0.615142	0.467898	1.56548	1.23287	0.247791	1.51934	0.796054	0.779407	0.61995	0.645305	2.93262	0.226662	1.1595	0.840504	0.405551	2.30095	0.612163
Escherichia coli APEC O1	0.772098	1.2279	1.24697	0.753025	0.892586	1.08358	0.970762	0.838167	1.39997	0.814937	0.743825	1.25618	1	1.1112	0.888796	0.707912	1.80936	0.920269	0.562464	0.641568	1.35843	1.42068	0.70789	1.1474	0.724023	1.13121	0.868794	0.903078	0.98491	1.38303	0.728984	1.21309	0.68388	0.604189	1.49884	1.19788	0.458288	1.34383	0.911497	1.02716	0.607485	0.666081	2.47315	0.314628	1.08037	0.919631	0.701053	1.86247	0.95374
Escherichia coli C ATCC 8739	0.738405	1.2616	1.24107	0.758931	0.934354	1.12299	1.03164	0.829839	1.322	0.759174	0.824315	1.17568	1	1.10658	0.893419	0.759572	1.69298	0.944131	0.60332	0.694428	1.30557	1.28898	0.774586	1.1633	0.773139	1.12709	0.872915	0.923254	0.931125	1.32771	0.817908	1.13378	0.683348	0.708628	1.47425	1.18605	0.513095	1.30086	0.954391	1.05941	0.625892	0.69764	2.26762	0.395047	1.05604	0.943959	0.927116	1.65778	1.06881
Escherichia coli CFT073	0.758837	1.24116	1.2678	0.732203	0.979306	1.03874	1.0939	0.804366	1.26721	0.816487	0.854033	1.14597	1	1.04784	0.952164	0.826276	1.54884	0.994536	0.630344	0.688714	1.31129	1.19801	0.858397	1.11376	0.829831	1.15169	0.848315	0.971858	0.892403	1.23458	0.901156	1.11235	0.71228	0.795774	1.3796	1.10262	0.594511	1.30287	1.00223	1.06663	0.64411	0.783367	2.07845	0.425202	1.08285	0.917147	0.957685	1.53411	1.1067
Escherichia coli HS	0.87613	1.12387	1.25459	0.745413	0.876595	0.92278	0.742203	0.894406	1.66059	0.903427	0.682299	1.3177	1	1.10349	0.896506	0.634571	2.12139	0.753548	0.490495	0.47444	1.52556	1.73259	0.518775	1.07837	0.670264	1.1463	0.853701	0.853242	1.06958	1.42594	0.651239	1.35384	0.602647	0.434205	1.60931	1.26151	0.216186	1.52231	0.774518	0.774981	0.620228	0.627043	2.99123	0.212001	1.14196	0.858038	0.377978	2.40232	0.589497
Escherichia coli K12 subst MG1655	0.740764	1.25924	1.25593	0.744072	0.956856	1.10821	1.03683	0.817886	1.31862	0.76161	0.856542	1.14346	1	1.08413	0.915868	0.799744	1.62964	0.967118	0.603497	0.698213	1.30179	1.24077	0.799203	1.14898	0.811054	1.12912	0.870877	0.933523	0.903192	1.30571	0.857579	1.1262	0.68627	0.733568	1.45397	1.16555	0.534602	1.29985	0.971617	1.07482	0.631941	0.724571	2.17673	0.420319	1.05952	0.940481	0.945181	1.64282	1.07144
Escherichia coli O157H7	0.900496	1.0995	1.26022	0.739783	0.867042	0.880158	0.813525	0.898719	1.6057	0.934851	0.664507	1.33549	1	1.06759	0.93241	0.660505	2.06105	0.767735	0.510712	0.492622	1.50738	1.65691	0.587539	1.09877	0.656778	1.16562	0.834383	0.88098	1.07902	1.38382	0.656185	1.32477	0.650813	0.485378	1.53904	1.21782	0.277229	1.50495	0.796753	0.7488	0.609112	0.66048	2.95983	0.225025	1.15336	0.846643	0.415237	2.24276	0.667343
Escherichia coli O157H7 EDL933	0.755489	1.24451	1.25837	0.741628	0.943373	1.08622	1.10865	0.80587	1.26508	0.790802	0.870851	1.12915	1	1.03872	0.961279	0.832356	1.51627	1.00316	0.648212	0.72089	1.27911	1.13976	0.894114	1.12649	0.839636	1.14269	0.857312	0.98083	0.869164	1.23744	0.912567	1.06228	0.734376	0.842211	1.36113	1.09363	0.665001	1.24137	1.05149	1.11192	0.633229	0.774119	1.98114	0.4481	1.06283	0.937169	0.980243	1.48254	1.16063
Escherichia coli SECEC SMS 3 5	0.905667	1.09433	1.26559	0.734409	0.877035	0.913748	0.759913	0.880077	1.6319	0.937325	0.704751	1.29525	1	1.07185	0.928147	0.650941	2.07555	0.767227	0.50628	0.463649	1.53635	1.72044	0.544095	1.07676	0.658705	1.16795	0.832052	0.861194	1.08304	1.40681	0.648956	1.34349	0.609259	0.458644	1.58861	1.23053	0.233824	1.53565	0.81426	0.768126	0.618267	0.641181	2.93544	0.222727	1.1631	0.836904	0.392075	2.35357	0.594605
Escherichia coli UTI89	0.889292	1.11071	1.26386	0.736138	0.884153	0.891911	0.790998	0.892765	1.59929	0.940888	0.683938	1.31606	1	1.07787	0.922126	0.673863	2.02141	0.785401	0.519325	0.482727	1.51727	1.66634	0.578182	1.08621	0.669269	1.16288	0.837123	0.879001	1.07269	1.37856	0.669753	1.35143	0.613885	0.483434	1.55125	1.22846	0.257682	1.51386	0.790066	0.79532	0.622513	0.66392	2.8995	0.228683	1.15481	0.845195	0.411331	2.27914	0.637023
Exiguobacterium sibiricum 255 15	0.935719	1.06428	1.11141	0.888594	0.743222	1.79914	1.34829	0.83776	0.679859	0.591734	1.07634	0.923662	1	1.13541	0.864595	0.729042	1.95687	0.798443	0.515648	0.90779	1.09221	0.74278	1.05583	1.47633	0.725054	1.03695	0.963046	1.03536	0.852843	1.23405	0.877748	0.895313	0.73566	1.52773	0.841297	1.26197	0.603408	1.13462	1.06405	1.82088	0.701479	1.03483	1.026	0.35277	1.06877	0.931234	1.47141	0.709844	1.54883
Ferroglobus placidus DSM 10642 uid40863	0.544167	1.45583	1.00054	0.999461	0.950675	0.916155	0.712802	0.866421	1.84605	0.707894	0.667606	1.33239	1	1.32966	0.670341	0.847221	1.52002	0.882071	0.750685	0.966949	1.03305	0.797295	0.79927	1.3078	1.09563	0.824478	1.17552	0.828587	0.658261	0.778411	1.73474	0.691424	0.637424	2.1507	0.520452	0.706746	1.3187	0.974551	0.864459	1.07924	1.49694	1.27557	0.895605	0.388185	0.582158	1.41784	0.16494	0.113557	0.0854672
Fervidobacterium nodosum Rt17-B1	1.31255	0.687452	1.50239	0.497609	1.36879	0.56406	1.63936	0.450433	0.676329	1.30102	1.55904	0.440962	1	0.723109	1.27689	1.17342	0.489305	2.08875	0.248532	0.53398	1.46602	0.42035	1.98322	0.581159	1.01527	1.33603	0.663973	1.59263	0.407183	0.655595	1.34459	1.7162	0.398775	1.40984	0.475177	0.446264	1.46894	1.0848	1.79817	1.17209	0.532174	1.77584	0.231063	0.490667	1.19848	0.80152	0.326293	0.226636	0.0856065
Finegoldia magna ATCC 29328	1.27273	0.727273	1.486	0.514005	1.52865	0.423615	1.83484	0.407722	0.664646	1.14053	1.82647	0.173531	1	0.635022	1.36498	1.3238	0.361383	2.20398	0.110839	0.448304	1.5517	0.200323	1.85951	0.352251	1.58792	1.31141	0.688586	1.89412	0.263217	0.494911	1.34775	1.21946	0.237248	2.04584	0.497448	0.613795	0.943991	1.44221	2.09626	1.92008	0.161776	1.11915	0.154948	0.54778	1.0379	0.962104	0.277476	0.134783	0.00263635
Francisella philomiragia ATCC 25017	1.59759	0.402411	1.74037	0.25963	1.74014	0.262517	1.64375	0.123432	0.596705	1.63346	1.48264	0.517356	1	0.4349	1.5651	1.83449	0.26608	1.76388	0.135554	0.540168	1.45983	0.262778	1.67966	0.218623	1.83894	1.60611	0.393892	1.40998	0.237024	0.288185	2.06481	2.15672	0.279641	0.985491	0.578152	0.477287	1.20289	1.31983	2.33387	0.808706	0.171553	1.28159	0.210597	1.19369	1.61192	0.388084	0.391974	0.332073	0.0418726
Francisella tularensis FSC 198	1.0778	0.922204	1.6484	0.3516	1.14715	0.403906	1.37314	0.422253	1.20347	1.45008	1.32683	0.673173	1	0.597935	1.40207	1.43142	0.421643	1.79153	0.355411	0.67138	1.32862	0.577746	1.48809	0.322829	1.61133	1.5379	0.462105	1.38129	0.376171	0.431289	1.81125	1.8023	0.484263	0.971285	0.742156	0.579621	1.29474	1.12564	1.83148	1.20191	0.379814	0.911664	0.592297	1.08284	1.36604	0.633959	0.538859	0.418859	0.284487
Francisella tularensis holarctica FTNF002 00	1.06815	0.931846	1.65452	0.345484	1.13858	0.363452	1.33915	0.44713	1.27352	1.43816	1.37938	0.620622	1	0.590676	1.40932	1.44335	0.401227	1.76687	0.388548	0.623032	1.37697	0.60258	1.5148	0.294253	1.58837	1.54507	0.454933	1.34849	0.377052	0.411543	1.86292	1.82344	0.48496	0.939726	0.751873	0.580811	1.2165	1.20269	1.8765	1.16157	0.409047	0.968455	0.532746	1.05168	1.36618	0.633821	0.501916	0.397082	0.280134
Francisella tularensis mediasiatica FSC147	1.58061	0.419394	1.75488	0.245117	1.57352	0.306199	1.70248	0.118824	0.627898	1.67108	1.52459	0.47541	1	0.422847	1.57715	1.63476	0.283273	1.97075	0.111224	0.495683	1.50432	0.310748	1.58207	0.243728	1.86345	1.66227	0.33773	1.42062	0.229423	0.326226	2.02373	2.29301	0.263371	0.825594	0.618021	0.512167	1.12638	1.36145	2.42159	0.685547	0.186297	1.29466	0.193804	1.2181	1.63874	0.361259	0.364678	0.461446	0.0443852
Francisella tularensis novicida U112	1.58594	0.414059	1.75357	0.246434	1.54349	0.309423	1.68653	0.117019	0.635405	1.70814	1.51998	0.480019	1	0.41916	1.58084	1.63116	0.286496	1.96008	0.122263	0.490131	1.50987	0.313067	1.59425	0.24374	1.84895	1.66586	0.334142	1.40463	0.235218	0.337478	2.02267	2.23989	0.274181	0.8604	0.625525	0.512177	1.14561	1.34221	2.42748	0.694896	0.186546	1.27358	0.190334	1.22716	1.63492	0.365081	0.379344	0.463462	0.0483923
Francisella tularensis tularensis	1.07765	0.922346	1.64842	0.351581	1.14715	0.403906	1.37314	0.422253	1.20347	1.45008	1.32689	0.67311	1	0.597935	1.40207	1.43142	0.421643	1.79153	0.355411	0.671395	1.32861	0.57777	1.48816	0.322677	1.6114	1.5379	0.462105	1.38129	0.376171	0.431289	1.81125	1.80167	0.484097	0.972329	0.741901	0.579704	1.29462	1.12568	1.83154	1.20189	0.379808	0.91165	0.592288	1.08282	1.36604	0.633959	0.538818	0.418827	0.284465
Frankia alni ACN14a	0.25154	1.74846	0.249287	1.75071	0.106457	1.98811	0.159034	1.85121	1.677	0.218189	0.102494	1.89751	1	1.84848	0.151516	0.13096	2.34988	0.160779	1.35838	1.85082	0.149184	2.47326	0.11667	1.31262	0.0974527	0.09733	1.90267	0.157574	2.1217	1.6049	0.115826	0.459164	0.959331	0.278369	2.30314	2.82035	0.0479351	0.131713	0.0108115	0.228248	2.12516	0.161568	3.41403	0.0601764	0.339202	1.6608	0.305507	2.45911	2.54493
Frankia CcI3	0.390023	1.60998	0.385086	1.61491	0.173595	1.86058	0.241753	1.8774	1.54167	0.305	0.171327	1.82867	1	1.77651	0.223486	0.189616	2.24146	0.258427	1.3105	1.73435	0.265652	2.39349	0.188227	1.26705	0.151226	0.152737	1.84726	0.216048	2.00219	1.5752	0.206561	0.649122	1.00245	0.400374	1.94805	2.71315	0.0885518	0.198294	0.0159326	0.36464	2.06404	0.277165	3.15053	0.127692	0.497062	1.50294	0.370608	1.99941	2.65221
Frankia EAN1pec	0.30159	1.69841	0.255451	1.74455	0.136236	1.91369	0.247677	1.80161	1.66355	0.23724	0.136051	1.86395	1	1.83381	0.166191	0.172147	2.30358	0.23957	1.2847	1.75485	0.245147	2.36887	0.216016	1.28084	0.134275	0.0936981	1.9063	0.205007	2.0045	1.61801	0.172483	0.500912	0.94899	0.325621	2.22448	2.76193	0.085837	0.152237	0.0178399	0.220765	2.18872	0.215726	3.25533	0.101618	0.334363	1.66564	0.314754	2.31465	2.50462
Fusobacterium nucleatum	1.78547	0.21453	1.79144	0.208558	1.94476	0.0601746	1.9326	0.109904	0.262835	1.68972	1.82294	0.177061	1	0.221498	1.7785	1.96917	0.0338756	1.90459	0.0923658	0.312732	1.68727	0.110855	1.944	0.0372933	1.90786	1.74057	0.259427	1.93799	0.200972	0.0517207	1.80932	1.20839	0.289203	2.37276	0.129646	0.177159	1.47581	1.34703	3.62713	0.598849	0.041974	1.16237	0.0706513	0.499024	1.71635	0.283647	0.0434065	0.0203923	0.0078656
Geobacillus kaustophilus HTA426	0.573148	1.42685	1.03764	0.962358	0.491755	1.92121	0.616887	1.03298	1.57652	0.360653	1.21474	0.785257	1	1.24526	0.75474	0.372184	2.67495	0.61346	0.33941	0.618586	1.38141	0.803466	0.716243	2.23371	0.246585	1.30576	0.694244	0.401439	1.31926	1.76081	0.518495	0.37555	1.01458	0.8049	1.80497	1.55229	0.130699	1.31701	0.593642	1.77079	1.09083	1.13582	1.22555	0.183365	1.3208	0.679203	0.559603	2.60325	1.60085
Geobacillus thermodenitrificans NG80-2	0.81167	1.18833	1.1528	0.847196	0.622118	1.68033	0.847149	0.879297	1.41135	0.55975	1.27802	0.721982	1	1.13681	0.86319	0.43866	2.44748	0.849595	0.264263	0.571999	1.428	0.72345	0.954167	1.93956	0.382828	1.38222	0.617777	0.634127	1.11728	1.48956	0.75903	0.692036	0.936849	0.91562	1.4555	1.30279	0.172844	1.52436	0.926418	1.63861	0.996127	1.16776	0.984236	0.286844	1.37691	0.623093	0.65581	2.19499	1.42124
Geobacter lovleyi SZ	0.784017	1.21598	1.11474	0.885258	0.613539	0.731126	0.96079	1.31296	1.59832	0.783265	0.403603	1.5964	1	1.2291	0.770899	0.655847	1.84349	0.449755	1.05091	1.18496	0.815035	2.40542	0.530216	0.591676	0.472688	1.17026	0.829743	0.862787	1.89995	0.580716	0.656548	1.02954	0.789396	0.534599	1.64646	1.70586	0.285163	1.00898	0.200121	0.671244	0.603187	0.774674	3.59795	0.152822	1.13174	0.86826	0.285571	1.66961	1.69743
Geobacter metallireducens GS-15	0.617087	1.38291	0.945068	1.05493	0.935119	1.21084	0.990428	1.39186	1.00617	0.465584	1.11081	0.889189	1	1.22785	0.772147	0.985317	1.19763	0.828285	0.98877	1.16081	0.839188	1.52608	0.682309	1.13235	0.659263	0.723722	1.27628	0.743985	1.36224	1.04672	0.847055	0.733207	1.05331	1.0055	1.20798	1.75358	0.468376	0.778041	0.311389	0.705532	1.65193	1.14808	1.5631	0.619966	1.09734	0.902659	1.18866	1.10263	1.66222
Geobacter sulfurreducens	0.582427	1.41757	0.843304	1.1567	0.900077	1.21251	0.872276	1.42852	1.13882	0.447786	0.939793	1.06021	1	1.3259	0.6741	0.893404	1.3511	0.702439	1.05306	1.264	0.735998	1.77894	0.514626	1.11876	0.587678	0.633526	1.36647	0.633673	1.5925	1.03301	0.740811	0.704794	0.963452	0.893312	1.43844	2.01021	0.315625	0.674162	0.212858	0.457387	1.76361	0.978985	2.09637	0.49079	1.05088	0.949125	1.13524	1.26677	1.81515
Geobacter uraniumreducens Rf4	0.687837	1.31216	0.974542	1.02546	0.883344	1.04044	0.924533	1.30933	1.27886	0.563491	0.91507	1.08493	1	1.15572	0.844282	0.905685	1.39795	0.772822	0.923539	1.02171	0.978293	1.69285	0.718294	0.927941	0.660919	0.883493	1.11651	0.857374	1.4236	0.942946	0.776077	0.781414	0.889553	0.947297	1.38174	1.57638	0.564632	0.858984	0.430111	0.77277	1.3892	1.06947	1.94581	0.392631	1.14533	0.854667	1.03958	1.16834	1.58211
Gloeobacter violaceus	0.436859	1.56314	0.764709	1.23529	0.336343	1.60085	0.244498	1.18293	2.06599	0.56939	0.527384	1.47262	1	1.45696	0.543043	0.392399	1.82731	0.237557	1.54274	1.05948	0.940525	2.39687	0.280572	0.98407	0.338485	0.96211	1.03789	0.345215	2.05998	1.19772	0.397083	0.672295	0.817556	0.41329	2.09686	2.15413	0.116219	0.729653	0.100327	1.01898	1.5663	0.50357	2.63969	0.171133	0.45767	1.54233	0.279853	3.30463	1.56111
Gluconobacter oxydans 621H	0.611958	1.38804	0.936434	1.06357	0.467596	1.29633	0.411069	1.87637	1.51889	0.429749	0.125279	1.87472	1	1.24711	0.752894	0.471339	2.11614	0.284124	1.1284	1.39411	0.605893	1.43026	0.463496	1.89735	0.208895	0.524164	1.47584	0.511336	1.74883	1.2698	0.470031	0.775644	0.767805	0.554427	1.90212	2.22835	0.0768578	0.694791	0.0357822	0.205658	1.25532	0.871034	3.56868	0.063533	1.25712	0.742883	0.240868	2.53582	1.48167
Gramella forsetii KT0803	1.37233	0.627674	1.60769	0.39231	1.63053	0.382005	1.14697	0.719604	0.748259	1.37264	0.947796	1.0522	1	0.492962	1.50704	1.48533	0.75266	1.20597	0.556045	0.547893	1.45211	1.24842	0.978767	0.475699	1.29711	1.48705	0.512949	1.21947	0.86361	0.5206	1.39632	1.23482	0.554881	1.69752	0.512783	0.656308	0.769946	1.57375	1.71695	0.845636	0.343208	1.58999	0.896589	0.607629	1.51743	0.482575	0.601856	0.403741	0.377524
Granulobacter bethesdensis CGDNIH1	0.683502	1.3165	1.33656	0.663439	0.679436	0.869717	0.540773	1.72081	1.60844	0.580826	0.356617	1.64338	1	0.881904	1.1181	0.656635	1.91304	0.425422	1.0049	1.06351	0.936488	1.80181	0.621828	1.18146	0.394894	0.751045	1.24895	0.629862	1.64636	1.16482	0.558962	0.941303	0.829076	0.58578	1.64384	1.83436	0.18569	0.979949	0.14471	0.722236	0.722029	0.634401	3.6881	0.0885259	1.46857	0.531432	0.28854	2.13598	1.50843
Haemophilus ducreyi 35000HP	1.42662	0.57338	1.67019	0.329814	1.18983	0.497049	1.57326	0.351497	0.989536	1.39882	1.63044	0.369558	1	0.460017	1.53998	1.2373	0.856344	1.50191	0.404448	0.29574	1.70426	0.88399	1.16431	0.772534	1.17916	1.58142	0.418578	1.46905	0.605126	0.848259	1.07756	1.84331	0.425123	0.512068	1.2195	0.580172	0.348841	2.07099	3.32213	0.877636	0.24594	0.722677	0.274349	0.557269	1.38697	0.613028	0.71853	1.35012	0.445105
Haemophilus influenzae	0.894408	1.10559	1.58776	0.412243	1.03828	0.881958	1.34575	0.625789	1.10593	1.0023	1.37121	0.628785	1	0.739806	1.26019	1.04101	0.870525	1.56089	0.527576	0.609687	1.39031	0.799474	1.28804	0.899984	1.0125	1.39038	0.60962	1.43831	0.610146	0.960141	0.991403	1.36915	0.67211	0.85032	1.10842	0.698163	0.649521	1.65232	1.96001	1.50443	0.384363	1.02376	0.631249	0.496193	1.12707	0.872934	0.935957	0.950525	0.68073
Haemophilus influenzae 86 028NP	0.904378	1.09562	1.60442	0.395577	1.30117	0.933048	1.36756	0.568483	0.962885	0.866853	1.31096	0.689042	1	0.757545	1.24245	1.11374	0.90525	1.54972	0.431285	0.703386	1.29661	0.797804	1.15608	0.977027	1.06909	1.35591	0.644091	1.43151	0.557516	1.03259	0.978381	1.49727	0.639749	0.747532	1.11545	0.747205	0.75508	1.49771	1.87332	1.62067	0.369685	0.896467	0.720084	0.519769	1.09363	0.906365	1.01388	1.20258	0.870983
Haemophilus influenzae PittEE	1.33002	0.669984	1.70016	0.299838	1.70528	0.414412	1.28468	0.471233	0.887781	1.23661	1.67737	0.322632	1	0.506989	1.49301	1.34684	0.552011	1.79466	0.306498	0.216431	1.78357	0.863751	1.21009	0.675993	1.25017	1.45857	0.541428	1.61246	0.518172	0.832512	1.03685	1.72456	0.436884	0.649551	1.189	0.606339	0.256285	2.13738	2.85632	1.0538	0.296042	1.13913	0.264549	0.390168	1.30957	0.690428	0.680614	1.34086	0.158438
Haemophilus influenzae PittGG	1.31041	0.689586	1.69944	0.300562	1.69396	0.429664	1.28965	0.450208	0.887958	1.24856	1.67417	0.325834	1	0.498813	1.50119	1.33585	0.559332	1.79311	0.311706	0.229124	1.77088	0.862586	1.19767	0.696615	1.24313	1.45686	0.543139	1.61485	0.510845	0.829658	1.04465	1.73152	0.432171	0.650517	1.18579	0.605508	0.26411	2.13038	2.85816	1.04351	0.298406	1.14825	0.259843	0.391833	1.30927	0.690733	0.709921	1.33926	0.163719
Hahella chejuensis KCTC 2396	0.826883	1.17312	0.943649	1.05635	0.879455	0.729069	0.699961	1.37798	1.57561	0.73793	0.838965	1.16103	1	1.08204	0.917956	0.972049	1.30141	0.672883	1.05365	0.840436	1.15956	1.56535	0.564455	1.07302	0.797171	0.971906	1.02809	0.526767	1.29612	1.47504	0.702074	0.655475	0.591617	0.867754	1.88515	1.40192	0.415753	1.18233	0.513645	1.14642	0.665533	0.691683	2.60323	0.379489	1.12568	0.87432	0.800674	2.1334	0.989624
Haloarcula marismortui ATCC 43049	1.20535	0.79465	0.35292	1.64708	0.346848	1.93853	0.517685	1.13539	1.52213	0.539414	0.281009	1.71899	1	1.69931	0.300686	0.234419	2.1753	0.532815	1.05746	1.29057	0.709432	1.40374	0.549096	1.64494	0.402223	0.332851	1.66715	0.543982	1.59226	1.41092	0.452833	0.630322	0.930492	0.408597	2.03059	2.19323	0.218894	0.587877	0.094401	0.283582	2.65901	0.533016	2.20013	0.229856	0.311211	1.68879	0.841748	2.14288	2.0174
Halobacterium salinarum R1	0.776559	1.22344	0.369082	1.63092	0.463755	2.6799	0.804181	0.865417	0.749636	0.437111	0.573342	1.42666	1	1.59636	0.40364	0.257806	2.40022	0.683586	0.658384	1.30543	0.694569	0.926945	0.654311	2.05428	0.364465	0.360507	1.63949	0.654141	0.940783	2.07307	0.332005	0.673593	1.29435	0.72256	1.30949	2.20971	0.263675	0.526613	0.168243	1.52897	1.58132	0.250966	2.27468	0.195817	0.255621	1.74438	0.875666	1.1901	1.71577
Halobacterium sp	0.845778	1.15422	0.200313	1.79969	0.120736	2.13041	0.251209	1.38243	1.82097	0.294246	0.282852	1.71715	1	1.8968	0.1032	0.0878307	2.06409	0.298624	1.54945	1.31041	0.689591	1.87054	0.221014	1.74946	0.158979	0.115231	1.88477	0.25111	1.75066	1.84315	0.155081	0.346175	1.08235	0.224706	2.34677	2.76176	0.0597746	0.178468	0.049095	0.474177	2.8611	0.238497	2.29926	0.0778664	0.172097	1.8279	0.430088	3.06395	1.95585
Haloferax volcanii DS2 uid46845	0.734364	1.26564	0.111042	1.88896	0.213126	2.67524	0.164081	1.36657	1.32087	0.260116	0.353863	1.64614	1	1.8698	0.130204	0.0775814	2.13075	0.139282	1.65239	1.46015	0.539846	1.84145	0.137192	1.88586	0.135499	0.155034	1.84497	0.186853	1.81548	1.86111	0.136551	0.389272	0.726407	0.301489	2.58283	2.41692	0.147968	0.435115	0.0639486	0.237905	4.02917	0.249642	1.34681	0.0725291	0.124354	1.87565	0.711242	3.26033	1.52052
Halomicrobium mukohataei DSM 12286	1.22571	0.774291	0.254339	1.74566	0.273737	2.37992	0.206955	1.06432	1.64771	0.427362	0.195731	1.80427	1	1.81627	0.183729	0.0918817	2.14	0.337222	1.4309	1.48979	0.510205	1.6475	0.222356	1.93674	0.193406	0.20736	1.79264	0.373949	1.77886	1.63681	0.210389	0.530392	0.907029	0.445866	2.11671	2.69706	0.0897523	0.213183	0.0541528	0.251987	2.90698	0.161783	2.51386	0.111235	0.126679	1.87332	0.910016	2.36739	1.9294
Haloquadratum walsbyi	0.947089	1.05291	1.13272	0.86728	0.863021	1.30152	1.33281	0.778707	0.913563	0.810383	0.999314	1.00069	1	0.972117	1.02788	0.747084	1.37462	1.17467	0.703623	0.884156	1.11584	0.792457	1.2469	0.982372	0.978273	0.842656	1.15734	1.27967	0.578702	1.07953	1.0621	1.09451	0.800962	1.29061	0.813926	1.10551	0.7787	1.11579	0.706021	1.64767	1.05645	0.931066	1.23757	0.421215	0.915336	1.08466	1.47671	0.945435	0.967641
Halorhabdus utahensis DSM 12940	1.26931	0.730687	0.524369	1.47563	0.252112	2.18041	0.430352	1.12012	1.32643	0.690582	0.377352	1.62265	1	1.63077	0.369229	0.194747	2.05131	0.463031	1.29092	1.29624	0.703763	1.47902	0.376559	1.78753	0.356894	0.308729	1.69127	0.454113	1.74562	1.4776	0.322668	0.59153	1.06421	0.468904	1.87536	2.55498	0.119032	0.325988	0.0973439	0.452958	2.90663	0.417858	1.97551	0.149697	0.348623	1.65138	0.915639	1.9213	2.14167
Haloterrigena turkmenica DSM 5511 uid43501	0.957659	1.04234	0.332255	1.66774	0.146337	2.57602	0.15215	1.20758	1.57773	0.340182	0.244025	1.75598	1	1.8018	0.198201	0.0908042	2.23779	0.153595	1.51781	1.4605	0.539505	1.76228	0.108909	1.96949	0.159321	0.176625	1.82337	0.190689	1.82398	1.81658	0.168758	0.395364	0.838093	0.451321	2.31522	2.69377	0.0638007	0.24243	0.0866094	0.252112	3.4182	0.161305	1.97899	0.102783	0.157384	1.84262	0.987601	2.52946	1.96873
Helicobacter acinonychis Sheeba	0.789777	1.21022	1.49499	0.505012	1.42144	0.318606	0.525995	0.468863	2.17787	1.08722	1.74818	0.251816	1	0.808088	1.19191	2.03303	0.331044	0.649141	0.98679	0.443327	1.55667	1.16408	0.664377	0.88106	1.29048	1.6258	0.374198	0.628929	0.796489	1.04563	1.52895	0.813916	1.45448	0.464397	1.26721	1.08182	0.394398	1.52378	2.37494	1.64858	0.48915	0.9164	0.139676	0.431247	1.3791	0.620898	0.423422	1.41027	0.175288
Helicobacter hepaticus	1.25697	0.743031	1.74332	0.256683	1.57547	0.249512	0.941062	0.290482	1.27683	1.66665	1.68793	0.312073	1	0.292308	1.70769	1.79257	0.298037	1.28286	0.62653	0.469319	1.53068	0.441236	1.84938	0.478695	1.23069	1.77711	0.22289	1.7627	0.441438	0.53178	1.26408	1.30089	0.584186	1.16777	0.947148	0.509443	0.718893	1.77166	1.53487	0.93593	0.689517	2.26764	0.133109	0.438935	1.3428	0.657197	0.707988	1.3432	0.181953
Helicobacter pylori 26695	0.929382	1.07062	1.4998	0.500198	0.924465	0.503035	1.40362	0.596839	1.75083	0.821212	1.50507	0.494928	1	0.802951	1.19705	1.07385	0.48304	1.32568	1.11743	0.670662	1.32934	0.963423	1.26795	0.926492	0.842137	1.63103	0.368969	0.9776	0.709865	1.113	1.19953	0.73445	1.2925	0.908134	1.06491	0.752009	0.763697	1.48429	1.76602	1.35857	0.480633	1.20052	0.329078	0.865186	1.20407	0.795931	0.770079	1.15338	0.508203
Helicobacter pylori G27	0.649864	1.35014	1.45568	0.544317	1.40446	0.343123	0.524907	0.494796	2.39201	0.840706	1.69881	0.301189	1	0.860466	1.13953	1.976	0.401685	0.564607	1.05771	0.454939	1.54506	1.26242	0.611603	0.90736	1.21861	1.58044	0.419558	0.445829	0.801491	1.17866	1.57402	0.659695	1.50383	0.413585	1.42289	1.13156	0.381906	1.48654	2.34635	1.6027	0.524738	0.883385	0.212856	0.429973	1.36331	0.636688	0.423937	1.50442	0.17621
Helicobacter pylori HPAG1	0.639051	1.36095	1.45666	0.543343	1.41042	0.338227	0.536822	0.488711	2.38748	0.838332	1.69917	0.300832	1	0.874018	1.12598	1.97173	0.396081	0.576637	1.05556	0.455536	1.54446	1.26813	0.626594	0.889449	1.21582	1.5745	0.425496	0.428025	0.811656	1.1884	1.57192	0.644954	1.50629	0.42298	1.42578	1.14033	0.377484	1.48218	2.33731	1.59968	0.527396	0.883475	0.225652	0.426486	1.37971	0.620291	0.42646	1.51009	0.183129
Helicobacter pylori J99	0.838079	1.16192	1.45205	0.547953	1.17633	0.449008	0.970973	0.536695	2.03293	0.83407	1.61532	0.384679	1	0.839333	1.16067	1.53829	0.441548	0.959955	1.06021	0.563504	1.4365	1.13235	0.887571	0.934637	1.04544	1.59729	0.40271	0.633153	0.772316	1.1898	1.40473	0.69419	1.42697	0.625164	1.25368	0.989684	0.542408	1.46791	2.06464	1.49711	0.494931	1.0205	0.283928	0.638893	1.3089	0.691096	0.693459	1.25992	0.412801
Heliobacterium modesticaldum Ice1	0.597901	1.4021	0.852699	1.1473	0.651334	1.20097	0.445842	1.60503	1.67566	0.421167	0.661985	1.33801	1	1.39978	0.600218	0.712318	1.57152	0.279621	1.43655	1.09543	0.904574	1.7675	0.626231	1.27616	0.330109	0.943926	1.05607	0.380867	2.07938	0.974243	0.565514	0.6229	0.726906	0.573822	2.07637	2.30638	0.191875	0.501743	0.253204	1.12491	1.45992	0.638719	2.35916	0.164079	0.948859	1.05114	0.549791	2.276	1.7967
Herminiimonas arsenicoxydans	0.527757	1.47224	1.22151	0.778488	0.459067	1.63851	0.536875	1.14307	1.59264	0.62984	0.808769	1.19123	1	0.887062	1.11294	0.656888	2.09529	0.595409	0.652415	0.986727	1.01327	1.58301	0.56356	1.31554	0.53789	0.821995	1.17801	1.00364	1.29402	1.21411	0.488236	0.989067	0.310602	0.39242	2.30791	1.67524	0.378829	0.945935	0.241613	1.39661	0.669424	0.399104	3.11214	0.181109	1.18079	0.819213	0.322152	3.12328	0.598194
Herpetosiphon aurantiacus ATCC 23779	1.16434	0.835659	1.65754	0.342463	0.202161	1.25344	0.837767	0.277793	2.38918	1.03965	1.43926	0.560739	1	0.776526	1.22347	0.641419	0.780379	1.72633	0.851877	0.650152	1.34985	1.78634	0.566328	0.915548	0.73178	1.39443	0.605567	0.738174	1.48067	0.822423	0.958729	0.88173	0.554206	0.316383	2.24768	1.03066	0.0976012	1.87174	0.894352	2.29145	0.745433	0.70284	1.01955	0.346375	1.29206	0.707938	0.557824	2.9183	1.03082
Hydrogenobaculum Y04AAS1	1.18389	0.816105	1.53953	0.460468	2.1705	0.239673	1.17518	0.488698	1.11594	0.810016	1.56712	0.432878	1	1.08155	0.918451	1.41706	0.333648	1.80006	0.449236	0.470371	1.52963	0.89432	1.59008	0.485028	1.03057	1.75386	0.246144	1.05378	0.791458	0.264039	1.89072	1.73016	0.507656	1.05404	0.708145	0.276561	2.18455	0.53889	1.77022	0.966365	0.238483	2.07326	0.17117	0.780501	1.32746	0.672539	0.082811	0.183341	0.0426712
Hyperthermus butylicus	0.782147	1.21785	0.803992	1.19601	0.529626	0.744748	0.719587	0.741225	2.38772	0.877091	0.469751	1.53025	1	1.38807	0.611927	0.657912	0.957969	1.24204	1.14208	1.62227	0.377725	1.04365	1.30497	0.911075	0.740299	0.65989	1.34011	1.14503	0.974256	0.656222	1.22449	0.93182	0.693293	0.533186	1.8417	0.647311	1.80285	0.549836	0.221692	0.373077	1.73353	0.978853	1.11651	1.57634	0.726053	1.27395	0.231413	1.0616	0.655983
Hyphomonas neptunium ATCC 15444	0.441494	1.55851	0.836222	1.16378	0.53343	1.5658	0.465896	1.5448	1.62813	0.261946	0.300211	1.69979	1	1.18949	0.81051	0.458743	1.86466	0.337979	1.33862	1.29994	0.700063	1.84269	0.510465	1.41961	0.227236	0.644501	1.3555	0.447278	1.79218	1.39089	0.369646	0.422586	0.633591	0.315216	2.62861	2.11123	0.143393	0.745373	0.038452	0.376512	1.72458	0.861578	2.91945	0.0794273	1.0719	0.928097	0.175889	3.40951	1.46577
Idiomarina loihiensis L2TR	1.03836	0.961643	1.03806	0.961939	0.984719	0.866229	1.02492	0.592023	1.34061	1.19149	0.836471	1.16353	1	1.05472	0.945279	1.11765	1.36569	0.840303	0.676356	0.623249	1.37675	1.54149	0.732078	0.714821	1.01161	1.36942	0.630575	0.907508	1.07712	0.890489	1.12488	1.60499	0.434439	0.50829	1.45229	0.544189	0.556238	1.89957	1.56327	1.04602	0.364066	0.81118	1.79764	0.417834	1.06419	0.935813	0.588754	1.8926	0.745358
Ignicoccus hospitalis KIN4 I	0.727361	1.27264	0.232798	1.7672	0.588859	0.973137	0.301341	1.65793	2.16412	0.314611	0.969469	1.03053	1	1.79666	0.203344	0.56918	1.3597	0.253212	1.81791	1.71182	0.288178	1.80934	0.261025	1.18341	0.746226	0.255806	1.74419	0.315178	1.67613	1.39537	0.61332	0.345283	1.35256	0.597374	1.70478	0.592453	2.0716	0.335947	0.586492	1.91156	1.56339	0.294055	1.1078	0.536695	0.164601	1.8354	0.169083	0.598374	0.387988
Jannaschia CCS1	0.529061	1.47094	0.892572	1.10743	0.501339	1.58219	0.410569	1.80336	1.36056	0.341988	0.612464	1.38754	1	1.34925	0.650751	0.355491	1.67606	0.358584	1.60987	1.27937	0.720629	1.82553	0.436066	1.5496	0.188807	0.656343	1.34366	0.438113	1.66587	1.63698	0.259041	0.57847	0.935962	0.332218	2.15335	2.28982	0.0972342	0.612941	0.0679502	0.994396	0.871227	0.811998	3.13112	0.123308	0.946431	1.05357	0.308819	2.97779	1.66241
Janthinobacterium Marseille	0.587788	1.41221	1.15886	0.841137	0.397833	1.56842	0.595043	1.08307	1.69713	0.658505	0.912016	1.08798	1	0.906475	1.09352	0.713294	2.08172	0.703261	0.501727	1.00785	0.992146	1.8379	0.57409	1.03487	0.553142	0.722604	1.2774	0.998705	1.27627	1.21027	0.514757	1.31818	0.28633	0.319855	2.07563	1.8216	0.35463	0.82377	0.289766	1.50575	0.752873	0.348333	2.91871	0.184573	1.15472	0.845281	0.28828	3.01441	0.55766
Kineococcus radiotolerans SRS30216	0.0647906	1.93521	0.0558681	1.94413	0.0551373	1.58287	0.0870239	2.42604	1.7619	0.0870239	0.0661649	1.93384	1	1.97558	0.0244199	0.0852595	1.82588	0.0653022	2.02355	1.95932	0.0406797	2.83385	0.0413045	1.07755	0.0472959	0.0129503	1.98705	0.0738606	2.40561	1.42928	0.0912507	0.329798	1.41679	0.152852	2.10056	2.96754	0.00754408	0.024913	0.00255728	0.144603	2.14401	0.0297962	3.65823	0.020807	0.0376574	1.96234	0.146532	3.47554	2.01654
Klebsiella pneumoniae MGH 78578	0.52426	1.47574	1.05122	0.948783	0.47441	1.226	0.387578	1.15443	2.29332	0.464263	0.301317	1.69868	1	1.28532	0.714675	0.387915	2.63271	0.338688	0.640683	0.714083	1.28592	2.45359	0.193689	0.982372	0.370347	0.97919	1.02081	0.292238	1.66487	1.66223	0.380671	0.68426	0.753573	0.297653	2.26452	1.75404	0.151546	1.09442	0.327429	0.356189	0.835718	0.413852	3.90833	0.158484	1.0049	0.995104	0.249969	3.17648	0.980147
Lactobacillus acidophilus NCFM	1.47804	0.521959	1.61762	0.382375	1.29785	0.243749	1.92595	0.260127	0.581584	1.69074	1.68308	0.316916	1	0.502663	1.49734	1.34076	0.348403	2.11943	0.1914	0.800214	1.19979	0.456383	1.01655	0.321513	2.20556	1.4886	0.511399	1.46488	0.444466	0.254133	1.83652	2.14202	0.287245	0.881878	0.688854	0.5622	0.337005	2.10079	2.75163	1.26231	0.143621	1.16694	0.209838	0.465667	1.40664	0.593356	0.635901	0.620364	0.19754
Lactobacillus brevis ATCC 367	1.37002	0.629976	1.3253	0.6747	0.832731	0.735109	1.18945	0.71461	0.895068	1.63303	1.25196	0.748038	1	0.839957	1.16004	0.645526	1.00967	1.52246	0.822345	1.10165	0.898348	1.14097	0.675331	1.45377	0.729933	1.27325	0.726754	0.784428	1.23982	0.905069	1.07068	1.40198	0.89425	0.665229	1.03854	0.9114	0.0965919	1.99201	1.81864	1.63339	0.524001	0.43812	0.899454	0.686404	1.09492	0.905081	1.15168	1.15371	2.04
Lactobacillus casei	1.08889	0.911111	1.34006	0.659944	0.727052	0.770351	1.19419	0.645649	1.19926	1.46351	1.18802	0.811976	1	0.815967	1.18403	0.791327	1.33416	1.49278	0.381733	0.881355	1.11864	1.20798	0.933683	1.04237	0.815966	1.21837	0.781629	0.992196	1.0758	0.860182	1.07182	1.31609	0.608464	0.451503	1.62395	1.12563	0.127239	1.74713	1.12411	1.78507	0.583724	0.883024	1.14564	0.478432	1.28489	0.715114	1.02799	1.73683	1.31911
Lactobacillus casei ATCC 334	1.02918	0.970819	1.34009	0.659912	0.691905	0.779926	1.19041	0.659948	1.21658	1.46122	1.1859	0.8141	1	0.83068	1.16932	0.791731	1.36127	1.46555	0.381449	0.883187	1.11681	1.2429	0.915561	1.04313	0.798407	1.21091	0.789094	0.965172	1.09752	0.875825	1.06149	1.31389	0.604198	0.42529	1.65662	1.14076	0.115945	1.7433	1.11258	1.78748	0.595178	0.885079	1.15744	0.462245	1.26986	0.730145	0.979674	1.78211	1.33181
Lactobacillus delbrueckii bulgaricus	0.443991	1.55601	0.59482	1.40518	0.727643	0.290195	1.05501	1.2872	2.0319	0.608045	0.706394	1.29361	1	1.3166	0.683399	0.702444	1.45441	1.27885	0.564293	1.49072	0.509284	1.68184	0.311468	0.795653	1.21104	0.997869	1.00213	0.537702	1.87189	0.514041	1.07637	0.645344	1.00361	0.324393	2.02665	1.88078	0.11634	1.00288	0.640993	1.65243	0.642634	0.662218	2.21159	0.190143	0.622984	1.37702	0.199744	1.58619	2.3202
Lactobacillus delbrueckii bulgaricus ATCC BAA-365	0.435626	1.56437	0.570757	1.42924	0.698821	0.27961	1.04446	1.30349	2.0769	0.596719	0.697354	1.30265	1	1.32208	0.677919	0.679938	1.48123	1.26618	0.572655	1.49592	0.504083	1.7087	0.284184	0.804153	1.20296	0.99906	1.00094	0.523277	1.89974	0.517301	1.05968	0.633985	1.01378	0.306215	2.04602	1.88568	0.108448	1.00587	0.64284	1.65711	0.635643	0.646865	2.24469	0.172847	0.611309	1.38869	0.167595	1.6379	2.38524
Lactobacillus fermentum IFO 3956	0.828688	1.17131	0.715179	1.28482	0.562848	1.03949	0.778869	1.46038	1.30727	0.851141	1.19657	0.803435	1	1.51039	0.489609	0.329815	1.74605	1.01249	0.911647	1.46056	0.539442	2.14968	0.240216	1.04975	0.560352	1.13532	0.864684	0.417732	2.18511	0.743107	0.654053	0.900653	1.47169	0.401859	1.2258	1.60155	0.0863905	1.31206	1.22221	1.24297	0.910801	0.500701	1.50881	0.614511	0.333282	1.66672	0.425049	1.84277	2.30888
Lactobacillus gasseri ATCC 33323	1.3364	0.663604	1.55775	0.44225	1.51468	0.274236	1.65362	0.247979	0.695982	1.61351	1.5933	0.406699	1	0.517457	1.48254	1.31291	0.374627	2.09755	0.21491	0.811346	1.18865	0.413118	1.00708	0.385694	2.19411	1.54249	0.457507	1.39307	0.425906	0.272037	1.90899	1.77364	0.287516	1.19601	0.742835	0.509672	0.286169	2.20416	2.85212	1.0327	0.183899	1.06822	0.231965	0.631091	1.38754	0.612458	0.726176	0.679412	0.276176
Lactobacillus helveticus DPC 4571	1.241	0.759001	1.5304	0.469605	1.33802	0.296382	1.75759	0.361562	0.875209	1.37123	1.53967	0.460331	1	0.628149	1.37185	1.39541	0.389352	1.98332	0.23192	0.955107	1.04489	0.694018	0.807374	0.469185	2.02942	1.39064	0.609359	1.2766	0.651259	0.308697	1.76344	1.86268	0.286509	0.758649	1.09216	0.740216	0.247133	2.01265	2.24427	1.57372	0.211825	1.07679	0.434799	0.4586	1.29388	0.706118	0.633924	0.994595	0.326268
Lactobacillus johnsonii NCC 533	1.47966	0.520335	1.59141	0.408587	1.52852	0.23373	1.58012	0.307626	0.642758	1.70724	1.63003	0.369967	1	0.489507	1.51049	1.3574	0.339829	2.0647	0.238072	0.755715	1.24428	0.455696	1.04823	0.314825	2.18125	1.56382	0.436178	1.42192	0.464995	0.24355	1.86954	1.71255	0.327086	1.35137	0.608997	0.482746	0.335388	2.18187	2.90831	0.908562	0.200815	1.08374	0.202305	0.69626	1.43552	0.564479	0.762507	0.617417	0.279918
Lactobacillus plantarum	1.34675	0.653253	1.31939	0.680612	0.660687	0.782507	1.3465	0.529599	0.869936	1.81078	1.28085	0.719153	1	0.79486	1.20514	0.673466	1.07689	1.65618	0.593461	0.998529	1.00147	0.894851	0.709471	1.41293	0.982746	1.30354	0.696461	0.927791	1.03153	0.968006	1.07268	1.60255	0.745689	0.605147	1.04661	0.983269	0.131599	1.88513	1.99772	1.51642	0.525387	0.53325	0.738584	0.688637	1.15592	0.844078	0.986683	1.23602	1.81145
Lactobacillus sakei 23K	1.4447	0.555305	1.5049	0.495097	0.734561	0.496479	1.87967	0.314667	0.835523	1.7391	1.64902	0.350981	1	0.800691	1.19931	0.941998	0.697405	1.90071	0.45989	0.703887	1.29611	0.769248	1.30513	1.05472	0.870901	1.22019	0.779812	1.10343	0.933255	0.790051	1.17327	1.66651	0.806469	0.352108	1.17491	0.960206	0.117617	1.92218	2.76272	1.21278	0.524873	0.605797	0.297834	0.595992	1.23386	0.766144	0.759916	1.43153	1.29334
Lactobacillus salivarius UCC118	1.56408	0.435924	1.66774	0.332258	1.7055	0.208844	1.53877	0.283958	0.437486	1.82545	1.74031	0.259689	1	0.415426	1.58457	1.6169	0.197418	2.08067	0.10501	0.655366	1.34463	0.233955	1.80376	0.252739	1.70955	1.47426	0.525737	1.51399	0.265598	0.229545	1.99087	1.84314	0.299664	1.47303	0.384172	0.479288	0.668851	1.85186	3.21754	1.1427	0.104489	0.687322	0.139117	0.708827	1.6164	0.383604	0.569952	0.398077	0.0724334
Lactococcus lactis	1.56741	0.432594	1.4731	0.526896	1.54324	0.311045	2.02506	0.265287	0.522811	1.33256	1.68919	0.310811	1	0.407374	1.59263	1.45446	0.326709	1.92321	0.295621	0.327686	1.67231	0.463048	1.6033	0.444048	1.48961	1.51691	0.483085	1.30391	0.583503	0.416823	1.69577	1.51834	0.47304	1.51305	0.495566	0.580129	0.332097	2.08777	1.96901	1.26117	0.450892	1.55263	0.316043	0.450255	1.49478	0.505224	0.890242	0.665258	0.352517
Lactococcus lactis cremoris MG1363	0.964284	1.03572	1.30377	0.696229	1.05715	0.578806	1.57759	0.64341	1.02597	1.11708	1.39298	0.607016	1	0.669928	1.33007	1.22729	0.618795	1.5618	0.59211	0.564212	1.43579	0.683008	1.3427	0.63787	1.33642	1.37007	0.629931	1.19857	0.688614	0.594115	1.5187	1.12566	0.682756	1.42127	0.770315	0.676068	0.677764	1.64617	1.58959	1.45182	0.508198	1.26878	0.60875	0.572863	1.24854	0.751458	0.801719	0.512213	0.559907
Lactococcus lactis cremoris SK11	1.5581	0.441902	1.4416	0.558399	1.50565	0.351162	1.95047	0.289282	0.564551	1.33888	1.65572	0.344276	1	0.427785	1.57222	1.47102	0.356617	1.81726	0.355107	0.35354	1.64646	0.510736	1.5602	0.486914	1.44215	1.50472	0.495284	1.22446	0.662161	0.44946	1.66392	1.45183	0.509745	1.51888	0.519537	0.637485	0.333892	2.02862	1.84891	1.28267	0.480424	1.52582	0.387453	0.47472	1.50026	0.499744	0.955261	0.735497	0.363569
Legionella pneumophila Corby	1.20267	0.797334	1.56236	0.437637	1.35336	0.406263	1.28284	0.798544	0.907515	1.25147	1.42399	0.576007	1	0.494088	1.50591	1.61093	0.456315	1.20746	0.725292	0.468287	1.53171	0.980743	1.17867	0.459523	1.38106	1.58925	0.410753	1.2299	0.877822	0.532036	1.36024	1.31023	0.631562	1.19484	0.86336	0.627885	0.73613	1.63599	2.04808	1.37692	0.384783	0.974337	0.772382	0.443494	1.56332	0.43668	1.00341	0.907711	0.367765
Legionella pneumophila Lens	0.873782	1.12622	1.36336	0.636645	0.847919	0.770286	1.61528	0.722107	1.14451	0.899902	1.06678	0.933216	1	0.802013	1.19799	1.05312	0.744035	1.53809	0.664754	0.808787	1.19121	0.900524	1.39806	0.71438	0.987038	1.25276	0.747241	1.28122	0.867112	0.779079	1.07259	0.9748	0.979197	1.08509	0.960912	0.789781	1.05998	1.15024	1.41876	1.58425	0.571309	0.805969	1.00647	0.61324	1.20273	0.797272	0.841354	0.732627	0.863151
Legionella pneumophila Paris	0.877868	1.12213	1.35686	0.643135	0.85072	0.776623	1.62595	0.714162	1.14124	0.891306	1.0695	0.930504	1	0.806483	1.19352	1.04048	0.74947	1.54395	0.666105	0.811201	1.1888	0.898757	1.4018	0.716451	0.982988	1.24852	0.751478	1.29593	0.849818	0.775017	1.07923	0.970478	0.978961	1.09292	0.957643	0.787911	1.05903	1.15306	1.41631	1.58412	0.568358	0.810519	0.99771	0.622987	1.19117	0.80883	0.853007	0.731707	0.855817
Legionella pneumophila Philadelphia 1	0.927187	1.07281	1.43607	0.563929	0.978325	0.68335	1.52312	0.73365	1.07995	1.0016	1.16183	0.838174	1	0.72821	1.27179	1.18793	0.673006	1.46087	0.678196	0.743504	1.2565	0.917828	1.32633	0.640526	1.11532	1.32842	0.671584	1.25426	0.859723	0.688501	1.19751	1.09711	0.856353	1.14093	0.905609	0.747412	0.990454	1.26213	1.5475	1.55277	0.532467	0.837945	0.94727	0.582043	1.27752	0.722475	0.879237	0.760756	0.753133
Leifsonia xyli xyli CTCB0	0.331371	1.66863	0.427162	1.57284	0.228847	1.95782	0.178538	1.74354	1.67545	0.215804	0.176467	1.82353	1	1.73391	0.266089	0.219784	2.32541	0.189128	1.26568	1.58729	0.412713	2.08433	0.269947	1.44459	0.20113	0.083259	1.91674	0.23707	1.73786	1.69118	0.333893	0.486008	0.834447	0.424679	2.25487	2.78969	0.0474078	0.162902	0.0128634	0.226766	2.85246	0.259899	2.59656	0.0514536	0.353474	1.64653	0.325941	2.96955	1.75268
Leptospira borgpetersenii serovar Hardjo-bovis JB197	1.3309	0.669104	1.28888	0.71112	1.42179	0.96836	0.474597	1.86996	0.475506	0.789784	1.35564	0.644362	1	0.829476	1.17052	1.25137	1.48086	0.489175	0.778597	0.534773	1.46523	1.03277	0.711676	1.19209	1.06347	1.29353	0.706469	0.971657	0.779145	1.3757	0.873499	0.942893	0.523081	2.03129	0.502736	1.30466	0.377632	1.31771	1.2414	1.25599	0.905841	1.65543	0.522591	0.418752	1.26331	0.736694	1.02281	0.434482	0.519471
Leptospira borgpetersenii serovar Hardjo-bovis L550	1.33262	0.667378	1.2883	0.711697	1.42692	0.969305	0.476678	1.86225	0.477213	0.787633	1.35178	0.648218	1	0.830356	1.16964	1.24581	1.48905	0.487743	0.777402	0.536514	1.46349	1.03795	0.711173	1.18596	1.06491	1.29436	0.705639	0.965419	0.776797	1.38023	0.877558	0.945202	0.526022	2.02416	0.504612	1.30635	0.37361	1.32004	1.24064	1.26057	0.907596	1.64857	0.529856	0.412763	1.26218	0.737817	1.02131	0.440306	0.525278
Leptospira interrogans serovar Copenhageni	1.59865	0.401348	1.42002	0.57998	2.25594	0.651482	0.691863	1.13325	0.354087	0.913382	1.48409	0.515908	1	0.707291	1.29271	1.59322	0.871792	1.05721	0.477772	0.407543	1.59246	0.806414	0.994828	0.767868	1.43089	1.59208	0.407921	1.26347	0.611296	0.961794	1.16344	1.17824	0.409221	2.0802	0.332342	0.906834	0.51288	1.58029	1.91782	1.08364	0.519464	1.57202	0.364133	0.542928	1.39609	0.603909	0.951356	0.291358	0.312677
Leptospira interrogans serovar Lai	1.60433	0.395667	1.41739	0.582614	2.26088	0.646353	0.696505	1.13315	0.347719	0.915394	1.4952	0.504796	1	0.702719	1.29728	1.59577	0.871363	1.06035	0.472517	0.405875	1.59412	0.805859	0.993173	0.763906	1.43706	1.59345	0.406551	1.25897	0.613241	0.958464	1.16932	1.18821	0.408282	2.07988	0.323623	0.907088	0.51088	1.58203	1.92543	1.06148	0.52275	1.58423	0.366422	0.539692	1.39611	0.603888	0.960381	0.28834	0.310395
Leptothrix cholodnii SP 6	0.167162	1.83284	0.373631	1.62637	0.0855121	2.30529	0.129247	0.614167	2.70123	0.164551	0.186286	1.81371	1	1.79801	0.201991	0.127014	2.55266	0.125424	1.19491	1.83228	0.167721	2.38358	0.108737	1.44216	0.0655241	0.195597	1.8044	0.210867	2.11123	1.55343	0.124469	0.387257	0.331627	0.0878116	3.1933	2.87884	0.0194755	0.101684	0.00589444	0.279136	1.31218	0.0831731	4.30273	0.0168878	0.369841	1.63016	0.175812	4.08076	1.11887
Leuconostoc mesenteroides ATCC 8293	1.4277	0.572303	1.51598	0.484018	1.23431	0.490726	1.96665	0.35665	0.597643	1.35402	1.5247	0.475296	1	0.590617	1.40938	1.14833	0.500349	1.99601	0.355312	0.645976	1.35402	0.474494	1.70886	0.685956	1.13069	1.50054	0.499457	1.3671	0.603547	0.532098	1.49725	1.87506	0.445325	0.933008	0.74661	0.53948	0.499628	1.96089	2.28061	1.63558	0.246852	0.690704	0.402989	0.743272	1.42018	0.579823	1.04773	0.869265	0.353752
Listeria monocytogenes 4b F2365	1.34635	0.653655	1.47282	0.527176	1.33542	0.649471	1.02808	0.674194	0.8801	1.43274	1.69801	0.301987	1	0.622153	1.37785	0.914055	0.832414	2.05609	0.197445	0.292507	1.70749	0.469715	1.63535	0.86895	1.02598	1.36354	0.636464	1.44866	0.459672	0.899445	1.19222	1.42567	0.542623	1.14718	0.884525	0.707093	0.357558	1.93535	2.34839	0.795172	0.364389	1.34602	0.32476	0.821273	1.40064	0.599357	0.953176	1.21244	0.49952
Listeria monocytogenes HCC23	1.32288	0.677124	1.45438	0.54562	1.31918	0.651842	1.03424	0.685079	0.901177	1.40848	1.69092	0.309077	1	0.640161	1.35984	0.917486	0.845203	2.04265	0.194659	0.299521	1.70048	0.457102	1.65273	0.88505	1.00512	1.35024	0.649759	1.44148	0.463497	0.921134	1.17389	1.41392	0.546334	1.13193	0.907812	0.72325	0.357936	1.91881	2.32966	0.800019	0.364235	1.337	0.343102	0.825985	1.38612	0.613882	0.938433	1.23184	0.493405
Listeria welshimeri serovar 6b SLCC5334	1.46012	0.539882	1.55578	0.444221	1.46064	0.510795	1.1865	0.598854	0.699992	1.54322	1.72023	0.279772	1	0.544794	1.45521	1.03284	0.634233	2.15186	0.181067	0.278435	1.72157	0.40178	1.76183	0.661109	1.17528	1.45869	0.541306	1.55718	0.389906	0.730079	1.32283	1.52227	0.491932	1.2644	0.721399	0.583385	0.437051	1.97956	2.58065	0.73002	0.295913	1.37445	0.269576	0.749395	1.52651	0.473488	1.02613	0.936212	0.4196
Lysinibacillus sphaericus C3 41	1.46711	0.532889	1.5871	0.412903	1.41671	0.504065	1.49988	0.641341	0.668646	1.26936	1.44115	0.558851	1	0.493873	1.50613	1.34698	0.494649	1.84041	0.317968	0.577192	1.42281	0.406895	1.93314	0.742728	0.917238	1.46595	0.534046	1.53916	0.581949	0.549455	1.32944	1.54001	0.616172	1.02369	0.820128	0.552892	0.565439	1.88167	2.73644	0.736408	0.291284	1.02365	0.339888	0.872324	1.61245	0.387546	1.07848	0.819316	0.289351
Magnetococcus MC-1	1.00503	0.994969	1.42215	0.577848	0.679519	0.900175	0.462219	1.15578	1.86299	0.939317	0.841727	1.15827	1	1.03338	0.966622	0.713267	0.835913	0.629737	1.82108	0.887449	1.11255	2.59329	0.406711	0.723649	0.276351	1.55942	0.440578	0.490537	1.81939	1.08977	0.600305	1.24755	1.14383	0.33608	1.27254	1.30567	0.241144	1.45319	0.571375	1.59219	0.76993	0.61057	2.02934	0.426598	1.09704	0.90296	0.393976	2.10363	1.45801
Magnetospirillum magneticum AMB-1	0.566949	1.43305	0.807721	1.19228	0.623642	1.81569	1.03885	1.1085	1.07919	0.334129	0.959071	1.04093	1	1.07135	0.928653	0.633457	1.49924	0.917935	0.949372	1.42667	0.573331	1.50139	0.713644	1.42981	0.355157	0.502988	1.49701	0.660198	1.49672	1.24446	0.598619	0.600991	0.961101	0.644043	1.79386	1.9524	0.326164	0.721434	0.189425	0.7765	1.00617	0.786863	2.85456	0.386483	1.08785	0.912149	0.750902	1.53166	1.56292
Mannheimia succiniciproducens MBEL55E	1.01896	0.981044	1.40133	0.598672	0.880796	0.833597	0.889995	1.14755	1.25009	0.997964	1.32396	0.676041	1	0.735787	1.26421	1.02518	2.08051	0.374178	0.520128	0.247076	1.75292	1.58236	0.694924	0.893426	0.829293	1.29698	0.703017	0.939536	1.05707	1.30995	0.693446	1.63952	0.414922	0.502008	1.44355	0.880011	0.231611	1.88838	2.49277	1.27336	0.271922	0.817085	0.869229	0.275629	1.38566	0.614345	0.502887	1.77267	0.738913
Maricaulis maris MCS10	0.582144	1.41786	0.803144	1.19686	0.305739	1.87927	0.462723	1.51403	1.43944	0.39879	0.420445	1.57956	1	0.880126	1.11987	0.277835	2.39205	0.297065	1.03305	1.44853	0.551471	2.20094	0.413831	1.16204	0.223187	0.516562	1.48344	0.345659	2.15587	1.13929	0.359176	0.833957	0.530499	0.346738	2.28881	2.28146	0.112873	0.605664	0.03588	0.636582	1.3874	0.529729	3.33587	0.0745432	1.01025	0.989747	0.352306	3.10178	1.3929
Marinobacter aquaeolei VT8	0.713657	1.28634	0.96434	1.03566	0.610776	0.915214	0.539754	1.4978	1.67128	0.765172	0.4029	1.5971	1	1.3103	0.689699	0.5028	1.80948	0.509441	1.17828	1.09639	0.903606	2.4223	0.411913	0.727333	0.438458	0.816495	1.1835	0.558993	1.96111	0.949901	0.529999	1.01683	0.588149	0.366864	2.02815	1.60397	0.198058	1.19797	0.166915	0.73771	0.758129	0.608888	3.57487	0.153488	0.805648	1.19435	0.559043	2.03752	1.73473
Marinomonas MWYL1	1.21643	0.783574	1.37153	0.62847	1.60954	0.584113	1.00262	0.534938	1.07442	1.19437	1.35438	0.645617	1	0.807668	1.19233	1.46427	0.595281	1.55216	0.388295	0.525991	1.47401	1.03567	1.07596	0.723948	1.16442	1.42321	0.576795	1.0236	0.825949	0.872615	1.27783	1.71686	0.424097	0.554175	1.30487	0.818876	0.48568	1.69544	1.67166	1.49917	0.339604	1.02647	0.650383	0.812713	1.32176	0.678244	1.00544	1.43755	0.250618
Mesoplasma florum L1	1.69661	0.303393	1.6642	0.335798	1.3458	0.0773322	2.78283	0.0345367	0.350998	1.4085	1.89172	0.108282	1	0.468238	1.53176	1.49207	0.131349	2.27499	0.101585	0.17708	1.82292	0.0824928	2.18064	0.0635255	1.67334	1.62299	0.37701	1.83156	0.154255	0.153369	1.86082	1.86655	0.257496	1.73598	0.139983	0.241799	0.95196	1.80624	4.27086	0.479034	0.0141132	0.727914	0.0493961	0.458678	1.45126	0.548736	0.112264	0.0587633	0.00526239
Mesorhizobium BNC1	0.308991	1.69101	0.884912	1.11509	0.371848	1.72094	0.418135	1.65066	1.57159	0.266826	0.434407	1.56559	1	1.17169	0.828308	0.479803	1.95539	0.37353	1.19128	1.48276	0.517237	1.67432	0.423983	1.6121	0.289601	0.52082	1.47918	0.511625	1.59908	1.46512	0.424179	0.492048	0.648563	0.496184	2.36321	2.14775	0.2377	0.614553	0.0614893	0.572791	1.8169	1.17737	2.2065	0.164945	1.04696	0.953045	0.366382	2.86133	1.39819
Mesorhizobium loti	0.292374	1.70763	0.686786	1.31321	0.218567	2.3699	0.329468	1.27826	1.5557	0.248106	0.390885	1.60912	1	1.27481	0.725194	0.331455	2.33147	0.341887	0.995183	1.56815	0.43185	2.02725	0.3325	1.43115	0.209104	0.37762	1.62238	0.355999	1.95667	1.39878	0.288549	0.447616	0.42826	0.29152	2.8326	2.4451	0.148955	0.405948	0.0357312	0.601136	1.63698	0.65797	2.9656	0.102577	1.04759	0.952413	0.316747	3.21797	1.23612
Metallosphaera sedula DSM 5348	1.00227	0.997734	1.02859	0.971411	0.983743	0.690719	1.08485	1.5001	0.951669	0.788921	0.737722	1.26228	1	1.22497	0.775029	1.06932	0.488231	1.1341	1.30835	1.43209	0.567909	1.33197	0.848948	0.776681	1.0424	0.777736	1.22226	1.05857	1.25894	0.652474	1.03002	0.974518	0.935333	1.52628	0.563873	0.799502	1.30167	0.898831	0.692715	0.763681	1.14508	1.22646	1.04322	1.12884	0.915481	1.08452	0.123396	0.116383	0.0931734
Methanobacterium thermoautotrophicum	0.753112	1.24689	1.03628	0.963719	0.53273	0.273614	2.02887	1.31231	1.10264	0.749837	0.140196	1.8598	1	1.34314	0.65686	0.85147	0.59801	1.04462	1.5059	1.24055	0.759455	1.55152	1.67931	0.384276	0.38489	0.568956	1.43104	1.55745	1.47803	0.368988	0.59553	1.24401	0.886969	1.03313	0.835895	0.865205	1.67027	0.464524	0.266843	0.155478	2.229	1.56623	1.48909	0.293359	0.85175	1.14825	0.0985122	0.329831	0.420778
Methanobrevibacter smithii ATCC 35061	1.5142	0.485797	1.54111	0.458892	1.71939	0.0402147	1.70737	0.614734	0.54148	1.37681	1.22633	0.773672	1	0.477552	1.52245	1.8915	0.512422	1.41558	0.180497	0.237923	1.76208	0.504736	1.52314	0.0529093	1.91922	1.49517	0.504834	1.74494	0.270962	0.0872527	1.89685	1.59682	0.228988	1.8503	0.323892	0.378116	0.88127	1.74061	3.06925	0.959032	0.11908	1.16911	0.401111	0.282408	1.50228	0.497722	0.146775	0.143151	0.0558106
Methanocaldococcus fervens AG86	1.19495	0.805053	1.67451	0.325493	0.685051	0.0535062	1.06798	0.939689	1.42167	1.8321	1.46227	0.537733	1	0.606578	1.39342	1.03675	0.150646	2.10703	0.705574	0.502195	1.49781	0.847962	1.71824	0.177031	1.25677	1.61647	0.383526	1.52731	0.658387	0.182485	1.63181	0.833283	0.666115	1.89813	0.602468	0.373562	1.03611	1.59033	2.64895	1.0905	0.385478	0.974003	0.269562	0.631507	1.46064	0.539361	0.340182	0.171188	0.17192
Methanocaldococcus FS406 22 uid42499	1.32325	0.676747	1.63374	0.366257	1.43679	0.130855	1.88342	0.382379	0.753787	1.41276	1.26618	0.733823	1	0.617625	1.38238	0.958147	0.203646	2.67378	0.164431	0.628548	1.37145	0.436033	1.95766	0.179307	1.427	1.58076	0.419238	1.65454	0.439765	0.165664	1.74003	0.798097	0.712347	2.19986	0.289696	0.335198	1.31109	1.35371	3.19726	1.20089	0.229437	0.595619	0.164714	0.612078	1.42279	0.577212	0.0574806	0.00856095	0.0171219
Methanocaldococcus infernus ME uid48803	1.58294	0.417062	1.52142	0.478576	1.7779	0.0146707	1.47838	0.49972	0.656818	1.57251	1.15324	0.846761	1	0.566744	1.43326	1.63158	0.0190978	2.10903	0.240291	0.965533	1.03447	0.681458	1.60166	0.0205008	1.69638	1.53921	0.460791	0.792175	0.667124	0.0212076	2.51949	0.601908	0.767138	2.17159	0.459363	0.409226	1.38043	1.21034	3.2834	0.668222	0.397534	0.833921	0.105561	0.711361	1.48724	0.512758	0.00481265	0.00343761	0.0017188
Methanocaldococcus vulcanius M7	1.34848	0.651517	1.64531	0.354693	1.40353	0.268539	1.82581	0.527405	0.555914	1.4188	1.26925	0.730754	1	0.676188	1.32381	1.04974	0.317227	2.28066	0.352369	0.48738	1.51262	0.566961	1.93106	0.364815	1.13716	1.59167	0.408332	2.07028	0.417696	0.340458	1.17157	0.685335	0.604841	2.48151	0.228318	0.42968	1.38622	1.1841	2.94532	1.019	0.331696	0.822777	0.232678	0.648526	1.33306	0.666938	0.261414	0.0237649	0.0529893
Methanococcoides burtonii DSM 6242	1.2875	0.712502	1.42186	0.578142	1.16836	0.448719	1.49763	1.03919	0.778256	1.06785	0.726572	1.27343	1	0.749747	1.25025	1.4962	0.729946	1.22482	0.549026	0.872914	1.12709	0.965632	1.48841	0.459029	1.08693	0.978304	1.0217	1.93342	0.566657	0.360944	1.13898	1.46888	0.535858	1.28705	0.708221	1.02038	1.00631	0.973313	0.680969	0.831537	0.796528	2.2202	1.06929	0.401482	1.30099	0.699015	0.491147	0.586276	0.361865
Methanococcus aeolicus Nankai-3	1.37828	0.621717	1.57521	0.424791	1.1923	0.345583	1.84093	0.761893	0.595771	1.26353	1.43121	0.568793	1	0.364586	1.63541	1.01077	0.296296	2.17442	0.518519	0.256033	1.74397	0.712724	1.96701	0.306692	1.01357	1.66876	0.331242	2.0824	0.698124	0.203584	1.0159	0.903406	0.620273	2.08231	0.394013	0.204442	1.56253	1.23303	3.17013	1.10675	0.229351	0.856852	0.153894	0.483018	1.49323	0.506769	0.46767	0.0345569	0.188911
Methanococcus jannaschii	1.20282	0.797182	1.64723	0.352773	0.92924	0.0982021	1.1492	0.77321	1.28167	1.76848	1.329	0.671002	1	0.595068	1.40493	1.0275	0.181367	2.1764	0.614734	0.601841	1.39816	0.670803	1.75074	0.228902	1.34956	1.56539	0.434613	1.58193	0.574683	0.160941	1.68245	0.795965	0.734965	1.95965	0.509424	0.362987	1.18392	1.4531	2.45858	1.34911	0.315168	0.846627	0.41116	0.61935	1.48274	0.517255	0.223684	0.0999607	0.131186
Methanococcus maripaludis C5	1.24955	0.750446	1.43046	0.569538	1.18264	0.434475	2.23718	0.499092	0.615741	1.03087	1.07691	0.923093	1	0.696335	1.30366	1.30688	0.457526	1.86543	0.370165	0.246636	1.75336	0.61394	1.54613	0.46436	1.37557	1.52155	0.478448	2.41893	0.24635	0.337139	0.997578	1.02427	0.445623	2.05338	0.476729	0.564395	0.914913	1.52069	2.45732	0.852877	0.506827	1.58862	0.229807	0.364553	0.971027	1.02897	0.568045	0.0909314	0.24776
Methanococcus maripaludis C6	1.25317	0.746828	1.40922	0.590781	1.18664	0.451015	2.21257	0.48441	0.650244	1.01512	1.01132	0.98868	1	0.720955	1.27904	1.28573	0.517703	1.8302	0.366371	0.25374	1.74626	0.634457	1.52263	0.478694	1.36422	1.51698	0.483021	2.40294	0.244634	0.346966	1.00546	1.02333	0.441233	2.07875	0.456688	0.583591	0.903755	1.51265	2.39928	0.845693	0.528591	1.61369	0.256604	0.356143	0.891853	1.10815	0.539013	0.0894027	0.262273
Methanococcus maripaludis C7	1.26456	0.735435	1.43906	0.560937	1.17842	0.440676	2.21417	0.506898	0.625949	1.03389	1.03138	0.968624	1	0.700429	1.29957	1.29918	0.496383	1.84387	0.36056	0.251573	1.74843	0.604985	1.5475	0.480794	1.36672	1.51877	0.481229	2.40941	0.251776	0.338647	1.00017	1.02075	0.447912	2.07155	0.459788	0.570868	0.913512	1.51562	2.38632	0.843507	0.529068	1.62069	0.249653	0.370758	0.927878	1.07212	0.530821	0.0920888	0.266534
Methanococcus maripaludis S2	1.21105	0.788947	1.41076	0.589237	1.20719	0.410734	2.25884	0.475412	0.661239	0.986582	1.00915	0.990852	1	0.701988	1.29801	1.36628	0.441432	1.84082	0.351466	0.217008	1.78299	0.588501	1.56523	0.481635	1.36463	1.56083	0.439173	2.47255	0.240519	0.311805	0.975127	0.982617	0.431072	2.09102	0.495292	0.529427	0.921701	1.54887	2.53035	0.744205	0.453437	1.68686	0.259949	0.325204	0.843406	1.15659	0.528297	0.099105	0.253093
Methanococcus vannielii SB	1.37524	0.624764	1.43854	0.561461	1.2519	0.351331	2.27719	0.437072	0.478517	1.20399	1.27191	0.728086	1	0.556776	1.44322	1.34072	0.420771	1.8209	0.417605	0.305578	1.69442	0.496719	1.48662	0.504627	1.51203	1.73685	0.263148	2.50637	0.295059	0.268334	0.930236	0.994844	0.618299	1.859	0.527859	0.307542	1.06858	1.62388	2.86696	0.542722	0.232595	1.71123	0.142141	0.504351	1.22166	0.778342	0.572105	0.0775085	0.36145
Methanocorpusculum labreanum Z	0.865448	1.13455	1.13552	0.864485	0.724053	1.37955	0.839269	1.61474	0.814512	0.62788	0.306743	1.69326	1	1.05814	0.941859	0.567852	1.9817	0.541264	0.909185	0.694044	1.30596	1.63845	0.678643	1.23739	0.445512	0.855209	1.14479	1.358	1.23641	0.853756	0.551839	0.815194	0.724343	1.2931	1.16736	1.91786	0.376364	0.705776	0.366741	0.382074	1.71628	1.77649	1.63413	0.124283	1.01043	0.989568	0.453117	1.18606	1.44821
Methanoculleus marisnigri JR1	0.313792	1.68621	0.624315	1.37568	0.30328	1.93059	0.31653	1.6085	1.48859	0.352518	0.182174	1.81783	1	1.69287	0.307135	0.281446	2.11557	0.169379	1.4336	1.34958	0.65042	1.97217	0.289503	1.56986	0.168467	0.376188	1.62381	0.560057	1.63094	1.57981	0.229191	0.406519	1.41906	0.538803	1.63562	2.46868	0.2679	0.263423	0.115957	0.174772	3.48232	0.651983	1.5033	0.0716697	0.449743	1.55026	0.254378	1.38161	2.83834
Methanohalobium evestigatum Z 7303 uid49857	1.40774	0.592257	1.44803	0.551966	1.23568	0.355869	1.80368	0.848773	0.561141	1.19485	0.785115	1.21488	1	0.747988	1.25201	1.38373	0.627069	1.3458	0.6434	0.360839	1.63916	0.92561	1.81414	0.208837	1.05141	1.36062	0.639375	1.95531	0.562232	0.303852	1.17861	1.78253	0.418069	1.40636	0.393042	0.618527	1.33643	1.04504	1.17316	0.843346	0.491072	1.90747	1.15115	0.433801	1.46656	0.533437	0.458712	0.40125	0.340828
Methanohalophilus mahii DSM 5219 uid47313	1.24815	0.751852	1.3973	0.602697	1.09051	0.401575	1.23119	1.46703	0.675069	1.13462	0.653387	1.34661	1	0.692352	1.30765	1.33688	0.753641	0.817999	1.09148	0.658661	1.34134	1.25061	1.46121	0.348754	0.939425	1.11219	0.887814	1.70467	1.04445	0.307509	0.943371	1.39013	0.571258	1.23415	0.804462	0.885541	1.02283	1.09163	0.567277	0.727073	0.782307	1.84553	1.76378	0.314034	1.34969	0.650314	0.308028	0.797706	0.584404
Methanopyrus kandleri	0.920976	1.07902	0.912085	1.08791	0.648923	1.53441	0.659084	1.34654	0.970989	0.840054	0.963921	1.03608	1	1.42323	0.576768	0.990206	1.48669	0.503975	1.01913	1.41321	0.586791	1.33953	0.452758	1.41033	0.797389	0.344551	1.65545	0.442741	1.18824	1.3377	1.03131	0.982654	0.81765	1.36142	0.838276	1.88964	0.644273	0.466082	0.402175	0.584344	1.84273	0.744985	1.68356	0.742213	0.789187	1.21081	1.48763	0.983258	1.20752
Methanosarcina acetivorans	0.927481	1.07252	1.08823	0.911766	1.05691	0.622743	1.07643	1.269	1.07944	0.895473	0.515886	1.48411	1	0.979816	1.02018	1.4262	0.976712	0.607642	0.989444	0.69718	1.30282	1.25558	1.16165	0.579085	1.00368	1.11657	0.88343	1.48431	1.05014	0.413555	1.05199	0.681874	0.992761	1.49519	0.830175	1.03822	0.863972	1.09781	0.592245	0.507844	1.13951	1.92072	1.55422	0.28546	1.0802	0.919797	0.408657	0.651472	0.754321
Methanosarcina barkeri fusaro	1.03109	0.968914	1.21874	0.781258	1.26254	0.521546	1.29489	0.988882	0.90776	1.02438	0.633649	1.36635	1	0.817074	1.18293	1.69743	0.666168	0.958535	0.677866	0.649093	1.35091	0.95226	1.31892	0.471305	1.25751	1.24464	0.755356	1.57946	0.845411	0.349442	1.22568	0.824432	0.743412	1.6529	0.779253	0.80952	0.913336	1.27714	0.737772	0.549632	0.900262	2.13875	1.26192	0.411655	1.20886	0.791135	0.493331	0.599949	0.555377
Methanosarcina mazei	0.893567	1.10643	1.08336	0.916645	1.18543	0.477406	1.24524	1.16831	1.10902	0.814598	0.412465	1.58753	1	0.919207	1.08079	1.66399	0.831895	0.648757	0.855362	0.642405	1.3576	1.08766	1.34878	0.468863	1.0947	1.16824	0.831758	1.62687	0.884699	0.358874	1.12956	0.699741	0.942018	1.54744	0.810803	0.874292	0.949602	1.17611	0.584672	0.38974	1.09656	2.20639	1.48132	0.241315	1.07906	0.920939	0.270618	0.686731	0.521996
Methanosphaera stadtmanae	1.90481	0.0951888	1.76346	0.236543	1.41171	0.0351036	2.16944	0.362285	0.125869	1.89559	1.69985	0.300149	1	0.415692	1.58431	1.44985	0.04168	2.33408	0.174391	0.27669	1.72331	0.236736	2.50568	0.0453043	1.21228	1.50974	0.490262	2.50552	0.13609	0.0200454	1.33834	1.74276	0.113326	2.04929	0.0946204	0.205416	1.48227	1.31232	3.15233	0.315797	0.162819	1.36522	0.0800347	0.923801	1.66942	0.330584	0.285733	0.0458138	0.0305425
Methanospirillum hungatei JF-1	1.29803	0.701971	1.44524	0.554755	1.15475	0.507594	1.85924	1.09132	0.512269	0.874836	0.465336	1.53466	1	0.712893	1.28711	1.00129	1.27348	0.94582	0.779417	0.776	1.224	1.68633	0.951975	0.573983	0.787716	1.28754	0.712458	1.80473	0.966777	0.449628	0.778862	1.00405	0.933698	1.51541	0.546837	1.23195	0.627962	1.14009	0.629401	0.382449	1.37967	1.83315	1.54649	0.228838	1.46181	0.53819	0.670846	0.37235	1.85582
Methylibium petroleiphilum PM1	0.174798	1.8252	0.359698	1.6403	0.11557	2.20306	0.132643	0.912556	2.42548	0.210691	0.183962	1.81604	1	1.77498	0.225019	0.174073	2.46999	0.161955	1.19398	1.89779	0.102206	2.15789	0.129607	1.61277	0.0997327	0.110198	1.8898	0.242487	1.92023	1.67746	0.159828	0.399753	0.457805	0.158246	2.9842	2.84459	0.0232865	0.132121	0.00610674	0.339098	1.38139	0.125755	4.1142	0.0334562	0.387063	1.61294	0.257266	3.92942	1.17962
Methylobacillus flagellatus KT	0.530084	1.46992	1.00036	0.999638	0.525053	0.891289	0.498127	1.35576	2.07408	0.655688	0.641308	1.35869	1	1.05944	0.940562	0.846997	1.35438	0.711968	1.08666	1.37044	0.629564	1.86872	0.574381	0.949185	0.607719	0.660148	1.33985	0.848593	1.58733	1.01077	0.553303	0.747479	0.59841	0.422511	2.2316	1.82544	0.260917	0.913645	0.219775	1.30693	0.953211	0.526251	2.72986	0.263967	1.15335	0.846647	0.295202	2.99886	0.810152
Methylobacterium 4 46	0.10224	1.89776	0.377299	1.6227	0.10424	2.23549	0.116583	1.48576	1.93639	0.121532	0.165134	1.83487	1	1.67311	0.326894	0.106901	2.4362	0.0804192	1.37648	1.85226	0.147739	2.29278	0.0835787	1.54285	0.0807889	0.087789	1.91221	0.087595	2.0242	1.79615	0.0920522	0.165547	0.982826	0.178384	2.67324	2.8529	0.036092	0.111009	0.0156801	0.154774	2.87233	0.138401	2.78636	0.0324535	0.394371	1.60563	0.13143	3.33615	2.11083
Methylobacterium extorquens PA1	0.187541	1.81246	0.619387	1.38061	0.146596	2.23029	0.170851	1.47199	1.81163	0.168639	0.27105	1.72895	1	1.65524	0.344757	0.1685	2.38403	0.136481	1.31099	1.7831	0.2169	2.26403	0.13457	1.48923	0.112166	0.181596	1.8184	0.188438	2.03461	1.57824	0.198713	0.354557	0.677128	0.235441	2.73287	2.77239	0.0338316	0.193783	0.0214637	0.313855	2.64045	0.312189	2.64178	0.0702587	0.650633	1.34937	0.21091	3.42151	1.7454
Methylobacterium radiotolerans JCM 2831	0.104414	1.89559	0.362981	1.63702	0.08222	2.34676	0.086849	1.53565	1.84639	0.102132	0.102652	1.89735	1	1.75594	0.244056	0.0818368	2.57949	0.0608678	1.2778	1.89406	0.105935	2.34748	0.08171	1.50815	0.0626616	0.0543247	1.94568	0.0790325	2.13928	1.69799	0.0836977	0.234894	0.776742	0.179712	2.80865	2.9029	0.0267738	0.0703216	0.0089172	0.131791	2.62481	0.101663	3.10161	0.0312102	0.364387	1.63561	0.144063	3.17777	2.29578
Methylococcus capsulatus Bath	0.425228	1.57477	0.659503	1.3405	0.220012	1.65957	0.226178	1.63909	1.85247	0.402676	0.349153	1.65085	1	1.4352	0.564801	0.334768	2.06184	0.232783	1.37061	1.39565	0.604346	2.40423	0.197671	1.15469	0.243405	0.306888	1.69311	0.320007	2.07225	1.33673	0.271019	0.566312	0.673818	0.448557	2.31131	2.49058	0.153102	0.356319	0.036124	0.679019	1.44048	0.295321	3.4674	0.081657	0.849121	1.15088	0.309694	2.51403	1.95982
Microcystis aeruginosa NIES 843	1.44348	0.556521	1.51351	0.486486	1.26949	0.636308	0.666909	1.01307	0.86549	1.54873	1.39312	0.606881	1	0.571524	1.42848	1.02633	0.709396	0.6638	1.60047	0.443696	1.5563	1.43791	0.734107	0.577105	1.25088	1.49517	0.504827	0.729464	1.29044	0.690864	1.28923	1.3125	0.769871	1.18251	0.735119	0.970584	0.396887	1.63253	2.30007	0.871531	0.770479	0.600273	0.71552	0.742123	1.29018	0.709823	0.967847	1.21776	0.830648
Moorella thermoacetica ATCC 39073	0.614499	1.3855	0.967374	1.03263	0.5225	0.542175	0.364365	1.72909	2.07142	0.77045	0.423327	1.57667	1	1.1536	0.846402	0.566969	1.43672	0.313752	1.68256	0.987726	1.01227	2.308	0.430652	0.709845	0.551501	1.13437	0.865625	0.3852	2.4328	0.564905	0.617094	0.887763	0.943673	0.487436	1.68113	1.44449	0.527279	1.02823	0.604078	0.645919	0.9531	0.601613	2.92502	0.270272	0.898876	1.10112	0.223418	1.67106	2.27525
Mycobacterium avium 104	0.247265	1.75274	0.302758	1.69724	0.0973305	2.32979	0.192876	1.45824	1.71025	0.211514	0.331994	1.66801	1	1.75451	0.245494	0.0892234	2.43022	0.144451	1.3361	1.62494	0.375056	2.72095	0.145244	1.03105	0.102754	0.173107	1.82689	0.180457	2.10808	1.59985	0.111618	0.433811	0.838277	0.290224	2.43769	2.74053	0.0521017	0.207368	0.0285712	0.67307	1.10679	0.150765	3.97663	0.0641812	0.345729	1.65427	0.300313	2.82962	2.32976
Mycobacterium avium paratuberculosis	0.248159	1.75184	0.298174	1.70183	0.096783	2.33931	0.174552	1.46188	1.73422	0.193254	0.32749	1.67251	1	1.76066	0.239339	0.0950289	2.44682	0.13614	1.32201	1.63628	0.363724	2.71871	0.137364	1.04546	0.0984624	0.176552	1.82345	0.167523	2.10746	1.61263	0.112384	0.427854	0.845786	0.281219	2.44514	2.74058	0.0557435	0.203676	0.0298367	0.655208	1.04623	0.149722	4.05796	0.0610391	0.350317	1.64968	0.322554	2.802	2.34292
Mycobacterium bovis BCG Pasteur 1173P2	0.505537	1.49446	0.544138	1.45586	0.2449	2.1192	0.39026	1.26102	1.59625	0.388368	0.525877	1.47412	1	1.58101	0.418992	0.237856	2.16684	0.422043	1.17326	1.48587	0.51413	2.38372	0.308533	1.05693	0.250819	0.420588	1.57941	0.387845	1.8129	1.46833	0.33092	0.761158	0.776921	0.399696	2.06222	2.38852	0.154563	0.456913	0.100395	1.10328	1.06135	0.337297	3.10517	0.292503	0.580411	1.41959	0.596431	2.32531	2.01572
Mycobacterium JLS	0.378946	1.62105	0.342607	1.65739	0.121242	2.38212	0.273659	1.39719	1.53485	0.290944	0.249709	1.75029	1	1.78557	0.214429	0.136218	2.37819	0.173302	1.31229	1.62757	0.372426	2.48776	0.199436	1.2006	0.1122	0.0787749	1.92123	0.274035	1.91713	1.67705	0.131782	0.754212	0.79257	0.373236	2.07998	2.8171	0.0516833	0.13122	0.0244922	0.550581	1.89825	0.143069	3.30997	0.0736412	0.324372	1.67563	0.351194	2.7824	2.04689
Mycobacterium KMS	0.370123	1.62988	0.336943	1.66306	0.11752	2.38732	0.274559	1.39888	1.53327	0.288446	0.245121	1.75488	1	1.79014	0.20986	0.130436	2.38099	0.173061	1.31551	1.62842	0.371578	2.49378	0.194428	1.20285	0.108948	0.0703549	1.92965	0.271569	1.91871	1.68278	0.126948	0.755563	0.794965	0.371202	2.07827	2.82841	0.0490308	0.122556	0.0222953	0.536507	1.91944	0.139588	3.31265	0.0695171	0.316301	1.6837	0.345363	2.8011	2.04339
Mycobacterium marinum M	0.480635	1.51936	0.589676	1.41032	0.218116	2.00537	0.370306	1.3237	1.6569	0.425609	0.524658	1.47534	1	1.54891	0.451087	0.193869	2.0844	0.376354	1.34538	1.51441	0.485593	2.52638	0.263891	0.98259	0.227135	0.3996	1.6004	0.375546	1.87153	1.4633	0.28963	0.752692	0.776021	0.44394	2.02735	2.43041	0.137242	0.43235	0.05545	1.06137	1.19622	0.309118	3.14461	0.233233	0.546977	1.45302	0.588029	2.47317	1.92996
Mycobacterium smegmatis MC2 155	0.588955	1.41105	0.553384	1.44662	0.430286	2.65287	1.01859	0.762862	0.752855	0.38254	0.394072	1.60593	1	1.61729	0.382708	0.332879	2.26368	0.77211	0.631328	1.519	0.481	1.15237	0.731778	1.71595	0.399893	0.281444	1.71856	0.881403	1.0447	1.69982	0.374072	0.754581	1.06136	0.567898	1.61616	2.42726	0.134746	0.437995	0.0642864	1.00751	1.59677	0.358819	2.86269	0.109928	0.409484	1.59052	0.744537	1.42186	1.55533
Mycobacterium tuberculosis CDC1551	0.649659	1.35034	0.788489	1.21151	0.518657	1.97477	0.774595	1.00368	1.24184	0.486467	0.916031	1.08397	1	1.40605	0.593947	0.571842	1.83385	0.738524	0.855787	1.34006	0.659937	1.70905	0.545051	1.24794	0.497958	0.560789	1.43921	0.613454	1.31253	1.3446	0.729423	0.952669	0.780459	0.57606	1.69081	2.07812	0.2642	0.657685	0.176168	0.990337	1.11505	0.683393	2.45054	0.584505	0.76577	1.23423	1.25187	1.69245	1.70422
Mycobacterium tuberculosis F11	0.503008	1.49699	0.544317	1.45568	0.243667	2.12034	0.392728	1.26507	1.58904	0.389152	0.529408	1.47059	1	1.57823	0.421765	0.235806	2.16062	0.427152	1.17642	1.48058	0.519421	2.38295	0.309335	1.05826	0.249457	0.420045	1.57996	0.389727	1.81046	1.4686	0.331221	0.758935	0.777083	0.401565	2.06242	2.39015	0.154819	0.455034	0.100693	1.10245	1.06695	0.334423	3.10028	0.295208	0.578526	1.42147	0.59353	2.32665	2.01449
Mycobacterium tuberculosis H37Ra	0.498455	1.50154	0.545198	1.4548	0.243579	2.12345	0.391228	1.2648	1.58661	0.390331	0.525438	1.47456	1	1.57891	0.42109	0.236202	2.16265	0.425421	1.17573	1.47888	0.521122	2.37945	0.310218	1.06106	0.249273	0.419122	1.58088	0.389493	1.80798	1.46995	0.332582	0.764853	0.779167	0.404791	2.05119	2.38983	0.155086	0.455086	0.1005	1.10157	1.06697	0.33642	3.09991	0.294636	0.577938	1.42206	0.591503	2.32505	2.01902
Mycobacterium tuberculosis H37Rv	0.499831	1.50017	0.543429	1.45657	0.244227	2.12203	0.388737	1.26601	1.59124	0.387756	0.527101	1.4729	1	1.57987	0.420132	0.236735	2.16257	0.424126	1.17657	1.48031	0.519688	2.3831	0.309419	1.05984	0.247636	0.419286	1.58071	0.389068	1.81064	1.46894	0.33135	0.761686	0.777575	0.401923	2.05882	2.39069	0.154545	0.45476	0.100019	1.10159	1.06638	0.334667	3.10371	0.293631	0.576167	1.42383	0.590146	2.32961	2.01706
Mycobacterium ulcerans Agy99	0.458374	1.54163	0.571831	1.42817	0.211583	2.02494	0.35557	1.33868	1.63783	0.431407	0.527604	1.4724	1	1.55891	0.441086	0.194985	2.08053	0.384133	1.34035	1.51732	0.482682	2.55992	0.247923	0.956626	0.235527	0.360996	1.639	0.371277	1.8868	1.44255	0.299378	0.737275	0.783025	0.483092	1.99661	2.45216	0.137599	0.410244	0.0715461	1.09961	1.1565	0.277483	3.15772	0.237135	0.541675	1.45833	0.547651	2.50846	1.88697
Mycoplasma agalactiae PG2	1.19865	0.801351	1.45295	0.547055	1.21204	0.222821	2.20602	0.116006	0.962282	1.28082	1.7174	0.282597	1	0.551311	1.44869	1.95251	0.168715	1.74749	0.131285	0.438338	1.56166	0.311809	1.7526	0.0906906	1.8449	1.66657	0.333431	1.47821	0.357882	0.14637	2.01754	1.54206	0.225809	1.03366	1.19848	0.273135	0.864004	1.86286	3.09931	0.672382	0.0893392	1.20423	0.114935	0.819804	1.27412	0.725884	0.130045	0.202466	0.043608
Mycoplasma capricolum ATCC 27343	1.76201	0.237986	1.82397	0.176033	1.5824	0.0495621	2.11027	0.0313495	0.263933	1.96248	1.91073	0.0892745	1	0.301096	1.6989	1.54283	0.0622418	2.3024	0.0925365	0.187539	1.81246	0.107218	1.41867	0.0225588	2.45156	1.89221	0.107785	1.41508	0.109568	0.059137	2.41621	1.82895	0.184717	1.88204	0.104296	0.143361	0.690695	2.16594	4.46436	0.305346	0.00951674	0.518359	0.0269303	0.675486	1.60135	0.398654	0.12304	0.0804182	0.00482509
Mycoplasma gallisepticum	1.70646	0.293542	1.69225	0.307747	1.34632	0.296359	2.06351	0.0863675	0.511431	1.69602	1.6927	0.307299	1	0.705121	1.29488	1.45567	0.338585	1.94872	0.257028	0.541884	1.45812	0.544358	1.30233	0.400345	1.75297	1.50842	0.491583	1.28223	0.242695	0.351782	2.1233	2.13008	0.625413	0.968557	0.275951	1.07591	0.28735	1.63674	3.42828	0.508914	0.0695283	0.793609	0.200974	0.998697	1.11503	0.884968	0.592822	0.394787	0.319163
Mycoplasma genitalium	1.59889	0.401107	1.72244	0.277559	1.13046	0.104263	1.4643	0.365177	0.597843	2.33796	1.62018	0.379817	1	0.772376	1.22762	1.95471	0.130162	1.43254	0.482588	0.515146	1.48485	0.762608	1.22895	0.117324	1.89112	1.73021	0.269794	1.54308	0.298477	0.189717	1.96872	1.98992	0.583446	0.99176	0.434879	0.650826	0.461983	1.88719	2.83503	0.803243	0.280975	1.12422	0.245453	0.711078	1.29837	0.701627	0.263458	0.596362	0.203932
Mycoplasma hyopneumoniae 232	1.38519	0.614808	1.69357	0.306427	1.20392	0.421341	2.04724	0.545656	0.494095	1.28775	1.561	0.438998	1	0.34721	1.65279	1.33155	0.535441	1.71818	0.414833	0.238418	1.76158	0.613758	1.66058	0.199191	1.52647	1.77088	0.229117	1.62381	0.755967	0.345764	1.27446	1.29619	0.585398	1.46057	0.657841	0.408936	0.547515	2.04355	2.63891	0.55341	0.197343	1.60643	0.161625	0.842282	1.53043	0.469565	0.915203	0.705218	0.542649
Mycoplasma hyopneumoniae 7448	1.35739	0.642612	1.6949	0.305095	1.22928	0.429025	2.0289	0.516037	0.500159	1.2966	1.57598	0.424016	1	0.354768	1.64523	1.34773	0.531043	1.69963	0.421595	0.238888	1.76111	0.601961	1.65201	0.200879	1.54515	1.76824	0.231756	1.63719	0.730451	0.335694	1.29667	1.3195	0.573156	1.44335	0.663998	0.409345	0.54359	2.04707	2.66607	0.569307	0.204545	1.57021	0.159766	0.830108	1.52042	0.479579	0.926009	0.709268	0.512706
Mycoplasma hyopneumoniae J	1.35256	0.647442	1.696	0.304002	1.21253	0.418702	2.03669	0.524266	0.505542	1.30227	1.57691	0.423088	1	0.354383	1.64562	1.34123	0.523951	1.70765	0.42716	0.237399	1.7626	0.604253	1.67856	0.191816	1.52537	1.77059	0.229407	1.62218	0.74531	0.339385	1.29313	1.3042	0.575905	1.45296	0.666942	0.412178	0.549764	2.03806	2.65081	0.549492	0.199732	1.60637	0.154861	0.838734	1.52414	0.475864	0.91438	0.714051	0.506134
Mycoplasma mobile 163K	1.61146	0.388535	1.79268	0.20732	1.81835	0.155557	2.06206	0.158961	0.328814	1.47626	1.89708	0.102918	1	0.23912	1.76088	1.91058	0.145384	1.81666	0.127372	0.165993	1.83401	0.144369	2.06119	0.0554507	1.73899	1.78532	0.21468	1.94362	0.182523	0.0940803	1.77977	1.42799	0.286449	2.08774	0.19782	0.223352	0.644959	2.13169	3.79543	0.705092	0.0334504	0.958472	0.0368745	0.470676	1.61361	0.386395	0.153505	0.0692103	0.0230701
Mycoplasma mycoides	1.8058	0.194202	1.81237	0.187628	1.54848	0.0577871	2.24658	0.0284827	0.223754	1.89492	1.89983	0.100173	1	0.321954	1.67805	1.49399	0.0995666	2.33362	0.0728173	0.179081	1.82092	0.112289	1.44216	0.027283	2.41826	1.8581	0.141905	1.52844	0.0954753	0.0727826	2.30331	1.76322	0.184196	1.95472	0.0978628	0.183791	0.704097	2.11211	4.4428	0.313681	0.0143334	0.49928	0.0338121	0.696089	1.5611	0.438905	0.112269	0.062521	0.00672269
Mycoplasma penetrans	1.77438	0.225616	1.71913	0.280867	2.03498	0.0352171	1.90296	0.0718499	0.294655	1.66034	1.87343	0.126569	1	0.472061	1.52794	1.6574	0.0524985	2.18472	0.105386	0.262475	1.73753	0.127923	1.69787	0.0205329	2.15367	1.61296	0.387037	1.92232	0.109307	0.0333227	1.93505	1.85725	0.392421	1.62595	0.124371	0.302402	0.699711	1.99789	4.04134	0.579597	0.018003	0.713452	0.0610102	0.586598	1.47121	0.528788	0.0324055	0.00934774	0.0162027
Mycoplasma pneumoniae	1.43747	0.562535	1.22557	0.774427	0.758074	0.597563	0.809128	0.890737	0.988203	1.95629	1.41678	0.583217	1	1.19178	0.808216	0.948877	0.762064	1.24892	1.04013	0.916488	1.08351	1.47152	0.697551	0.531561	1.29937	1.54431	0.455691	0.827638	0.990862	0.666166	1.51533	2.02631	0.64963	0.465144	0.858914	0.65664	0.247446	2.09591	2.28186	1.24962	0.710405	0.586846	0.55372	0.617555	0.683895	1.31611	0.42893	1.85129	0.861447
Mycoplasma synoviae 53	1.12658	0.873418	1.60713	0.392871	1.41962	0.220929	2.32615	0.073643	1.00265	0.957013	1.826	0.173999	1	0.554884	1.44512	1.83074	0.230865	1.86185	0.0765401	0.198538	1.80146	0.696977	1.31366	0.0812505	1.90812	1.68868	0.311324	1.45345	0.376179	0.301577	1.8688	1.38363	0.256759	1.99962	0.359992	0.365006	0.77776	1.85723	3.14639	0.2173	0.0596461	1.4669	0.134884	0.974879	1.28946	0.710535	0.0962767	0.132731	0.0626266
Myxococcus xanthus DK 1622	0.418173	1.58183	0.318847	1.68115	0.193361	1.62659	0.254197	1.99934	1.68996	0.236549	0.197993	1.80201	1	1.7171	0.282896	0.314825	1.75797	0.253226	1.67398	1.89674	0.10326	1.60968	0.16473	2.1047	0.120886	0.104487	1.89551	0.191066	1.64107	1.99176	0.176108	0.382088	0.816944	0.377529	2.42344	2.47134	0.0338981	0.494764	0.00835223	0.494282	1.80142	0.209457	3.44633	0.0401618	0.40363	1.59637	0.319462	3.08371	1.77716
Nanoarchaeum equitans	1.28676	0.713241	1.53983	0.46017	2.09581	0.381523	0.657827	0.66296	1.18905	1.01283	1.86901	0.130991	1	0.673938	1.32606	1.24411	0.15164	1.881	0.723257	0.345118	1.65488	0.697525	1.62134	0.161363	1.51977	1.37805	0.621951	1.41542	0.609514	0.398881	1.57619	1.1681	0.785865	1.25669	0.789349	0.215989	1.914	0.870015	3.02006	1.38002	0.0953823	0.369039	0.0677517	1.06775	1.65422	0.345776	0.135003	0.0933852	0.0314668
Natrialba magadii ATCC 43099 uid46245	0.746366	1.25363	0.632619	1.36738	0.617895	2.39222	0.677526	0.876539	0.846893	0.588925	0.697997	1.302	1	1.50901	0.490987	0.671602	1.8433	0.741895	0.743207	1.17448	0.825518	0.994747	0.617455	1.74031	0.647487	0.37081	1.62919	0.726008	1.03567	1.50831	0.730013	0.79762	0.767248	1.01761	1.41752	2.08806	0.321508	0.590434	0.216541	0.541442	2.45545	0.644398	1.59298	0.549189	0.568476	1.43152	1.80935	1.20691	1.19547
Natronomonas pharaonis	0.855209	1.14479	0.388451	1.61155	0.481512	2.62211	0.632495	0.868526	0.979991	0.415363	0.536085	1.46392	1	1.65653	0.343467	0.369948	2.37002	0.467138	0.792889	1.27975	0.720252	1.21311	0.613705	1.79982	0.373361	0.454569	1.54543	0.525655	1.41905	1.55149	0.503807	0.608407	0.905285	0.616361	1.86995	1.97707	0.45674	0.566187	0.200676	0.843564	2.3059	0.600044	1.75079	0.299031	0.460177	1.53982	1.05164	1.36166	1.74703
Neisseria gonorrhoeae FA 1090	0.517422	1.48258	0.821819	1.17818	0.601462	1.11937	0.451738	1.59521	1.80419	0.428035	1.12419	0.875814	1	1.30949	0.690506	0.638393	1.78815	0.187763	1.38569	0.387429	1.61257	2.04663	0.466299	1.09368	0.393387	0.963437	1.03656	0.746106	1.70832	1.2366	0.308977	0.771912	0.428681	0.433712	2.36569	1.63542	0.281343	1.08324	0.387549	1.87975	0.848624	0.608786	2.17353	0.101756	0.772355	1.22764	0.277494	3.10154	0.835067
Neisseria meningitidis 053442	0.57313	1.42687	0.842289	1.15771	0.658251	1.05065	0.466999	1.54677	1.77855	0.498779	1.14102	0.858977	1	1.27419	0.725814	0.683207	1.71433	0.227189	1.37527	0.370302	1.6297	2.03572	0.483967	1.03004	0.450277	0.991888	1.00811	0.779969	1.69693	1.17607	0.347031	0.849683	0.37924	0.444881	2.3262	1.60899	0.26815	1.12286	0.433058	1.86446	0.835602	0.592125	2.14788	0.126876	0.800156	1.19984	0.283793	3.12474	0.709387
Neisseria meningitidis FAM18	0.723673	1.27633	0.923744	1.07626	0.614278	1.64858	1.08578	1.11318	1.08053	0.457667	1.18996	0.810038	1	1.16527	0.834728	0.655038	1.83036	0.759004	0.755593	0.713798	1.2862	1.19527	0.999896	1.29871	0.506122	1.21821	0.781793	1.0458	1.0821	1.30051	0.571594	0.755845	0.69258	0.76073	1.79084	1.13199	0.693524	1.17448	0.89195	1.82671	0.562173	0.911478	1.42632	0.381377	1.0161	0.983904	1.02091	1.66502	1.3334
Neisseria meningitidis MC58	0.570119	1.42988	0.854014	1.14599	0.650602	1.03796	0.486457	1.50575	1.79944	0.519793	1.13938	0.860616	1	1.26023	0.739765	0.689214	1.70358	0.239984	1.36722	0.370289	1.62971	2.02402	0.497476	1.01719	0.461312	0.994657	1.00534	0.803849	1.67806	1.15413	0.363967	0.853102	0.384599	0.443323	2.31898	1.58959	0.285751	1.12466	0.443015	1.84673	0.842431	0.60111	2.14489	0.121832	0.796397	1.2036	0.280959	3.09767	0.711434
Neisseria meningitidis Z2491	0.700025	1.29998	0.977118	1.02288	0.635519	1.47914	1.08936	1.09033	1.14955	0.556096	1.30092	0.699079	1	1.11054	0.889462	0.751983	1.72912	0.810427	0.708474	0.684202	1.3158	1.14206	1.02841	1.24677	0.582763	1.24697	0.753034	1.0649	1.02225	1.22547	0.687372	0.803547	0.661863	0.890965	1.64362	1.07011	0.661793	1.2681	0.891434	1.63639	0.572228	1.05894	1.35035	0.490663	1.10314	0.89686	1.24727	1.50029	1.30369
Neorickettsia sennetsu Miyayama	1.25878	0.741223	1.46538	0.534618	1.50113	0.645747	1.10442	0.716427	0.76876	1.26352	1.06202	0.937979	1	0.713281	1.28672	1.33241	0.757282	1.44244	0.467869	0.857074	1.14293	0.669506	1.43423	0.681533	1.21473	1.36225	0.637746	1.48739	0.493495	0.642717	1.3764	1.59133	0.660723	1.15422	0.593735	0.666811	1.16863	1.16456	1.00351	1.07461	0.777312	1.62799	0.736783	0.779803	1.17933	0.820675	0.425099	0.524702	0.399841
Nitratiruptor SB155-2	0.937339	1.06266	1.49773	0.502267	1.21963	0.622968	1.15986	0.848375	1.19001	0.959153	1.48448	0.515521	1	0.83876	1.16124	1.10462	0.606975	1.64515	0.643261	0.610612	1.38939	0.721471	1.2777	0.604787	1.39605	1.49695	0.503053	1.35955	0.712822	0.580632	1.347	0.866732	0.736796	1.45111	0.945366	0.828532	1.02791	1.14355	1.11433	1.25415	0.742794	1.22891	0.586779	1.07304	1.36316	0.636839	1.22639	0.455906	0.593898
Nitrobacter hamburgensis X14	0.38115	1.61885	0.810228	1.18977	0.269983	2.22094	0.363979	1.23898	1.57321	0.332912	0.480765	1.51923	1	1.3195	0.680498	0.32348	2.40657	0.320751	0.949194	1.47412	0.525885	1.93011	0.334391	1.49595	0.239546	0.494525	1.50548	0.403379	1.54178	1.73266	0.32218	0.522387	0.506873	0.491648	2.47909	2.32157	0.135742	0.542683	0.0815015	0.730328	1.72061	0.654083	2.67468	0.138792	0.930103	1.0699	0.443607	2.91933	1.43703
Nitrobacter winogradskyi Nb-255	0.358801	1.6412	0.852914	1.14709	0.2663	2.18944	0.426388	1.32941	1.51325	0.275206	0.420236	1.57976	1	1.33622	0.663781	0.355921	2.34037	0.283811	1.0199	1.50822	0.491776	1.93885	0.31053	1.55085	0.199772	0.465232	1.53477	0.30917	1.53897	1.81954	0.332312	0.489868	0.523014	0.553528	2.43359	2.38095	0.120438	0.49861	0.0600983	0.631461	1.7094	0.723225	2.76228	0.113534	0.992265	1.00773	0.437555	2.85078	1.43541
Nitrosococcus oceani ATCC 19707	0.815838	1.18416	1.44583	0.55417	0.965715	0.688296	0.589287	1.35211	1.52066	0.88393	0.961907	1.03809	1	0.733523	1.26648	1.10972	0.871676	0.67306	1.34554	0.868446	1.13155	1.72174	0.487687	0.84233	0.948238	1.32969	0.67031	0.610413	1.4644	0.913575	1.01161	0.905584	0.891715	0.834473	1.36823	1.09294	0.44022	1.46684	0.919118	1.18233	0.86073	1.02302	1.35435	0.660456	1.31024	0.68976	0.653211	1.70824	1.71678
Nitrosomonas europaea	0.979587	1.02041	1.44808	0.551924	0.701836	0.910843	0.933288	1.147	1.2579	1.04913	0.619085	1.38091	1	0.809282	1.19072	0.833448	1.60727	0.661124	0.898162	0.746937	1.25306	1.5197	0.857294	0.867069	0.755933	1.00935	0.990652	1.16868	1.24503	0.781599	0.804692	1.23868	0.662563	0.859132	1.23962	1.5636	0.38219	1.05421	0.423298	1.02055	0.786387	0.628783	2.97221	0.168774	1.2651	0.734899	0.540181	1.70506	1.1855
Nitrosomonas eutropha C71	1.03247	0.967532	1.49803	0.501971	0.839451	0.747425	1.0503	1.04489	1.24452	1.07341	0.80959	1.19041	1	0.752475	1.24752	0.910096	1.32581	0.960075	0.804022	0.760285	1.23971	1.32881	1.0176	0.793497	0.860093	1.23777	0.762233	1.17796	1.10765	0.792724	0.921667	1.19984	0.659	0.87993	1.26123	1.18539	0.446237	1.36838	0.625104	1.23094	0.59025	0.772758	2.3896	0.391343	1.2858	0.714196	0.631291	1.70574	1.06375
Nitrosopumilus maritimus SCM1	1.58795	0.412052	1.53212	0.467882	1.9581	0.132621	2.17205	0.364961	0.321597	1.05067	1.6604	0.339604	1	0.624685	1.37531	1.50169	0.110898	2.1895	0.197913	0.402561	1.59744	0.394321	1.87972	0.123313	1.60265	1.52026	0.479739	2.65614	0.299407	0.088249	0.956209	1.33684	0.21137	2.03644	0.415352	0.573418	0.612327	1.81425	1.80347	1.22704	0.37667	1.24876	0.272214	1.07185	1.39476	0.605236	0.682872	0.173303	0.0467134
Nitrosospira multiformis ATCC 25196	0.597933	1.40207	1.20153	0.798473	0.505094	1.17087	0.610569	1.43834	1.59387	0.681252	0.613556	1.38644	1	0.942471	1.05753	0.774615	1.45984	0.468268	1.29728	1.05928	0.940719	1.58692	0.663146	1.12912	0.620808	0.889333	1.11067	0.889747	1.26248	1.24623	0.601545	0.755779	0.790539	0.927881	1.5258	1.54045	0.50533	0.954219	0.265013	1.01293	1.16752	0.897531	2.46531	0.191689	1.18088	0.819118	0.496562	2.08251	1.3635
Nocardia farcinica IFM10152	0.240888	1.75911	0.323777	1.67622	0.0592251	2.23443	0.113598	1.72195	1.64846	0.222344	0.176416	1.82358	1	1.77538	0.224616	0.0685173	2.37414	0.106836	1.45051	1.75359	0.246408	2.95989	0.113304	0.857099	0.069706	0.039831	1.96017	0.158894	2.05504	1.70607	0.0800003	0.51706	0.679895	0.24879	2.55425	2.86901	0.0286495	0.102345	0.00870302	0.412562	1.86033	0.0568793	3.61756	0.0439714	0.282122	1.71788	0.249568	3.12097	2.00623
Nocardioides JS614	0.177329	1.82267	0.119567	1.88043	0.0850782	2.1454	0.129135	1.79988	1.69534	0.14517	0.0926077	1.90739	1	1.93269	0.0673088	0.11844	2.36322	0.130461	1.38788	1.96277	0.0372283	2.64011	0.0791481	1.1986	0.0821465	0.0274287	1.97257	0.168611	2.05861	1.64505	0.12773	0.371559	0.857445	0.21896	2.55204	2.93979	0.0124186	0.0477945	0.00370068	0.188079	2.54927	0.088932	3.13301	0.0370068	0.137342	1.86266	0.293982	2.73553	2.40647
Nostoc sp	1.34234	0.657663	1.45381	0.54619	1.46663	0.377336	0.947434	0.730974	0.912748	1.56487	1.44425	0.555751	1	0.678655	1.32134	1.24903	0.400165	1.33332	1.01749	0.527662	1.47234	0.938587	1.32906	0.346526	1.38583	1.48467	0.515334	1.12004	0.88276	0.562104	1.43509	1.72124	0.60083	0.915617	0.762316	0.758572	0.506652	1.73478	2.18773	1.21487	0.586099	0.505793	0.704257	0.801251	1.23466	0.765338	0.784544	1.47373	0.762422
Novosphingobium aromaticivorans DSM 12444	0.229363	1.77064	0.629165	1.37084	0.209574	2.38904	0.203182	1.12478	1.84834	0.225083	0.256566	1.74343	1	1.54663	0.453369	0.344421	2.07584	0.23242	1.34732	1.83735	0.162647	2.10485	0.204831	1.45314	0.23718	0.271859	1.72814	0.440899	1.68558	1.6084	0.26512	0.437673	0.635598	0.338487	2.58824	2.52421	0.102482	0.373312	0.01745	0.370729	1.85505	0.889783	2.78627	0.0807205	0.657873	1.34213	0.246086	3.59787	1.19741
Oceanobacillus iheyensis	1.55037	0.449627	1.63023	0.369771	1.59141	0.510289	1.33774	0.636414	0.483621	1.44052	1.56674	0.433261	1	0.456875	1.54313	1.29406	0.616762	1.87255	0.216628	0.510171	1.48983	0.494712	1.70745	0.76247	1.03537	1.51726	0.482739	1.78183	0.321975	0.547459	1.34874	1.43764	0.535382	1.61236	0.414616	0.535383	0.79272	1.6719	2.8482	0.785072	0.256793	0.994242	0.288978	0.826719	1.60891	0.391091	1.25602	0.47818	0.317015
Ochrobactrum anthropi ATCC 49188	0.555725	1.44428	1.05111	0.948894	0.674751	1.93834	0.953441	0.938873	1.14092	0.353681	0.706712	1.29329	1	1.02879	0.971209	0.662533	1.91511	0.814896	0.607461	1.28704	0.712957	1.27572	0.792402	1.46261	0.469267	0.71648	1.28352	0.884606	1.14156	1.27787	0.69597	0.888254	0.537942	0.616247	1.95756	1.72124	0.392646	0.886115	0.268637	1.14319	1.11475	1.13752	2.06828	0.267636	1.15641	0.843588	0.873434	1.91282	1.16405
Oenococcus oeni PSU-1	1.23804	0.761963	1.54558	0.454423	1.22394	1.00275	1.08359	0.828047	0.763163	1.09851	1.26663	0.733371	1	0.52004	1.47996	1.03999	1.24995	1.2396	0.470458	0.509215	1.49078	0.816004	1.14637	0.714637	1.32299	1.47905	0.520951	0.970143	1.01707	0.477711	1.53507	1.371	0.377209	1.27303	0.978757	0.735062	0.369096	1.89584	1.68095	1.76247	0.316463	1.15762	0.662603	0.419899	1.45601	0.543993	0.933711	0.84963	0.677689
Onion yellows phytoplasma	1.18587	0.814132	1.53602	0.463976	1.38628	0.280846	1.47851	0.761997	0.845458	1.2469	1.92115	0.0788517	1	0.650891	1.34911	1.67753	0.20231	1.41675	0.703406	0.197907	1.80209	0.796816	1.37799	0.165455	1.65974	1.6719	0.328096	1.16723	0.799776	0.186242	1.84676	1.27548	0.375107	1.60206	0.747359	0.559879	0.581861	1.85826	3.18215	0.973797	0.251231	1.08242	0.0927426	0.417659	1.33511	0.664892	0.694187	0.507858	0.198826
Opitutus terrae PB90 1	0.370846	1.62915	0.707502	1.2925	0.174773	2.07093	0.249083	1.25907	1.8723	0.373848	0.419731	1.58027	1	1.48486	0.51514	0.225777	2.42232	0.243672	1.10823	1.38243	0.61757	1.64781	0.154899	2.01631	0.180977	0.45956	1.54044	0.245121	1.46231	2.06871	0.223862	0.473229	0.610333	0.410542	2.5059	2.45263	0.0365147	0.510851	0.0288112	0.641641	2.42767	0.332287	2.48497	0.0846146	0.569463	1.43054	0.421679	3.02403	1.88806
Orientia tsutsugamushi Boryong	0.998929	1.00107	1.5694	0.430598	1.03179	0.33234	1.41848	0.401731	1.35022	1.46545	1.2949	0.705102	1	0.576906	1.42309	1.45097	0.323091	1.92273	0.303208	0.663297	1.3367	0.530156	1.619	0.396563	1.45428	1.42991	0.570091	1.59827	0.379566	0.378064	1.6441	1.1808	0.492021	1.52651	0.800669	0.534405	1.26235	1.20325	1.98523	1.13636	0.36729	0.790654	0.676355	1.04411	1.45508	0.544918	0.581947	0.280933	0.204999
Parabacteroides distasonis ATCC 8503	1.00657	0.993433	1.32847	0.671529	1.22285	0.867638	0.556704	1.36175	1.11347	0.877588	1.20446	0.795536	1	0.870084	1.12992	1.06434	1.75439	0.419593	0.761679	0.986932	1.01307	1.16634	0.763501	1.38366	0.686497	0.802633	1.19737	0.528617	1.29347	1.00579	1.17212	1.28175	0.628896	1.17906	0.910299	1.61625	0.645202	0.738548	1.15074	2.15256	0.443926	0.783833	0.969443	0.499489	1.4732	0.526796	0.517831	0.91645	1.13686
Paracoccus denitrificans PD1222	0.200162	1.79984	0.646579	1.35342	0.175954	2.60595	0.148248	1.11404	1.79465	0.161159	0.342021	1.65798	1	1.49861	0.501389	0.191125	2.12308	0.141198	1.54459	1.63989	0.360107	2.49166	0.150332	1.25109	0.106919	0.392811	1.60719	0.24118	2.04206	1.57896	0.137797	0.281195	0.787191	0.200765	2.73085	2.73574	0.0589288	0.205332	0.0150305	0.420855	0.649198	0.581829	4.28102	0.0520701	1.18159	0.818415	0.192218	3.43707	1.66737
Parvibaculum lavamentivorans DS-1	0.301628	1.69837	0.796448	1.20355	0.27382	1.98118	0.283165	1.51248	1.70288	0.246467	0.376515	1.62349	1	1.20198	0.798019	0.367684	2.15471	0.215371	1.26223	1.47963	0.520368	1.55725	0.420886	1.83556	0.186306	0.434355	1.56565	0.404976	1.5815	1.74462	0.268904	0.453287	0.484521	0.354156	2.70804	2.21405	0.191028	0.594917	0.0323813	0.463528	2.36269	0.942781	2.11932	0.0792979	1.14314	0.856859	0.240279	3.32124	1.33111
Pasteurella multocida	1.47536	0.52464	1.57869	0.42131	1.27851	0.572772	1.1736	0.554546	0.923028	1.49754	1.59448	0.405521	1	0.577264	1.42274	1.2248	0.828277	1.50012	0.446807	0.277995	1.722	1.09553	1.15724	0.839309	0.907914	1.4575	0.542499	1.31492	0.830973	1.06498	0.789131	1.74436	0.663923	0.603375	0.988339	0.733719	0.191775	2.07451	2.94644	0.993675	0.495605	0.726526	0.464224	0.373532	1.40768	0.592317	0.524146	1.34754	0.258032
Pediococcus pentosaceus ATCC 25745	1.47647	0.523527	1.53364	0.466362	1.08388	0.541757	1.62654	0.421569	0.627451	1.6988	1.60832	0.391679	1	0.595443	1.40456	1.24667	0.514057	1.80019	0.439086	0.647173	1.35283	0.742616	1.08474	0.716094	1.45655	1.43936	0.56064	1.12912	0.650368	0.501504	1.71901	1.57019	0.481844	1.40872	0.539249	0.679955	0.251932	2.06811	2.57441	1.16399	0.277579	0.903301	0.276741	0.803985	1.47069	0.529306	1.2536	0.814043	0.611674
Pelobacter carbinolicus	0.758933	1.24107	1.11013	0.889874	1.04913	1.24303	0.868791	1.16651	1.11826	0.554275	0.997874	1.00213	1	1.0911	0.908896	0.950268	1.38148	0.730765	0.937482	0.82433	1.17567	1.67051	0.690335	0.981972	0.657186	1.10474	0.895257	0.7762	1.43846	0.985431	0.799906	0.938486	0.742874	0.920185	1.39845	1.57954	0.445432	0.975026	0.518441	1.00433	0.888814	0.920361	2.27298	0.395073	1.24796	0.752036	1.356	1.32451	1.51369
Pelobacter propionicus DSM 2379	0.445008	1.55499	0.73629	1.26371	0.320425	0.969752	0.485864	1.99029	1.79752	0.43615	0.299817	1.70018	1	1.46305	0.536949	0.376232	1.64371	0.309112	1.67095	1.33825	0.66175	2.44821	0.422905	0.836401	0.292487	0.561312	1.43869	0.497827	2.2272	0.874822	0.400153	0.559315	0.956003	0.630532	1.85415	2.1891	0.308238	0.502659	0.104812	0.494887	1.14702	0.579166	3.56009	0.114028	0.787861	1.21214	0.306636	2.28748	1.479
Pelotomaculum thermopropionicum SI	0.466123	1.53388	0.795948	1.20405	0.631651	0.828922	0.550737	1.56635	1.95691	0.465427	0.468282	1.53172	1	1.29318	0.706824	0.687001	1.72551	0.290254	1.29724	0.941617	1.05838	2.15265	0.506422	0.817548	0.523378	1.22149	0.778509	0.572184	2.07963	0.8226	0.525586	0.541986	0.980571	0.617197	1.86024	1.04442	0.750126	1.20545	0.581041	0.72765	0.588504	1.03646	2.89261	0.173732	0.748122	1.25188	0.129327	1.46411	1.63145
Petrotoga mobilis SJ95	1.35487	0.645126	1.53466	0.465342	1.56786	0.595861	1.4717	0.599209	0.55706	1.20831	1.40264	0.597361	1	0.748602	1.2514	1.46635	0.53356	1.41526	0.584835	0.609548	1.39045	0.72046	1.44129	0.737572	1.10067	1.41165	0.588354	1.39561	0.673099	0.491684	1.43961	1.26732	0.725754	1.57589	0.431036	0.537182	1.37863	1.08419	1.97904	1.49855	0.365845	0.983658	0.500257	0.672656	1.30635	0.693654	0.519499	0.165142	0.340636
Picrophilus torridus DSM 9790	0.529351	1.47065	1.57531	0.424685	0.635677	0.445744	2.81939	0.659632	1.01965	0.419906	0.338841	1.66116	1	0.739333	1.26067	0.977064	0.857334	1.86214	0.303462	0.878367	1.12163	0.700815	2.34071	0.582654	0.375825	1.34169	0.65831	2.23756	0.991078	0.374565	0.396794	1.15245	0.311347	1.10533	1.43087	0.292802	2.08224	0.624955	1.7807	0.440272	0.360947	2.1474	0.728971	0.541715	1.45843	0.541566	0.0342512	0.240622	0.0638972
Polaromonas JS666	0.290934	1.70907	0.584518	1.41548	0.290042	1.52846	0.404781	1.19771	2.19135	0.387658	0.431784	1.56822	1	1.45195	0.548051	0.405141	1.76884	0.323412	1.50261	1.32012	0.679879	2.15222	0.323477	1.29506	0.229244	0.876793	1.12321	0.421736	1.98096	1.27547	0.321835	0.568326	0.498978	0.242158	2.69054	1.95188	0.155036	0.893079	0.0554799	0.677441	0.976886	0.364739	3.84569	0.0797593	0.742045	1.25795	0.257281	3.40547	1.21618
Polaromonas naphthalenivorans CJ2	0.201997	1.798	0.572584	1.42742	0.220666	1.63721	0.383568	1.02148	2.43362	0.303455	0.426637	1.57336	1	1.45363	0.546372	0.387201	1.96361	0.298225	1.35096	1.35786	0.642144	2.18782	0.226427	1.36657	0.219188	0.843988	1.15601	0.330565	2.06718	1.309	0.293252	0.353955	0.386643	0.229154	3.03025	1.98981	0.113682	0.896509	0.0638801	0.65208	0.829478	0.345665	4.04812	0.0607804	0.81001	1.18999	0.190801	3.72605	1.19873
Polynucleobacter necessarius STIR1	0.849107	1.15089	1.42627	0.573726	1.47604	0.512038	1.12372	0.745888	1.21836	0.923957	1.28383	0.716171	1	0.687162	1.31284	1.17499	0.609205	1.60117	0.614633	0.866354	1.13365	1.17224	0.870783	0.537732	1.41925	1.39636	0.603636	1.16205	0.871262	0.652318	1.31437	1.52211	0.333182	0.556992	1.58771	0.85401	0.240339	1.90565	1.36804	1.76007	0.729506	0.87675	0.657955	0.607684	1.25818	0.74182	0.487459	2.19877	0.278676
Polynucleobacter QLW-P1DMWA-1	0.883706	1.11629	1.46464	0.535362	1.50905	0.463579	1.15509	0.707228	1.18625	0.978807	1.32568	0.674318	1	0.635807	1.36419	1.26199	0.527291	1.50385	0.706869	0.82617	1.17383	1.14723	0.859603	0.545014	1.44816	1.43773	0.56227	1.17234	0.897503	0.592069	1.33808	1.49656	0.407397	0.686532	1.40951	0.83957	0.285105	1.87533	1.57951	1.52857	0.710724	0.899546	0.635056	0.646589	1.35156	0.648443	0.613708	1.99962	0.328649
Porphyromonas gingivalis W83	0.922221	1.07778	1.13964	0.860361	1.03971	1.11759	0.487153	1.25929	1.26306	0.833192	0.859624	1.14038	1	0.85067	1.14933	1.10705	1.3377	0.377911	1.17733	1.01366	0.986339	1.18315	0.861781	1.23244	0.722621	0.739146	1.26085	0.922584	1.52147	0.401772	1.15417	1.07328	0.54055	1.17173	1.21444	1.51833	0.697482	0.784185	0.332664	1.27855	1.38978	0.958128	1.69416	0.346711	1.15647	0.843533	0.881035	1.62147	0.763841
Prochlorococcus marinus AS9601	1.36115	0.63885	1.6884	0.311597	1.76468	0.232093	1.79065	0.370427	0.455887	1.38626	1.62935	0.370648	1	0.340339	1.65966	1.70897	0.177899	1.73392	0.379212	0.367562	1.63244	0.426579	1.55846	0.214795	1.80017	1.59447	0.405525	1.69428	0.407674	0.28169	1.61635	1.37175	0.459951	1.68974	0.478566	0.351537	1.04799	1.60047	2.80775	0.792893	0.25147	1.30667	0.156146	0.685073	1.6027	0.397302	0.345065	0.136018	0.0629881
Prochlorococcus marinus CCMP1375	1.25904	0.740964	1.58433	0.415671	1.75609	0.245368	1.56984	0.388737	0.678785	1.36118	1.55862	0.441383	1	0.424761	1.57524	1.91198	0.182224	1.57703	0.328767	0.55437	1.44563	0.459484	1.56904	0.245157	1.72632	1.503	0.497003	1.68235	0.42723	0.26367	1.62675	1.25513	0.56315	1.52934	0.652377	0.40744	1.02577	1.56679	2.05392	0.976117	0.311768	1.59073	0.255912	0.811559	1.5852	0.414801	0.794159	0.458314	0.155676
Prochlorococcus marinus MED4	1.27201	0.727994	1.69051	0.309485	1.71228	0.219744	1.66737	0.450188	0.544989	1.40543	1.64594	0.354056	1	0.344834	1.65517	1.74311	0.174739	1.68186	0.400285	0.394545	1.60546	0.485283	1.51205	0.221334	1.78133	1.57315	0.426853	1.63847	0.423566	0.264872	1.67309	1.35414	0.49598	1.70664	0.443248	0.378637	1.01077	1.61059	2.88614	0.765501	0.260681	1.2844	0.155095	0.648183	1.62555	0.374451	0.40669	0.146419	0.103526
Prochlorococcus marinus MIT 9211	1.02261	0.977394	1.45136	0.548644	1.56632	0.353905	1.49296	0.491394	0.849118	1.24631	1.35863	0.641374	1	0.55184	1.44816	1.67683	0.268173	1.60604	0.448955	0.746019	1.25398	0.618233	1.4508	0.327818	1.60315	1.3532	0.646798	1.60651	0.558587	0.32196	1.51295	1.19987	0.654328	1.39792	0.747875	0.553306	1.04578	1.40091	1.65428	1.14024	0.43513	1.38197	0.532063	0.85632	1.4463	0.553702	0.770995	0.445605	0.269811
Prochlorococcus marinus MIT 9215	1.35255	0.647454	1.69823	0.301766	1.75686	0.239008	1.78303	0.3809	0.454568	1.38564	1.63199	0.368014	1	0.326626	1.67337	1.73041	0.184136	1.70715	0.378301	0.364674	1.63533	0.42756	1.56321	0.215099	1.79413	1.6004	0.399597	1.66178	0.402598	0.283796	1.65182	1.39089	0.454085	1.68307	0.471963	0.352445	1.05114	1.59642	2.80177	0.797538	0.256801	1.30371	0.160326	0.679851	1.61556	0.384438	0.347305	0.139158	0.0569014
Prochlorococcus marinus MIT 9301	1.35781	0.642189	1.68231	0.317692	1.75972	0.240801	1.79068	0.372303	0.44251	1.39399	1.6427	0.357299	1	0.340937	1.65906	1.69907	0.18664	1.7328	0.381491	0.367664	1.63234	0.422993	1.55539	0.219215	1.8024	1.59437	0.405627	1.68221	0.398956	0.26796	1.65088	1.3768	0.45533	1.68177	0.486097	0.347064	1.04133	1.61161	2.79523	0.797326	0.253674	1.3077	0.159555	0.686511	1.60226	0.39774	0.329016	0.139069	0.0601295
Prochlorococcus marinus MIT 9303	0.869783	1.13022	1.32344	0.676559	0.994307	0.526585	1.04349	0.75464	1.60162	1.07936	0.993592	1.00641	1	0.910287	1.08971	1.26136	0.604445	1.24984	0.884363	1.0029	0.997103	1.32594	1.06588	0.635023	0.973162	1.06886	0.931137	1.01232	1.22328	0.545918	1.21849	1.13734	0.613246	0.882277	1.36714	1.43325	0.342784	1.22397	0.54853	1.24372	1.01396	1.23636	1.3358	0.621637	1.24818	0.751822	0.936834	1.7315	0.654889
Prochlorococcus marinus MIT 9312	1.36452	0.63548	1.68978	0.310225	1.78156	0.225252	1.78444	0.383549	0.437779	1.38741	1.62492	0.37508	1	0.331614	1.66839	1.73695	0.167427	1.72257	0.373061	0.379922	1.62008	0.414791	1.56407	0.205641	1.8155	1.5906	0.4094	1.71067	0.404485	0.264159	1.62069	1.37967	0.452854	1.67941	0.488073	0.341879	1.05374	1.60438	2.82718	0.79734	0.242716	1.29693	0.159144	0.676685	1.62696	0.373044	0.351124	0.120903	0.0588177
Prochlorococcus marinus MIT 9515	1.41413	0.585865	1.70212	0.297876	1.78028	0.240155	1.76755	0.380492	0.436223	1.39529	1.65355	0.346455	1	0.325923	1.67408	1.74609	0.207223	1.64391	0.402775	0.369662	1.63034	0.420012	1.55185	0.227806	1.80033	1.60408	0.395921	1.61296	0.426397	0.29328	1.66736	1.37873	0.481911	1.70702	0.432338	0.344385	1.07549	1.58013	2.9121	0.762859	0.238022	1.28527	0.149906	0.651834	1.63984	0.360155	0.373672	0.118689	0.0552464
Prochlorococcus marinus MIT9313	0.675057	1.32494	1.26321	0.736789	0.94831	0.891947	1.22867	0.779994	1.41178	0.739293	0.976241	1.02376	1	1.04108	0.958919	1.14151	0.746297	1.21221	0.89998	1.08809	0.911913	1.2109	1.02847	0.809691	0.950939	0.999353	1.00065	1.05605	1.13343	0.681793	1.12872	0.959628	0.789709	0.876711	1.37395	1.51434	0.394537	1.09112	0.519459	1.49181	0.98869	1.03846	1.41575	0.545828	1.06099	0.939014	1.003	1.18799	0.80726
Prochlorococcus marinus NATL1A	1.29113	0.708873	1.59906	0.400943	1.66548	0.267867	1.71412	0.382445	0.607204	1.36288	1.59714	0.402856	1	0.410954	1.58905	1.71102	0.204769	1.6943	0.389916	0.472464	1.52754	0.475257	1.50967	0.286685	1.72839	1.52775	0.472247	1.56088	0.445733	0.315167	1.67822	1.37297	0.479155	1.62339	0.524486	0.44989	0.980478	1.56963	2.25659	0.946971	0.317973	1.47679	0.224656	0.777015	1.55615	0.443853	0.677955	0.295506	0.118203
Prochlorococcus marinus NATL2A	1.28909	0.710907	1.59872	0.401283	1.67351	0.260378	1.71169	0.38878	0.597684	1.36795	1.60499	0.395006	1	0.408449	1.59155	1.70794	0.20689	1.6988	0.386366	0.472742	1.52726	0.470142	1.49905	0.292259	1.73855	1.52605	0.473946	1.56171	0.451723	0.322099	1.66447	1.36063	0.47697	1.62796	0.534443	0.458933	0.960764	1.5803	2.25123	0.949434	0.318614	1.47662	0.231501	0.772604	1.55496	0.445037	0.69066	0.307565	0.115151
Propionibacterium acnes KPA171202	0.702327	1.29767	0.683534	1.31647	0.758774	1.52084	0.638667	1.64259	0.958317	0.480806	0.491333	1.50867	1	1.34011	0.659885	0.654531	1.5744	0.604274	1.1668	1.47878	0.521217	2.01624	0.359042	0.911772	0.712948	0.490709	1.50929	0.497898	1.75205	0.808276	0.941777	1.01053	0.82299	0.74332	1.42316	2.05078	0.137647	0.811569	0.195985	0.931876	1.7583	0.792369	1.93203	0.389441	0.700285	1.29971	0.77082	2.02369	1.09034
Prosthecochloris vibrioformis DSM 265	0.565556	1.43444	0.979426	1.02057	0.58778	1.02939	1.0535	1.201	1.53923	0.589103	0.255781	1.74422	1	1.22693	0.773073	0.870159	1.33667	0.447077	1.34609	0.890517	1.10948	1.85618	0.86252	0.743482	0.537814	0.88577	1.11423	1.05043	1.52275	0.683538	0.743275	0.817448	0.78834	0.947169	1.44704	1.28726	0.469958	1.24279	0.0833237	0.33438	1.71183	1.95323	1.84643	0.0708005	1.10907	0.890925	0.423244	1.73736	1.36407
Pseudoalteromonas atlantica T6c	1.06887	0.931126	1.22916	0.770845	1.04276	0.600845	1.19446	0.430841	1.41501	1.31608	1.35873	0.641269	1	0.912598	1.0874	1.40432	0.724993	1.10575	0.764929	0.593669	1.40633	1.41089	0.87569	0.804816	0.9086	1.36477	0.635228	1.02425	1.01967	0.923187	1.0329	1.46494	0.607749	0.433499	1.49381	0.904947	0.588824	1.50623	1.83967	1.34257	0.454021	0.873916	0.777822	0.711996	1.12276	0.877242	0.792042	2.01224	0.382015
Pseudoalteromonas haloplanktis TAC125	1.22214	0.777862	1.36789	0.63211	0.922714	0.792694	1.15889	0.109987	1.5408	1.47491	1.48162	0.518383	1	0.845376	1.15462	1.32802	0.686642	1.53991	0.445427	0.429222	1.57078	1.17389	1.04051	0.554884	1.23071	1.81979	0.180208	1.38957	0.756826	0.722234	1.13137	1.72413	0.434456	0.307058	1.53436	0.305075	0.808463	1.88646	2.73667	0.591893	0.296588	1.06857	0.508323	0.797947	1.24552	0.754481	0.527809	2.07745	0.192191
Pseudomonas aeruginosa	0.476479	1.52352	1.14001	0.859995	0.84031	1.21154	0.396372	1.4716	1.4807	0.599484	1.14462	0.855379	1	1.08892	0.911077	1.61983	0.988559	0.905164	0.486444	1.4287	0.571301	1.25445	0.554597	0.96377	1.22718	0.597157	1.40284	0.745568	0.935425	1.0633	1.25571	1.01066	0.541919	0.923633	1.52379	1.8636	0.334606	0.801791	0.0944467	0.223386	1.05641	1.3077	2.09266	1.2254	1.09428	0.905721	1.92149	1.64742	1.49363
Pseudomonas aeruginosa PA7	0.213224	1.78678	0.403258	1.59674	0.111819	1.42704	0.10186	1.28689	2.79111	0.281291	0.275333	1.72467	1	1.7023	0.297705	0.174825	2.58708	0.208769	1.02933	1.72587	0.274135	3.07932	0.103022	0.645264	0.172395	0.119197	1.8808	0.167503	2.31555	1.35322	0.163723	0.383407	0.485827	0.195872	2.93489	2.7011	0.077074	0.221825	0.0214579	0.376543	1.33485	0.157498	4.03996	0.0696823	0.580206	1.41979	0.196563	3.82912	1.14222
Pseudomonas aeruginosa UCBPP-PA14	0.42107	1.57893	0.767289	1.23271	0.518365	1.70173	0.603228	1.12943	1.65144	0.395819	0.801088	1.19891	1	1.51006	0.489936	1.07711	1.46463	0.759598	0.69867	1.59003	0.409972	1.81783	0.530827	1.07508	0.576263	0.31157	1.68843	0.588804	1.3956	1.24804	0.767548	0.762851	0.585419	0.683458	1.96827	2.35796	0.218934	0.423106	0.0653275	0.377157	1.21505	0.698896	3.04011	0.603466	0.931525	1.06847	1.32921	2.01517	1.38203
Pseudomonas entomophila L48	0.267191	1.73281	0.492643	1.50736	0.12248	1.56209	0.164823	0.976743	2.76168	0.412185	0.373718	1.62628	1	1.67244	0.327565	0.33276	2.14146	0.418461	1.10732	1.62211	0.377893	2.91315	0.167861	0.693124	0.225868	0.204151	1.79585	0.278387	2.3616	1.13741	0.222603	0.632367	0.600024	0.0925505	2.67506	2.59795	0.0628641	0.339189	0.0288842	0.715448	0.948922	0.203932	4.02787	0.0749389	0.594183	1.40582	0.192561	3.70312	0.936427
Pseudomonas fluorescens Pf-5	0.301387	1.69861	0.580212	1.41979	0.156413	1.19936	0.163258	1.28087	2.7581	0.442005	0.406241	1.59376	1	1.60384	0.396159	0.325902	2.05124	0.323271	1.29959	1.55877	0.441233	3.05232	0.142293	0.491043	0.31434	0.394831	1.60517	0.278802	2.4241	1.02088	0.276215	0.563266	0.678966	0.135067	2.6227	2.43228	0.0737141	0.494004	0.0353092	0.644506	0.812136	0.181658	4.25311	0.0732815	0.610954	1.38905	0.209663	3.4139	1.31641
Pseudomonas fluorescens PfO-1	0.37877	1.62123	0.732892	1.26711	0.2011	1.59634	0.243559	1.05879	2.28778	0.612437	0.577763	1.42224	1	1.52972	0.470283	0.336911	2.62888	0.373488	0.66072	1.17661	0.823385	2.57972	0.225399	0.819715	0.375162	0.438316	1.56168	0.367732	1.92118	1.35676	0.354333	0.878283	0.493782	0.199587	2.42835	2.27694	0.0711783	0.65188	0.0649075	0.903659	0.991652	0.25606	3.71551	0.0682093	0.682015	1.31799	0.340069	3.08136	1.02725
Pseudomonas mendocina ymp	0.252938	1.74706	0.620538	1.37946	0.129533	1.27471	0.125062	1.12007	2.95597	0.394658	0.246947	1.75305	1	1.59153	0.408472	0.239445	2.37123	0.242475	1.14685	1.67242	0.32758	2.93377	0.127585	0.705795	0.232854	0.269785	1.73021	0.252566	2.35609	1.13358	0.257759	0.630423	0.405912	0.115961	2.8477	2.52322	0.0864354	0.390349	0.0290061	0.370743	1.04562	0.16388	4.3044	0.0863497	0.703229	1.29677	0.181465	3.93416	0.635528
Pseudomonas putida F1	0.36176	1.63824	0.585965	1.41404	0.236175	1.49095	0.280001	0.875186	2.57059	0.547098	0.455025	1.54497	1	1.59088	0.409122	0.467554	2.04926	0.563723	0.919458	1.4551	0.5449	2.68635	0.26157	0.705365	0.346716	0.389792	1.61021	0.473642	2.10881	1.01733	0.400215	0.805677	0.591351	0.114358	2.48861	2.2756	0.111256	0.613145	0.0588536	0.859338	0.734368	0.332636	3.90427	0.110531	0.656625	1.34338	0.250009	3.39221	0.920231
Pseudomonas putida GB 1	0.321741	1.67826	0.561276	1.43872	0.215283	1.52365	0.250927	0.861845	2.63274	0.515553	0.47479	1.52521	1	1.6187	0.381305	0.442152	2.03261	0.619305	0.905936	1.45415	0.545852	2.75435	0.237583	0.670705	0.33736	0.370476	1.62952	0.44425	2.1573	1.01672	0.381731	0.775635	0.574253	0.0991361	2.55098	2.29409	0.104702	0.601208	0.0546216	0.889154	0.713089	0.309373	3.91507	0.118689	0.642019	1.35798	0.235623	3.48783	0.887658
Pseudomonas putida KT2440	0.366642	1.63336	0.59644	1.40356	0.244543	1.47898	0.298633	0.892368	2.54146	0.544013	0.46068	1.53932	1	1.58545	0.414545	0.479615	2.01756	0.568943	0.933883	1.44425	0.555752	2.6565	0.276111	0.702428	0.364958	0.391007	1.60899	0.474471	2.09947	1.0131	0.412958	0.809179	0.586644	0.129107	2.47507	2.26865	0.122783	0.608567	0.0650297	0.853089	0.748944	0.348257	3.86086	0.123817	0.668916	1.33108	0.274053	3.34825	0.926282
Pseudomonas putida W619	0.367601	1.6324	0.641879	1.35812	0.246438	1.43945	0.306673	0.909648	2.54118	0.556611	0.459155	1.54084	1	1.547	0.453001	0.536206	1.98299	0.544977	0.93583	1.4198	0.580201	2.59543	0.294414	0.716534	0.393627	0.381987	1.61801	0.513651	2.0266	1.02539	0.43436	0.82195	0.586154	0.128278	2.46362	2.31929	0.135392	0.545322	0.062191	0.857419	0.846637	0.394085	3.70844	0.131233	0.701305	1.2987	0.259171	3.37014	0.895971
Pseudomonas stutzeri A1501	0.333544	1.66646	0.674596	1.3254	0.176101	1.4377	0.196947	1.18345	2.58293	0.422868	0.268166	1.73183	1	1.53833	0.461671	0.290832	2.36034	0.348975	0.999851	1.66088	0.339123	2.61617	0.206893	0.910044	0.266896	0.28984	1.71016	0.358637	2.06325	1.27891	0.299207	0.679081	0.488434	0.196453	2.63603	2.5004	0.084202	0.415393	0.0372351	0.458988	1.17708	0.258036	3.95181	0.116851	0.759427	1.24057	0.326576	3.51791	0.977719
Pseudomonas syringae pv B728a	0.486585	1.51342	0.769682	1.23032	0.323151	1.4492	0.39249	0.986287	2.16793	0.680945	0.485075	1.51493	1	1.38853	0.611466	0.605033	2.08926	0.440462	0.865248	1.27272	0.727276	2.22795	0.348199	0.986769	0.437082	0.593269	1.40673	0.585105	1.70468	1.23556	0.474657	0.925917	0.526796	0.225388	2.3219	2.05745	0.1676	0.774946	0.0964962	0.823624	0.837396	0.402782	3.75087	0.0888317	0.823879	1.17612	0.360021	2.92741	0.784271
Pseudomonas syringae tomato DC3000	0.501688	1.49831	0.766052	1.23395	0.365186	1.40439	0.429877	0.937406	2.21881	0.644332	0.551081	1.44892	1	1.40331	0.596687	0.644903	2.01054	0.489686	0.854867	1.16656	0.833443	2.15092	0.385972	0.999558	0.463555	0.712639	1.28736	0.614105	1.6416	1.22885	0.515447	0.918799	0.538663	0.199587	2.34295	1.95669	0.171148	0.872159	0.116892	0.943359	0.7826	0.459663	3.57883	0.118658	0.808725	1.19127	0.412873	2.89053	0.787626
Psychrobacter arcticum 273-4	1.18116	0.818838	1.40779	0.592208	1.04148	0.556991	1.26014	0.254975	1.43332	1.45309	1.23706	0.76294	1	0.667586	1.33241	1.31314	0.803449	1.47565	0.407754	0.616175	1.38383	1.31795	0.695269	0.870071	1.11671	1.56972	0.430276	1.12403	0.851605	0.884277	1.14009	1.98778	0.338572	0.334106	1.33954	1.04202	0.440563	1.51741	1.64249	1.38412	0.381154	0.854504	0.874078	0.863656	1.51883	0.481167	0.418784	1.87126	0.237531
Psychrobacter cryohalolentis K5	1.20902	0.79098	1.44204	0.557959	1.07093	0.546265	1.25653	0.247931	1.40021	1.47813	1.24658	0.75342	1	0.651279	1.34872	1.36009	0.789976	1.46565	0.38429	0.610298	1.3897	1.2243	0.714349	0.87782	1.18353	1.5594	0.440602	1.13251	0.825033	0.873573	1.16889	1.99489	0.334803	0.357223	1.31308	1.02404	0.443132	1.53283	1.69133	1.35808	0.378403	0.85514	0.825767	0.891276	1.55613	0.443873	0.426795	1.854	0.227786
Psychrobacter PRwf-1	1.20799	0.792013	1.31658	0.683422	1.07352	0.482399	1.28117	0.310583	1.62925	1.22308	1.12896	0.871038	1	0.85246	1.14754	1.39865	0.739384	1.13655	0.725421	0.71978	1.28022	1.72847	0.648515	0.549053	1.07396	1.50199	0.498007	0.840184	1.33719	0.735361	1.08727	1.63166	0.426904	0.276632	1.66481	1.00893	0.352678	1.63839	1.76403	1.20886	0.268183	0.774276	1.05277	0.931889	1.23779	0.762209	0.510908	2.02307	0.302399
Psychromonas ingrahamii 37	1.27121	0.728787	1.55979	0.440208	1.09301	0.545331	1.26606	0.563861	1.07501	1.45674	1.1451	0.854904	1	0.595179	1.40482	1.27106	0.911018	0.963242	0.854676	0.414471	1.58553	1.22855	1.03528	0.645887	1.09029	1.60288	0.397119	1.24377	0.891976	0.79517	1.06908	1.72971	0.545412	0.643303	1.08158	0.706049	0.607831	1.68612	2.37518	0.831773	0.361379	0.987861	1.00955	0.434261	1.41371	0.586291	0.653925	1.40711	0.501911
Pyrobaculum aerophilum	0.918796	1.0812	0.705118	1.29488	1.24603	0.927984	0.846758	1.00791	1.48618	0.485133	0.972127	1.02787	1	1.24302	0.756981	0.779664	1.12019	0.666605	1.43354	0.986257	1.01374	0.689555	0.964352	1.11954	1.22655	1.06631	0.933691	0.598659	1.5828	1.18561	0.632935	0.258672	1.16057	0.663726	1.91703	0.539088	1.38339	1.07752	1.16422	1.02808	1.13993	0.837225	1.08737	0.743182	0.491472	1.50853	0.167816	0.828598	0.518677
Pyrobaculum arsenaticum DSM 13514	0.646693	1.35331	0.567598	1.4324	1.03375	1.24293	0.621867	1.2015	1.52749	0.372474	0.713868	1.28613	1	1.52856	0.471436	0.715907	1.18406	0.663381	1.43665	1.35741	0.642593	1.16844	0.890231	1.18474	0.756588	0.763186	1.23681	0.561108	1.63711	1.20635	0.59543	0.364089	1.17127	0.534497	1.93014	0.910641	1.35911	0.730252	0.45033	1.00068	1.44971	0.8884	1.27966	0.931214	0.381152	1.61885	0.16896	0.837589	0.63257
Pyrobaculum calidifontis JCM 11548	0.702805	1.29719	0.342395	1.65761	1.172	1.12296	0.524106	1.30227	1.54726	0.331401	0.681898	1.3181	1	1.56146	0.438536	0.553386	1.02881	0.732591	1.68521	1.47999	0.520008	1.1193	0.826748	1.23974	0.814215	0.865299	1.1347	0.509937	1.81206	1.21665	0.461351	0.209393	1.26809	0.460262	2.06226	0.787017	1.44905	0.763932	0.404854	1.08121	1.70337	0.781691	1.20581	0.82307	0.308639	1.69136	0.148373	0.968464	0.656852
Pyrobaculum islandicum DSM 4184	1.25621	0.743787	0.809208	1.19079	1.72376	0.871668	0.747076	0.70841	1.23542	0.713661	0.981926	1.01807	1	1.22778	0.772216	0.918013	0.983844	0.973879	1.12426	1.01268	0.987319	0.762887	1.33221	0.964916	0.939982	1.19672	0.80328	0.784726	1.33041	1.01731	0.867551	0.518216	0.964127	0.694407	1.82325	0.644091	1.59787	0.758042	0.962685	0.808073	1.23882	1.1597	0.762889	1.06783	0.811029	1.18897	0.18052	0.585737	0.466108
Pyrococcus abyssi	0.898892	1.10111	1.19579	0.804215	0.829611	0.633973	1.08195	0.862553	1.68813	0.903787	0.880942	1.11906	1	1.22075	0.779251	0.866181	0.609625	1.59222	0.931978	1.36996	0.63004	1.03802	0.774279	1.13059	1.0571	0.754804	1.2452	1.00907	1.15782	0.620275	1.21283	0.852436	0.885744	1.66114	0.600679	0.543591	1.70793	0.748477	0.980365	0.859308	1.20959	1.24641	0.621201	1.08312	0.759481	1.24052	0.0933316	0.122049	0.0673307
Pyrococcus furiosus	1.02823	0.971767	1.3788	0.621204	1.06105	0.317696	0.928007	0.959874	1.26751	1.46586	1.22706	0.772938	1	0.695626	1.30437	1.38664	0.333937	1.32742	0.95201	0.885022	1.11498	0.763878	1.22744	0.561978	1.4467	1.15957	0.840432	1.24189	0.875578	0.340723	1.54181	0.703413	0.929341	1.69178	0.675462	0.526659	1.21203	1.26131	1.24959	1.18923	0.791488	1.27104	0.617263	0.881397	1.2924	0.707595	0.62245	0.260647	0.340451
Pyrococcus horikoshii	0.990508	1.00949	1.45386	0.546144	1.04374	0.469546	1.188	0.995827	1.24096	1.06193	0.973282	1.02672	1	0.953191	1.04681	1.08139	0.454155	1.55708	0.907374	1.19211	0.807886	0.95175	0.938966	0.901395	1.20789	1.04168	0.958316	1.15967	1.02652	0.455963	1.35784	0.871232	0.902308	1.81511	0.411351	0.585671	1.52573	0.888595	1.24967	0.684558	1.01874	1.48978	0.500705	1.05655	1.07794	0.922061	0.109414	0.1185	0.101682
Ralstonia solanacearum	0.178585	1.82141	0.547293	1.45271	0.122496	2.46629	0.137562	1.1648	1.93209	0.176756	0.276441	1.72356	1	1.65217	0.347826	0.144419	2.62064	0.148176	1.08676	1.7665	0.233498	2.0544	0.153281	1.69117	0.101149	0.23749	1.76251	0.25734	1.93226	1.65217	0.158225	0.309944	0.493974	0.135337	3.06075	2.68259	0.0316422	0.28577	0.0148722	0.334437	1.12068	0.161715	4.31267	0.0556232	0.568674	1.43133	0.159945	4.06205	1.12813
Rhizobium etli CFN 42	0.311951	1.68805	0.864347	1.13565	0.267472	2.08401	0.337877	1.46167	1.60483	0.24414	0.322533	1.67747	1	1.19347	0.806526	0.367599	2.37574	0.255899	1.00076	1.53685	0.463151	1.8726	0.317439	1.59015	0.219812	0.422753	1.57725	0.420157	1.94303	1.29517	0.341648	0.519208	0.410509	0.314466	2.75582	2.39294	0.123096	0.483967	0.0444714	0.464698	2.01779	0.823728	2.55045	0.0988627	1.11721	0.882789	0.321552	3.19104	1.18872
Rhizobium leguminosarum bv viciae 3841	0.465417	1.53458	1.02575	0.974246	0.788433	2.16199	0.94931	0.906727	0.939043	0.254501	0.949225	1.05077	1	1.07963	0.920372	0.81624	1.85936	0.743033	0.581363	1.27964	0.72036	1.19438	0.791608	1.56854	0.445471	0.684015	1.31599	0.776963	1.1809	1.29384	0.748298	0.660118	0.64026	0.758286	1.94134	1.89908	0.42491	0.676007	0.248883	0.903051	1.41258	1.11224	1.86367	0.459578	1.14539	0.854607	1.30422	1.57539	1.33702
Rhodobacter sphaeroides 2 4 1	0.178858	1.82114	0.614282	1.38572	0.137216	2.93327	0.0766043	1.18468	1.55547	0.112756	0.130919	1.86908	1	1.56747	0.432529	0.163639	2.1264	0.0568423	1.65312	1.7752	0.224805	2.16194	0.0980758	1.65657	0.0834188	0.153168	1.84683	0.162137	1.90431	1.81053	0.123024	0.204658	0.891723	0.213033	2.69059	2.82396	0.0260435	0.149996	0.00662585	0.126009	2.54302	0.426953	2.87171	0.0256752	0.952252	1.04775	0.123023	3.23682	2.09486
Rhodobacter sphaeroides ATCC 17025	0.181062	1.81894	0.587773	1.41223	0.136935	2.96801	0.104753	1.11958	1.54316	0.127554	0.161184	1.83882	1	1.69426	0.30574	0.170698	2.14109	0.0939135	1.5943	1.81416	0.185838	2.11106	0.140205	1.68254	0.0661919	0.245855	1.75415	0.162609	1.94221	1.7744	0.120781	0.252788	0.944782	0.250062	2.55237	2.80347	0.0381671	0.15836	0.00462163	0.17811	1.99974	0.587302	3.20984	0.0203826	0.849403	1.1506	0.168108	3.12465	2.04984
Rhodobacter sphaeroides ATCC 17029	0.172576	1.82742	0.607654	1.39235	0.121883	2.9699	0.0625042	1.19573	1.54372	0.106257	0.117844	1.88216	1	1.58308	0.416921	0.160653	2.12245	0.0564375	1.66046	1.79247	0.207528	2.1732	0.0965511	1.65748	0.0727717	0.146121	1.85388	0.156201	1.90755	1.81954	0.116702	0.204299	0.889155	0.210662	2.69588	2.84832	0.0245234	0.127153	0.00470579	0.114845	2.5422	0.419173	2.89769	0.0213845	0.952225	1.04777	0.115233	3.25479	2.09442
Rhodococcus RHA1	0.334403	1.6656	0.335651	1.66435	0.143036	2.23747	0.226506	1.73643	1.30377	0.352786	0.251419	1.74858	1	1.70758	0.292424	0.167328	2.20246	0.18415	1.44606	1.71694	0.283063	2.25539	0.244489	1.33774	0.16238	0.0882463	1.91175	0.388131	1.79245	1.64355	0.175866	0.716784	0.753756	0.581059	1.9484	2.72662	0.0574637	0.215917	0.0177385	0.433199	2.55701	0.180918	2.74415	0.0669866	0.328569	1.67143	0.514645	2.44741	2.04557
Rhodoferax ferrireducens T118	0.512792	1.48721	0.695512	1.30449	0.353765	1.37231	0.546362	1.02666	2.04744	0.653459	0.686999	1.313	1	1.35126	0.648741	0.39787	1.77569	0.471773	1.35467	1.16628	0.833716	2.10432	0.400384	1.15707	0.338229	1.06162	0.938382	0.461134	1.8759	1.26244	0.400534	0.839601	0.516017	0.254034	2.39035	1.74142	0.140116	1.11846	0.0976833	1.26524	0.830831	0.380211	3.3188	0.107239	0.773708	1.22629	0.351834	3.30316	1.04203
Rhodopseudomonas palustris BisA53	0.270884	1.72912	0.673757	1.32624	0.169495	2.40255	0.232145	1.21696	1.73179	0.247055	0.427251	1.57275	1	1.31994	0.680062	0.189542	2.68234	0.211193	0.916924	1.53866	0.461343	2.44324	0.17572	1.21425	0.166793	0.418783	1.58122	0.221763	1.7667	1.81614	0.195394	0.333483	0.493406	0.273527	2.89958	2.56102	0.0578152	0.381162	0.0340971	0.77467	1.51369	0.296101	3.26886	0.112573	0.88972	1.11028	0.355094	3.2955	1.5753
Rhodopseudomonas palustris BisB18	0.254202	1.7458	0.648516	1.35148	0.14386	2.41677	0.195432	1.23279	1.77493	0.236217	0.437481	1.56252	1	1.3671	0.632901	0.168052	2.84365	0.175078	0.813219	1.57501	0.424988	2.56137	0.141767	1.14116	0.15571	0.362986	1.63701	0.210134	1.77986	1.82942	0.180586	0.301842	0.508754	0.262702	2.9267	2.58975	0.0424095	0.367837	0.0417625	0.871164	1.49351	0.278654	3.2207	0.0942092	0.86467	1.13533	0.305373	3.31403	1.69028
Rhodopseudomonas palustris BisB5	0.264335	1.73566	0.656213	1.34379	0.1677	2.58596	0.214267	1.15267	1.65501	0.224387	0.348513	1.65149	1	1.32232	0.677682	0.197134	2.8115	0.185252	0.806116	1.62837	0.371632	2.28971	0.186448	1.33718	0.186661	0.283946	1.71605	0.250828	1.60866	1.92295	0.217565	0.342492	0.444328	0.289684	2.9235	2.61285	0.0428368	0.344313	0.0298015	0.571778	1.77413	0.283968	3.25993	0.0803956	0.879594	1.12041	0.333181	3.26674	1.59047
Rhodopseudomonas palustris HaA2	0.221188	1.77881	0.601573	1.39843	0.120123	2.65875	0.141416	1.15206	1.72354	0.204105	0.299322	1.70068	1	1.34708	0.652924	0.136392	2.9038	0.132241	0.827568	1.65806	0.341942	2.37073	0.128766	1.3696	0.130899	0.235311	1.76469	0.190858	1.72786	1.92598	0.155303	0.288818	0.442496	0.226133	3.04255	2.69856	0.0307861	0.270655	0.0184647	0.479496	1.77983	0.167978	3.49759	0.0566432	0.804505	1.19549	0.272742	3.42468	1.63254
Rhodospirillum rubrum ATCC 11170	0.352439	1.64756	0.982547	1.01745	0.172424	2.28152	0.136941	1.19126	1.98417	0.233687	0.463762	1.53624	1	1.18784	0.812155	0.163379	1.88405	0.138814	1.81376	1.55127	0.448726	2.84868	0.0900301	0.961308	0.0999808	0.448261	1.55174	0.056852	2.74716	1.0428	0.153182	0.350063	0.779566	0.296414	2.57396	2.63565	0.0479391	0.316408	0.0465389	0.830794	0.856659	0.753369	3.43057	0.0820708	1.08862	0.911378	0.186563	3.55848	1.58523
Rickettsia akari Hartford	1.40217	0.597826	1.66402	0.335982	1.47462	0.460082	1.30194	0.375179	0.908691	1.47949	1.48693	0.513072	1	0.380409	1.61959	1.91086	1.03407	0.850634	0.204437	0.406662	1.59334	0.592593	1.13258	0.523358	1.75147	1.65442	0.345581	1.61946	0.440432	0.289083	1.65103	1.84439	0.453601	1.07249	0.629516	0.368775	1.25495	1.37627	2.97531	0.58299	0.201916	1.24196	0.228915	0.768899	1.62712	0.372876	0.497459	0.372106	0.172219
Rickettsia bellii RML369-C	1.33206	0.66794	1.73097	0.269033	1.51999	0.362313	1.3535	0.32766	0.941767	1.49477	1.52574	0.474257	1	0.362369	1.63763	1.91802	0.644757	1.22136	0.215869	0.425304	1.5747	0.533003	1.28373	0.34229	1.84098	1.67662	0.32338	1.56047	0.38016	0.215939	1.84343	1.81558	0.496547	1.0261	0.661773	0.341579	1.28306	1.37536	3.01703	0.561659	0.150645	1.22631	0.214913	0.829442	1.66217	0.337827	0.494289	0.359366	0.206025
Rickettsia canadensis McKiel	1.43965	0.560351	1.69759	0.302414	1.50947	0.419298	1.31691	0.321151	0.789212	1.64396	1.52111	0.478895	1	0.359577	1.64042	1.97404	0.85509	0.965784	0.205084	0.397281	1.60272	0.551614	1.20978	0.408928	1.82968	1.69421	0.305788	1.6384	0.403324	0.234025	1.72426	1.93411	0.429462	1.06348	0.572955	0.327938	1.2707	1.40137	3.07086	0.540125	0.16681	1.27174	0.210826	0.739639	1.64602	0.353979	0.486388	0.341198	0.1585
Rickettsia conorii	1.33954	0.660462	1.65223	0.347769	1.46148	0.490467	1.2515	0.404022	0.921389	1.47114	1.50297	0.497025	1	0.399453	1.60055	1.88031	1.08151	0.779968	0.258213	0.415184	1.58482	0.646503	1.12665	0.530857	1.69599	1.65063	0.34937	1.57621	0.502728	0.292106	1.62896	1.79673	0.457026	1.08229	0.663945	0.364811	1.27397	1.36122	2.98856	0.581321	0.191983	1.25205	0.220053	0.766027	1.63113	0.368867	0.513932	0.388029	0.187822
Rickettsia felis URRWXCal2	1.37808	0.621924	1.66346	0.336544	1.46692	0.469399	1.25761	0.389158	0.945681	1.47123	1.49182	0.508183	1	0.376943	1.62306	1.8993	1.07487	0.777158	0.248679	0.410322	1.58968	0.641381	1.15364	0.525117	1.67986	1.66453	0.335471	1.54616	0.477612	0.277392	1.69883	1.7523	0.468402	1.13489	0.644404	0.341189	1.30755	1.35126	3.01491	0.533748	0.195602	1.26597	0.207648	0.782122	1.63131	0.368689	0.549387	0.342177	0.211536
Rickettsia massiliae MTU5	1.33896	0.661043	1.65375	0.34625	1.45321	0.4955	1.24281	0.393378	0.933924	1.48118	1.49862	0.50138	1	0.390173	1.60983	1.88511	1.08969	0.758779	0.266412	0.418645	1.58135	0.661876	1.09499	0.540371	1.70276	1.65565	0.344345	1.55858	0.500389	0.297781	1.64325	1.77867	0.465399	1.07713	0.678803	0.366745	1.2634	1.36985	3.01839	0.551234	0.191668	1.24886	0.217702	0.772143	1.6312	0.368804	0.5105	0.386676	0.181933
Rickettsia rickettsii Iowa	1.34911	0.650888	1.65402	0.345984	1.46754	0.47979	1.26922	0.394991	0.919805	1.46865	1.49966	0.50034	1	0.393856	1.60614	1.88524	1.0559	0.796286	0.262581	0.413307	1.58669	0.643654	1.12657	0.524223	1.70555	1.65366	0.346345	1.58254	0.49274	0.295567	1.62916	1.79856	0.462421	1.06755	0.671476	0.363237	1.27343	1.36333	2.99572	0.581996	0.191875	1.24482	0.224097	0.761492	1.62751	0.37249	0.526707	0.388501	0.178471
Rickettsia rickettsii Sheila Smith	1.35292	0.647077	1.65752	0.342475	1.46051	0.478609	1.2675	0.391359	0.925796	1.47622	1.4997	0.500295	1	0.392375	1.60762	1.88965	1.06717	0.783888	0.259297	0.412813	1.58719	0.645177	1.129	0.523148	1.70268	1.65849	0.341506	1.58217	0.493841	0.29504	1.62895	1.80477	0.463544	1.06392	0.667767	0.36093	1.27412	1.36495	3.01139	0.556403	0.188803	1.25603	0.22308	0.76429	1.6342	0.3658	0.51375	0.38076	0.17217
Rickettsia typhi wilmington	1.55917	0.440832	1.77345	0.226546	1.67676	0.284407	1.52641	0.210353	0.631377	1.67069	1.57417	0.425828	1	0.298826	1.70117	2.02035	0.51422	1.38266	0.0827746	0.367988	1.63201	0.328368	1.4178	0.302286	1.95154	1.70867	0.29133	1.76227	0.216159	0.285226	1.73634	2.05833	0.393395	1.0875	0.46078	0.311059	1.25271	1.43623	3.23259	0.520209	0.181508	1.21531	0.169137	0.681241	1.69326	0.306744	0.538778	0.338082	0.133587
Roseiflexus castenholzii DSM 13941	0.469712	1.53029	0.840358	1.15964	0.734582	2.20413	1.14879	0.757522	0.727803	0.427174	0.835322	1.16468	1	1.51129	0.488709	0.557967	2.0589	0.828422	0.554713	1.28171	0.718286	1.13682	0.839749	1.52342	0.50001	0.505512	1.49449	0.966722	0.638583	1.96639	0.428307	0.784245	1.00546	0.792904	1.41739	1.72248	0.762371	0.515145	0.60512	2.65306	0.599665	0.312044	1.56741	0.262702	0.946899	1.0531	0.80588	1.99053	1.23645
Roseiflexus RS-1	0.671734	1.32827	1.1701	0.829903	1.01642	1.40406	0.908112	0.989703	1.12012	0.561585	0.896253	1.10375	1	1.18255	0.817446	0.939413	1.56161	0.749956	0.749021	1.00519	0.994813	1.28003	0.652714	1.35737	0.709887	0.817096	1.1829	0.814548	0.850083	1.47723	0.858143	0.998093	0.72339	0.812297	1.46622	1.69544	0.347195	0.957365	0.252526	0.817346	1.10399	0.87333	2.3834	0.569403	1.05249	0.947511	1.44505	1.82269	1.24826
Roseobacter denitrificans OCh 114	0.689476	1.31052	1.17338	0.826624	1.04665	1.409	1.22796	0.885986	1.01284	0.417568	1.13787	0.862129	1	1.13092	0.869079	0.976603	1.40807	0.770359	0.84497	0.914641	1.08536	1.19453	0.94917	1.2729	0.583391	1.11774	0.882258	0.884277	0.935852	1.33799	0.841882	0.822895	0.922288	0.865185	1.38963	1.5781	0.474994	0.946906	0.34741	1.31479	0.764951	1.16114	1.8303	0.581414	1.08411	0.915886	1.18747	1.66279	1.36914
Rubrobacter xylanophilus DSM 9941	0.1232	1.8768	0.170089	1.82991	0.203866	1.44814	0.0821347	2.33692	1.86053	0.0684047	0.090332	1.90967	1	1.92606	0.0739365	0.142821	1.94106	0.0810527	1.83507	1.84251	0.157494	2.65308	0.0865363	1.18867	0.0717129	0.22909	1.77091	0.0978555	2.22806	1.5482	0.125882	0.146417	1.81301	0.20545	1.83513	2.21735	0.721464	0.0611842	0.0216388	0.194639	2.79151	0.21826	2.71289	0.0610621	0.118374	1.88163	0.0910865	2.22447	2.42094
Saccharophagus degradans 2-40	0.914331	1.08567	1.28427	0.715729	1.18029	0.864135	0.615423	0.51718	1.74241	1.08056	1.28297	0.717032	1	1.04972	0.950284	1.01724	0.720955	1.27422	0.987591	0.584534	1.41547	1.5611	0.935185	0.624429	0.879288	1.48863	0.511373	1.11003	1.08364	0.909896	0.896443	1.42783	0.507503	0.235706	1.82896	0.456314	0.857958	1.68573	1.65771	1.21821	0.398741	0.988662	0.771552	0.965121	0.818668	1.18133	0.608236	2.8537	0.353486
Saccharopolyspora erythraea NRRL 2338	0.527262	1.47274	0.741294	1.25871	0.545831	1.62076	0.283718	1.64635	1.48049	0.422857	0.929235	1.07076	1	1.58931	0.410693	0.966212	1.54489	0.640436	0.84846	1.78465	0.215353	2.09879	0.250416	1.11432	0.536468	0.218106	1.78189	0.582307	1.0476	1.2111	1.159	1.01238	0.669604	0.80884	1.50918	2.65694	0.111332	0.23173	0.035466	0.145187	1.74242	0.830886	2.47922	0.766817	0.670297	1.3297	1.59458	1.83759	1.55327
Salinibacter ruber DSM 13855	0.518304	1.4817	0.29676	1.70324	0.330738	1.95119	0.192845	1.69856	1.48585	0.340823	0.250908	1.74909	1	1.64913	0.350871	0.236906	1.93061	0.202599	1.62988	1.60323	0.396767	1.77137	0.190941	1.90819	0.129498	0.614245	1.38576	0.242639	2.16665	1.43702	0.153699	0.17415	1.42026	0.398602	2.00699	2.14619	0.0525821	0.801231	0.0262882	0.294219	2.69279	0.582713	2.28258	0.121406	0.275877	1.72412	0.494332	2.50586	2.29185
Salinispora arenicola CNS-205	0.411402	1.5886	0.296897	1.7031	0.135166	1.83707	0.271739	1.71041	1.64538	0.400247	0.233313	1.76669	1	1.80405	0.195946	0.159923	2.33741	0.34839	1.15428	1.76045	0.23955	2.57377	0.191885	1.06954	0.164805	0.152814	1.84719	0.27364	2.02878	1.46175	0.235834	0.74503	0.874355	0.342365	2.03825	2.69551	0.0715509	0.232941	0.0212052	0.517677	1.848	0.222049	3.20756	0.183513	0.27947	1.72053	0.519692	1.84182	2.73381
Salinispora tropica CNB-440	0.437823	1.56218	0.333996	1.666	0.190663	1.76371	0.259143	1.69896	1.69269	0.394831	0.220475	1.77953	1	1.7884	0.211596	0.153544	2.34237	0.338692	1.1654	1.78665	0.213348	2.62984	0.176507	1.01623	0.177425	0.183883	1.81612	0.247167	2.0116	1.48182	0.259411	0.736254	0.927831	0.327563	2.00835	2.66082	0.0651275	0.274051	0.0231456	0.508605	1.93828	0.236924	3.08706	0.205989	0.29859	1.70141	0.551638	1.82607	2.77924
Salmonella enterica arizonae serovar 62 z4 z23	0.860195	1.1398	1.24634	0.753659	0.799902	0.940807	0.69061	1.00604	1.73932	0.823322	0.624272	1.37573	1	1.00254	0.99746	0.700071	2.10407	0.60067	0.595189	0.527668	1.47233	1.60237	0.49453	1.32893	0.57417	1.20998	0.790015	0.567276	1.15817	1.7085	0.566047	0.977092	0.632955	0.525914	1.86404	1.19992	0.319131	1.48095	0.766698	0.757382	0.586068	0.708484	2.8497	0.331668	1.18578	0.814223	0.408322	2.37562	0.722172
Salmonella enterica Choleraesuis	0.84251	1.15749	1.21991	0.780089	0.761916	0.99168	0.660369	1.04121	1.79636	0.748464	0.597729	1.40227	1	1.0554	0.944598	0.654475	2.19806	0.526282	0.621178	0.521836	1.47816	1.69603	0.429437	1.36846	0.506076	1.20454	0.795464	0.531349	1.18071	1.75053	0.537406	0.945336	0.645637	0.478018	1.93101	1.24006	0.271343	1.4886	0.755884	0.719057	0.592829	0.671605	2.97244	0.288182	1.16258	0.837415	0.394419	2.46796	0.720147
Salmonella enterica Paratypi ATCC 9150	0.84439	1.15561	1.22367	0.776328	0.765197	0.99377	0.630606	1.04051	1.81648	0.753429	0.590861	1.40914	1	1.05947	0.940531	0.634496	2.23936	0.517874	0.608272	0.516085	1.48392	1.71157	0.402629	1.38505	0.500754	1.2084	0.791604	0.518441	1.19225	1.76995	0.519352	0.942191	0.645816	0.459973	1.95202	1.24095	0.262976	1.49607	0.753827	0.716196	0.582622	0.657974	3.00643	0.282946	1.16799	0.832014	0.379104	2.49832	0.698013
Salmonella enterica serovar Paratyphi B SPB7	0.855331	1.14467	1.2273	0.772697	0.778251	0.981319	0.683881	1.03115	1.77467	0.750723	0.601755	1.39824	1	1.04611	0.953888	0.667636	2.15618	0.551539	0.624648	0.515792	1.48421	1.6783	0.446969	1.36121	0.513521	1.21592	0.784082	0.542857	1.18444	1.73176	0.540941	0.956946	0.646586	0.478416	1.91805	1.21486	0.301619	1.48352	0.782402	0.729088	0.597202	0.690211	2.91686	0.284241	1.17601	0.823992	0.409106	2.42439	0.731842
Salmonella typhi	0.732375	1.26763	1.19713	0.802866	0.853592	1.23639	0.975452	0.855544	1.40762	0.671405	0.743238	1.25676	1	1.08167	0.918333	0.744419	1.78351	0.843314	0.628759	0.736901	1.2631	1.26334	0.699848	1.38524	0.651568	1.13938	0.860621	0.70971	0.980322	1.58695	0.723019	0.906876	0.750921	0.719799	1.6224	1.15694	0.670851	1.17221	1.04182	1.11043	0.571194	0.668143	2.14286	0.465558	1.1261	0.873904	0.817209	1.81724	1.1717
Salmonella typhi Ty2	0.834735	1.16527	1.24095	0.759054	0.980384	0.939234	0.831954	0.977325	1.52181	0.74929	0.719471	1.28053	1	1.00535	0.99465	0.809626	1.8351	0.713238	0.642033	0.530018	1.46998	1.46498	0.584596	1.26667	0.683755	1.22424	0.775764	0.681899	1.05887	1.44817	0.811058	0.979269	0.662504	0.69726	1.66097	1.18367	0.317481	1.49885	0.787315	0.659274	0.646787	0.788924	2.70246	0.415241	1.15816	0.841842	0.874033	1.90587	0.972698
Salmonella typhimurium LT2	0.85029	1.14971	1.23471	0.76529	0.892638	0.953239	0.774824	0.979341	1.65159	0.748369	0.684897	1.3151	1	1.0221	0.977903	0.755545	1.96924	0.630718	0.644498	0.510961	1.48904	1.56225	0.519648	1.32628	0.591821	1.22748	0.772516	0.620561	1.10772	1.5766	0.695117	0.948196	0.66391	0.632599	1.75529	1.19153	0.298485	1.50999	0.786422	0.671621	0.629458	0.753133	2.79825	0.361113	1.16565	0.834349	0.759528	2.06529	0.901785
Serratia proteamaculans 568	0.702739	1.29726	1.05031	0.949689	0.531565	1.07515	0.589122	0.976732	2.11469	0.71274	0.595921	1.40408	1	1.24746	0.752538	0.506127	2.29692	0.598449	0.598504	0.756783	1.24322	2.36725	0.245441	0.925232	0.462075	0.933563	1.06644	0.578301	1.64947	1.31687	0.455361	1.07072	0.653886	0.231375	2.04402	1.63758	0.20293	1.15949	0.366907	1.05122	0.446928	0.317207	3.6602	0.157533	0.981581	1.01842	0.305464	2.68258	0.849862
Shewanella amazonensis SB2B	0.91027	1.08973	1.05866	0.941342	0.702564	0.744704	0.676293	1.06892	1.80671	1.00081	0.651737	1.34826	1	1.15643	0.843572	0.758181	0.981672	0.769904	1.49024	1.02489	0.975115	2.37635	0.53801	0.469255	0.616388	1.1965	0.803495	0.610312	2.10467	0.749604	0.535413	1.27641	0.505341	0.325227	1.89302	1.3981	0.387482	1.21442	0.325986	0.953868	0.947348	0.769707	2.87985	0.12324	0.91833	1.08167	0.356995	2.28715	0.808232
Shewanella ANA-3	0.991948	1.00805	1.35027	0.649726	0.779688	0.91403	0.798173	0.670341	1.68923	1.14854	1.21033	0.789669	1	0.947353	1.05265	1.04346	0.815632	1.09641	1.04449	0.797777	1.20222	1.76435	0.569877	0.718459	0.947312	1.31483	0.685166	0.676963	1.51953	1.13612	0.667391	1.39974	0.514544	0.345533	1.74018	1.29083	0.276015	1.43315	1.67175	0.953909	0.897126	0.622345	1.37253	0.482345	1.16743	0.832567	0.461751	2.21624	0.500467
Shewanella baltica OS155	1.04661	0.95339	1.39116	0.608837	0.859936	0.827324	0.975589	0.515614	1.53906	1.28248	1.31043	0.689569	1	0.863741	1.13626	1.17247	0.811907	1.15826	0.857363	0.686281	1.31372	1.42218	0.718025	0.775744	1.08405	1.32063	0.679367	0.783079	1.32265	1.074	0.820273	1.50942	0.410658	0.367859	1.71206	1.17871	0.379358	1.44193	1.82677	1.05702	0.775628	0.677795	1.14825	0.514533	1.18913	0.810874	0.598738	2.03059	0.425816
Shewanella baltica OS185	0.847484	1.15252	1.33552	0.664476	0.720505	1.19127	1.17779	0.547812	1.37541	0.987217	1.15167	0.848327	1	0.962094	1.03791	0.9683	1.09473	1.17899	0.757978	0.932404	1.0676	1.0991	0.960202	0.926525	1.01417	1.28665	0.713351	0.921864	1.11854	1.13863	0.820975	1.27111	0.63798	0.536194	1.55471	1.07018	0.729808	1.20001	1.50293	1.38276	0.608407	0.730166	1.12144	0.654294	1.05662	0.943385	1.00726	1.46951	0.940298
Shewanella baltica OS195	1.0555	0.944501	1.38841	0.611591	0.872046	0.823593	0.967981	0.518218	1.5383	1.27986	1.30089	0.699113	1	0.871305	1.1287	1.17892	0.808799	1.15729	0.854989	0.696481	1.30352	1.43683	0.706345	0.764151	1.09267	1.32005	0.679946	0.784358	1.32277	1.06822	0.824653	1.50235	0.416699	0.363636	1.71731	1.18153	0.38106	1.43741	1.82395	1.05817	0.773102	0.677165	1.15782	0.509795	1.18806	0.81194	0.536774	2.07781	0.437023
Shewanella denitrificans OS217	1.04527	0.954731	1.37411	0.625888	0.944739	0.501907	1.06147	0.529251	1.64717	1.31546	1.26983	0.730174	1	0.785306	1.21469	1.35335	0.570817	1.19577	0.880063	0.756873	1.24313	1.54769	0.802446	0.504137	1.14573	1.37929	0.62071	0.821941	1.49803	0.750232	0.929792	1.3525	0.560606	0.353822	1.73308	1.01074	0.626115	1.36314	1.87798	1.11163	0.557666	0.926592	0.915287	0.610836	1.22112	0.778879	0.598265	1.89306	0.394035
Shewanella frigidimarina NCIMB 400	1.29917	0.700826	1.35086	0.649143	1.0811	0.694297	1.32997	0.24047	1.21771	1.43645	1.47246	0.527543	1	0.76561	1.23439	1.35853	0.725602	1.47855	0.437322	0.503259	1.49674	1.3327	0.908246	0.560236	1.19882	1.55791	0.442088	1.17268	0.919416	0.732585	1.17532	1.86646	0.373078	0.444994	1.31547	0.741245	0.457738	1.80102	2.55737	1.03549	0.395757	0.791346	0.615313	0.604728	1.36459	0.635413	0.790962	1.49736	0.287138
Shewanella loihica PV-4	0.981343	1.01866	1.10966	0.89034	0.825177	0.944677	0.56937	0.66252	2.22507	0.77319	0.553551	1.44645	1	1.30495	0.695054	0.933473	1.01359	0.806914	1.24602	1.39892	0.601076	2.28004	0.522328	0.609282	0.588346	0.88718	1.11282	0.436124	2.14617	0.982236	0.435465	1.11477	0.490856	0.267156	2.12722	1.95627	0.442566	0.601167	0.432239	0.6721	1.08936	0.525995	2.78082	0.499487	0.988818	1.01118	0.345143	2.4898	0.458564
Shewanella MR-4	1.0066	0.993401	1.36311	0.636891	0.802092	0.904518	0.796298	0.653523	1.68868	1.15489	1.22242	0.777577	1	0.952184	1.04782	1.05391	0.791139	1.10945	1.0455	0.794788	1.20521	1.75763	0.577077	0.697526	0.967772	1.31899	0.68101	0.679526	1.52547	1.12264	0.67236	1.42325	0.498326	0.344909	1.73352	1.29413	0.267107	1.43876	1.69897	0.93755	0.905819	0.620077	1.35331	0.484274	1.17034	0.829663	0.443949	2.21778	0.473762
Shewanella MR-7	1.00783	0.992174	1.35735	0.642652	0.80667	0.899539	0.806941	0.65564	1.68764	1.14357	1.21692	0.783081	1	0.952706	1.04729	1.05535	0.789685	1.11386	1.04111	0.794153	1.20585	1.74858	0.583333	0.701216	0.966875	1.31865	0.681349	0.684078	1.525	1.1188	0.672122	1.42062	0.506317	0.350264	1.7228	1.29173	0.272321	1.43595	1.68547	0.946158	0.901245	0.624877	1.35271	0.489534	1.16763	0.83237	0.456802	2.21098	0.47694
Shewanella oneidensis	0.813581	1.18642	1.38722	0.612784	0.715801	0.927381	1.17002	0.649314	1.44498	1.09251	1.22433	0.775668	1	0.916396	1.0836	0.969787	0.948746	1.30064	0.780826	0.818992	1.18101	1.10301	0.994823	0.803098	1.09907	1.40794	0.592056	1.07696	1.01484	0.936447	0.97175	1.17088	0.734024	0.723259	1.37184	0.961864	0.649719	1.38842	1.42874	1.22547	0.664062	1.06153	0.932883	0.687317	1.09248	0.907515	1.23076	1.2664	0.796087
Shewanella putrefaciens CN-32	1.16191	0.838087	1.50572	0.494278	0.955763	0.661302	1.09552	0.567002	1.28969	1.43072	1.34287	0.657129	1	0.753645	1.24636	1.30135	0.619115	1.22601	0.853523	0.62359	1.37641	1.32472	0.856168	0.712488	1.10663	1.46025	0.539752	0.997801	1.1604	0.89758	0.944218	1.65497	0.518381	0.48534	1.34131	1.01474	0.42026	1.565	1.9614	0.958808	0.702987	0.866721	0.908887	0.601198	1.2923	0.707696	0.625136	1.7518	0.443282
Shewanella sediminis HAW-EB3	1.25515	0.744851	1.42221	0.577788	1.06586	0.762594	1.02569	0.601088	1.26018	1.28458	0.942184	1.05782	1	0.900664	1.09934	1.23857	0.906466	0.950674	0.90429	0.919767	1.08023	1.56732	0.818567	0.661786	0.952323	1.17622	0.823778	0.919981	1.3605	0.800636	0.91888	1.55579	0.550382	0.625098	1.26873	1.35422	0.568949	1.07683	1.2522	0.874664	0.87537	0.941416	1.51705	0.539302	1.24229	0.757715	0.769133	1.23437	0.442788
Shewanella W3-18-1	1.14861	0.85139	1.49971	0.500287	0.956285	0.672029	1.0875	0.567602	1.29908	1.4175	1.34279	0.657207	1	0.761029	1.23897	1.28692	0.62913	1.2398	0.844151	0.636656	1.36334	1.3264	0.854344	0.716727	1.10253	1.4509	0.549098	0.994651	1.16448	0.899978	0.940889	1.64171	0.518719	0.485918	1.35365	1.0246	0.412177	1.56323	1.93704	0.965588	0.709549	0.868112	0.912926	0.606786	1.28501	0.714991	0.629714	1.77635	0.45176
Shewanella woodyi ATCC 51908	0.941157	1.05884	1.4368	0.563204	1.01887	0.758647	1.29725	0.497529	1.30729	1.12041	1.02191	0.978091	1	0.959445	1.04055	1.18831	0.767959	1.32547	0.718262	0.940459	1.05954	1.06266	1.09911	0.637984	1.20025	1.29167	0.708333	1.11352	0.862849	0.774248	1.24938	1.3663	0.712737	0.782288	1.13868	1.05019	0.904663	1.04515	1.34537	1.18558	0.698525	0.923976	1.01829	0.828262	1.07965	0.920354	0.889771	0.856451	0.64634
Shigella boydii CDC 3083 94	0.867593	1.13241	1.23354	0.766456	0.845176	0.948866	0.805248	0.889801	1.62607	0.884842	0.648769	1.35123	1	1.12722	0.872782	0.614225	2.14771	0.760092	0.47797	0.498408	1.50159	1.67162	0.514622	1.13672	0.67703	1.10511	0.894891	0.869528	1.06583	1.40652	0.658124	1.3526	0.603149	0.474182	1.57007	1.29253	0.238085	1.46939	0.691117	0.725998	0.611442	0.630275	3.13797	0.2032	1.10688	0.893116	0.368501	2.2983	0.653542
Shigella boydii Sb227	0.686326	1.31367	1.12761	0.872387	0.793967	1.37845	1.11337	0.758833	1.27984	0.675541	0.763996	1.236	1	1.2491	0.750905	0.674796	1.65383	1.05334	0.618035	0.937001	1.063	1.06455	0.888883	1.36001	0.68656	1.02079	0.979213	0.93275	0.897818	1.48716	0.682269	0.901139	0.860638	0.770426	1.4678	1.22698	0.85806	0.914961	1.10262	1.63232	0.549074	0.546679	1.76416	0.405152	0.876107	1.12389	0.78146	1.63112	1.28102
Shigella dysenteriae	0.710282	1.28972	1.21456	0.785439	0.841158	1.1761	0.946238	0.79532	1.47949	0.7617	0.720312	1.27969	1	1.19026	0.809735	0.638975	1.85205	0.909971	0.599003	0.709774	1.29023	1.39726	0.696188	1.23614	0.670416	1.06116	0.938838	0.896629	1.00788	1.41702	0.678465	1.16276	0.726718	0.552841	1.55768	1.26889	0.485491	1.24562	0.873401	1.11332	0.593639	0.606584	2.50454	0.308518	1.00082	0.999179	0.59572	1.95549	1.00848
Shigella flexneri 2a 301	0.734905	1.2651	1.24197	0.758027	0.994427	1.1083	1.12092	0.787216	1.24847	0.740658	0.909707	1.09029	1	1.09309	0.906906	0.838586	1.49375	1.02976	0.637899	0.772371	1.22763	1.07113	0.912964	1.1504	0.865509	1.1011	0.898897	0.973475	0.840643	1.22629	0.959586	1.04447	0.720702	0.864868	1.36996	1.14926	0.690276	1.16046	1.02436	1.15588	0.66102	0.772905	1.89363	0.4922	1.03784	0.962159	1.02542	1.45978	1.1629
Shigella flexneri 2a 2457T	0.727951	1.27205	1.23702	0.762976	0.967383	1.16458	1.10129	0.783368	1.25938	0.723999	0.880225	1.11977	1	1.10539	0.89461	0.811489	1.54097	1.02827	0.619267	0.786855	1.21315	1.08047	0.883357	1.18734	0.848829	1.09859	0.901408	0.958887	0.858121	1.26087	0.922117	1.05857	0.7259	0.839144	1.37639	1.16899	0.678721	1.15229	1.02109	1.18189	0.648346	0.749104	1.94059	0.458981	1.04324	0.956762	1.0003	1.5028	1.17135
Shigella sonnei Ss046	0.853449	1.14655	1.22999	0.77001	0.84817	0.97371	0.748695	0.884995	1.64158	0.90285	0.655677	1.34432	1	1.12562	0.874376	0.625185	2.13393	0.747362	0.49352	0.491522	1.50848	1.66455	0.53157	1.14681	0.657071	1.10476	0.895242	0.854149	1.07096	1.4186	0.656291	1.33376	0.61809	0.467463	1.58069	1.29618	0.23407	1.46975	0.705017	0.719821	0.626251	0.628471	3.1117	0.208736	1.10759	0.892414	0.393456	2.32316	0.652668
Sinorhizobium medicae WSM419	0.423055	1.57694	0.771408	1.22859	0.626043	2.43574	0.954821	0.850539	0.894595	0.238261	0.608266	1.39173	1	1.16597	0.834033	0.676146	2.05237	0.662846	0.60864	1.3115	0.688495	1.12159	0.803871	1.70041	0.374122	0.62272	1.37728	0.802761	1.12255	1.57288	0.501807	0.511117	0.888357	0.658672	1.94185	1.88471	0.45065	0.664645	0.264071	1.33201	1.57716	0.874054	1.78428	0.168435	0.878447	1.12155	0.891503	1.55289	1.46745
Sinorhizobium meliloti	0.43784	1.56216	0.844626	1.15537	0.660332	1.78689	0.370889	1.52887	1.38947	0.263548	0.753386	1.24661	1	1.23524	0.764755	0.722281	1.99882	0.44502	0.83388	1.54067	0.459332	1.68293	0.300212	1.68906	0.327791	0.412452	1.58755	0.526458	1.49642	1.35743	0.619691	0.623838	0.56626	0.6597	2.1502	2.33758	0.200637	0.461783	0.0802169	0.359877	2.11793	1.0643	2.03752	0.340152	1.11174	0.888262	1.16903	2.11226	1.42038
Sodalis glossinidius morsitans	0.667896	1.3321	1.1477	0.852301	0.483801	1.18876	0.497038	1.1782	1.97715	0.675061	0.609709	1.39029	1	1.01159	0.988406	0.533251	2.09427	0.355376	1.0171	0.724454	1.27555	2.08657	0.339635	1.18378	0.390011	1.04898	0.951019	0.437901	1.56357	1.5506	0.44792	0.885786	0.647201	0.36584	2.10117	1.50279	0.34511	1.1521	0.451261	1.01408	0.617128	0.591598	3.03381	0.292124	1.15806	0.841936	0.343076	2.70343	1.17875
Solibacter usitatus Ellin6076	0.33411	1.66589	0.907774	1.09223	0.283537	1.7035	0.253462	1.51066	1.837	0.411843	0.449352	1.55065	1	1.29329	0.706711	0.349723	2.02331	0.265832	1.36114	1.39889	0.601108	1.83284	0.287	1.48852	0.39164	0.446333	1.55367	0.354197	1.61446	1.72133	0.310017	0.418711	0.669876	0.642378	2.26904	2.17246	0.116873	0.710671	0.112585	0.721688	1.77435	0.491467	2.73913	0.16078	0.59909	1.40091	0.398721	3.23228	1.38998
Sphingomonas wittichii RW1	0.136876	1.86312	0.44897	1.55103	0.0586792	2.7292	0.0720252	0.888529	2.15902	0.0925521	0.181154	1.81885	1	1.47817	0.52183	0.104336	2.38779	0.0844165	1.42345	1.81592	0.184083	2.51087	0.0706443	1.36243	0.0560536	0.0882338	1.91177	0.099281	1.81366	2.00028	0.0867796	0.166277	0.681406	0.211625	2.94069	2.80608	0.0851888	0.108726	0.00922133	0.243845	2.1939	0.186509	3.32615	0.0403805	1.05106	0.948935	0.175618	3.52616	1.81086
Sphingopyxis alaskensis RB2256	0.33466	1.66534	0.63842	1.36158	0.104732	2.56606	0.180519	0.622868	2.28213	0.243694	0.331527	1.66847	1	1.20893	0.791073	0.194692	2.08805	0.176322	1.54094	1.52824	0.47176	1.98706	0.202458	1.68939	0.121095	0.507464	1.49254	0.282348	1.44372	2.11189	0.16205	0.37335	0.755753	0.294015	2.57688	2.53143	0.0986673	0.369901	0.0260848	0.471721	2.14024	0.579412	2.72081	0.0617382	0.987408	1.01259	0.249279	3.75914	1.2319
Staphylococcus aureus aureus MRSA252	1.14624	0.853762	1.50638	0.493622	0.867116	0.551173	1.77437	0.38457	0.941354	1.48141	1.56588	0.434116	1	0.621592	1.37841	1.18657	0.556185	1.98353	0.273709	0.544137	1.45586	0.450103	1.83382	0.714822	1.00125	1.43223	0.567767	1.80203	0.382668	0.655	1.1603	1.91121	0.383665	1.02563	0.679497	0.56532	0.791664	1.64302	2.8497	1.12847	0.206019	0.78869	0.368221	0.658896	1.46599	0.534011	0.84603	0.454337	0.30462
Staphylococcus aureus aureus MSSA476	1.13225	0.867754	1.40395	0.596052	0.871366	0.922489	1.7167	0.392343	0.899544	1.19756	1.24713	0.752869	1	0.750678	1.24932	1.06851	0.741097	1.90488	0.285515	0.832519	1.16748	0.474198	1.654	0.857573	1.01423	1.35728	0.642716	1.61988	0.395963	0.889228	1.09493	1.68612	0.54791	1.08254	0.683433	0.624333	1.16046	1.2152	2.09884	1.625	0.206793	0.576953	0.745428	0.746986	1.2889	0.711098	1.2217	0.622514	0.521269
Staphylococcus aureus COL	1.60562	0.394378	1.57098	0.429024	1.26585	0.382927	2.02664	0.159183	0.511416	1.65398	1.75751	0.242486	1	0.467152	1.53285	1.33435	0.496985	2.04872	0.119945	0.372823	1.62718	0.177853	2.00896	0.658395	1.1548	1.46982	0.530181	1.8792	0.27506	0.585665	1.26008	2.16364	0.286226	0.932861	0.617269	0.515257	0.646004	1.83874	3.56953	0.889332	0.132243	0.699106	0.151316	0.558471	1.60987	0.390129	0.846593	0.544254	0.0769833
Staphylococcus aureus JH1	1.6	0.4	1.56059	0.439408	1.26781	0.381049	2.0125	0.163376	0.517155	1.65811	1.75673	0.243271	1	0.489757	1.51024	1.34723	0.504803	2.02711	0.120855	0.378978	1.62102	0.185213	1.99194	0.654613	1.16824	1.45615	0.543846	1.8686	0.276161	0.590425	1.26481	2.15472	0.285802	0.94392	0.615554	0.522571	0.654491	1.82294	3.54407	0.889725	0.137301	0.707282	0.154575	0.567048	1.59939	0.400606	0.829217	0.546337	0.0804307
Staphylococcus aureus JH9	1.60243	0.397566	1.5605	0.439498	1.2686	0.38052	2.01462	0.162469	0.514771	1.65902	1.75701	0.242991	1	0.489174	1.51083	1.34524	0.504951	2.02974	0.120064	0.37851	1.62149	0.184351	1.99514	0.653831	1.16667	1.45638	0.543619	1.86831	0.276454	0.590609	1.26462	2.15559	0.284804	0.944338	0.615265	0.523986	0.65175	1.82426	3.54957	0.889174	0.136349	0.706721	0.152891	0.565295	1.59983	0.400174	0.827689	0.546707	0.0788275
Staphylococcus aureus Mu3	1.59528	0.40472	1.56317	0.436826	1.2682	0.382447	2.00934	0.170694	0.512448	1.65687	1.75506	0.244944	1	0.477867	1.52213	1.34596	0.497573	2.02834	0.128121	0.37712	1.62288	0.193217	1.98681	0.657059	1.16291	1.46193	0.538068	1.86983	0.283395	0.586648	1.26013	2.15567	0.287594	0.942978	0.613755	0.519049	0.649845	1.83111	3.53571	0.893589	0.140089	0.708387	0.157201	0.565023	1.60503	0.394974	0.840798	0.552324	0.0823604
Staphylococcus aureus Mu50	1.59544	0.404556	1.5632	0.4368	1.26894	0.381889	2.00919	0.170704	0.512234	1.65705	1.75492	0.245076	1	0.477936	1.52206	1.34965	0.496551	2.02502	0.128776	0.377557	1.62244	0.19351	1.98511	0.656882	1.1645	1.46207	0.537933	1.86979	0.283399	0.58659	1.26022	2.15656	0.288077	0.941079	0.614288	0.518939	0.649698	1.83136	3.53487	0.893894	0.140219	0.708547	0.157337	0.565134	1.60509	0.394907	0.840455	0.552657	0.0826224
Staphylococcus aureus MW2	1.60346	0.396541	1.5712	0.428796	1.27131	0.388978	2.01923	0.161448	0.507374	1.65166	1.75712	0.242882	1	0.472431	1.52757	1.3346	0.498413	2.05175	0.115238	0.373602	1.6264	0.179623	2.00735	0.657181	1.15585	1.46842	0.531576	1.87978	0.275297	0.585609	1.25931	2.16976	0.281213	0.937543	0.611482	0.514893	0.650057	1.83505	3.56242	0.888518	0.132894	0.704036	0.151342	0.560791	1.61175	0.388248	0.840344	0.546257	0.0758935
Staphylococcus aureus N315	1.60057	0.399432	1.56883	0.431165	1.26716	0.379359	2.02425	0.166893	0.506062	1.65628	1.75607	0.243928	1	0.472652	1.52735	1.34458	0.49435	2.03899	0.122075	0.375811	1.62419	0.186632	1.99289	0.659262	1.16122	1.46506	0.534943	1.87798	0.28196	0.586979	1.25308	2.16767	0.285019	0.938062	0.609254	0.516337	0.645979	1.83768	3.54714	0.889109	0.137508	0.709311	0.154256	0.562675	1.609	0.391001	0.832944	0.552228	0.0780131
Staphylococcus aureus NCTC 8325	1.59821	0.401786	1.56709	0.43291	1.28121	0.391516	1.99975	0.167211	0.512979	1.64733	1.75478	0.245218	1	0.480228	1.51977	1.33885	0.504862	2.02929	0.126997	0.378036	1.62196	0.185626	1.99749	0.657782	1.1591	1.46361	0.536385	1.86991	0.277439	0.586881	1.26577	2.1542	0.290736	0.938104	0.616961	0.51565	0.659829	1.82452	3.542	0.89496	0.131909	0.708219	0.157847	0.565065	1.60639	0.393605	0.84428	0.542368	0.0823007
Staphylococcus aureus RF122	1.1518	0.848202	1.4608	0.539197	0.87323	0.670413	1.74708	0.403517	0.905705	1.40005	1.419	0.581	1	0.678151	1.32185	1.15768	0.603406	1.96438	0.274535	0.676151	1.32385	0.448317	1.77605	0.756419	1.01922	1.40667	0.593328	1.75121	0.385901	0.709573	1.15331	1.85898	0.448525	1.01964	0.672856	0.59525	0.9368	1.46795	2.48516	1.37123	0.203662	0.687161	0.558846	0.693942	1.3815	0.618504	0.993317	0.525057	0.387434
Staphylococcus aureus USA300 TCH1516	1.60804	0.391956	1.57382	0.426178	1.26943	0.383802	2.01076	0.162747	0.51195	1.66131	1.75519	0.244811	1	0.47159	1.52841	1.34251	0.499857	2.03566	0.121972	0.375609	1.62439	0.180291	2.0049	0.661068	1.15374	1.47183	0.528174	1.87234	0.27939	0.588076	1.2602	2.15784	0.287654	0.939016	0.615491	0.512387	0.65474	1.83287	3.55297	0.890179	0.133557	0.707305	0.154851	0.561143	1.61358	0.386423	0.845932	0.542593	0.0780272
Staphylococcus epidermidis ATCC 12228	1.65015	0.349853	1.60403	0.395969	1.50917	0.296625	1.86076	0.242891	0.427003	1.66355	1.75902	0.240979	1	0.434751	1.56525	1.68716	0.348127	1.74809	0.216624	0.357964	1.64204	0.25444	1.84712	0.49508	1.40336	1.50987	0.490133	1.72669	0.305953	0.440904	1.52645	2.03097	0.315347	1.16761	0.486068	0.48663	0.793278	1.72009	3.3253	0.685535	0.260614	0.978656	0.136846	0.613049	1.58714	0.412863	0.820375	0.445284	0.0964863
Staphylococcus epidermidis RP62A	1.63744	0.36256	1.60163	0.398371	1.52527	0.281402	1.84236	0.230262	0.435354	1.68535	1.76186	0.238142	1	0.445061	1.55494	1.6805	0.344681	1.76649	0.208333	0.365612	1.63439	0.254822	1.83865	0.485325	1.4212	1.50094	0.499059	1.71102	0.300376	0.434349	1.55426	2.04105	0.3032	1.16458	0.491173	0.491643	0.781476	1.72688	3.33833	0.700985	0.248569	0.962944	0.135169	0.614	1.58531	0.414695	0.79683	0.437038	0.0911657
Staphylococcus haemolyticus	1.60154	0.398457	1.56392	0.436077	1.42404	0.263516	1.97857	0.178937	0.467142	1.6878	1.78258	0.21742	1	0.472989	1.52701	1.62326	0.347712	1.86813	0.160899	0.353062	1.64694	0.235177	1.82572	0.58419	1.35491	1.37335	0.626647	1.71777	0.318886	0.525174	1.43817	2.15826	0.268026	0.983454	0.590263	0.55335	0.66721	1.77944	3.49192	0.685473	0.209732	0.830987	0.124763	0.657121	1.53545	0.46455	0.854633	0.545688	0.0677022
Staphylococcus saprophyticus	1.6313	0.368702	1.60034	0.399661	1.38344	0.33943	1.87288	0.263939	0.480486	1.65982	1.74749	0.252509	1	0.453668	1.54633	1.38766	0.433323	1.9721	0.206918	0.310103	1.6899	0.276324	1.94364	0.709799	1.07024	1.47832	0.521682	1.8252	0.350037	0.577979	1.24678	2.18566	0.292352	0.822805	0.69918	0.575493	0.709484	1.71502	3.4218	0.8036	0.238609	0.765251	0.19193	0.578812	1.56336	0.436645	0.601337	0.614712	0.0890777
Streptococcus agalactiae 2603	1.52815	0.471848	1.55946	0.440541	1.58615	0.309943	1.76156	0.320712	0.573417	1.44822	1.54746	0.452542	1	0.507577	1.49242	1.55445	0.345749	1.80324	0.296559	0.491382	1.50862	0.493	1.57843	0.404343	1.52423	1.54433	0.45567	1.3538	0.449553	0.331067	1.86558	1.79613	0.47294	1.25982	0.471109	0.641244	0.495929	1.86283	2.35986	1.02845	0.359508	1.24313	0.263601	0.745453	1.4678	0.532198	0.760933	0.714103	0.168738
Streptococcus agalactiae A909	1.54645	0.45355	1.56086	0.43914	1.57805	0.31399	1.76368	0.320888	0.565152	1.45824	1.56323	0.436768	1	0.506165	1.49383	1.55791	0.339004	1.80544	0.297647	0.483596	1.5164	0.490802	1.57469	0.405034	1.52947	1.54025	0.459746	1.35559	0.440135	0.339111	1.86516	1.79688	0.479835	1.2652	0.458085	0.649376	0.49226	1.85836	2.37868	1.01485	0.368616	1.23819	0.252455	0.7472	1.46088	0.539123	0.745783	0.725489	0.167928
Streptococcus gordonii Challis substr CH1	1.30059	0.699408	1.36443	0.635569	1.66298	0.334822	1.19136	0.56082	0.947052	1.30297	1.16193	0.838069	1	0.60584	1.39416	1.42784	0.522324	1.68482	0.365009	0.820135	1.17986	0.855744	1.24039	0.500704	1.40316	1.39276	0.607237	1.01586	0.759294	0.439869	1.78498	1.5134	0.489825	1.19985	0.796926	0.964132	0.290819	1.74505	1.1627	1.46313	0.65559	1.11199	0.899658	0.706939	1.32602	0.673981	0.827132	1.13719	0.669751
Streptococcus mutans	1.41745	0.582554	1.59939	0.400609	1.66395	0.316309	1.38827	0.479151	0.69759	1.45472	1.35271	0.647295	1	0.389047	1.61095	1.74612	0.492244	1.33559	0.426043	0.612655	1.38734	0.705976	1.42079	0.496871	1.37637	1.60238	0.397622	1.03525	0.654964	0.318936	1.99085	1.75497	0.407328	1.08863	0.749079	0.618001	0.306196	2.0758	1.8118	1.27503	0.448721	1.42565	0.584469	0.454326	1.56794	0.432056	0.584302	1.00026	0.356765
Streptococcus pneumoniae CGSP14	1.43622	0.563779	1.35006	0.649938	1.54851	0.351004	1.45643	0.482039	0.76058	1.40144	1.32439	0.675612	1	0.639304	1.3607	1.46148	0.357588	1.81537	0.365564	0.717438	1.28256	0.890796	1.34821	0.441394	1.3196	1.42089	0.57911	1.10643	0.846223	0.423413	1.62393	1.62494	0.527725	1.28166	0.565671	1.02319	0.321967	1.65484	1.2041	1.65826	0.7172	1.19463	0.544476	0.681331	1.26586	0.734142	0.718586	0.953601	0.29813
Streptococcus pneumoniae D39	1.45005	0.549955	1.33705	0.662954	1.61332	0.327982	1.39802	0.48686	0.786203	1.38762	1.32124	0.678765	1	0.654325	1.34567	1.42209	0.35701	1.8675	0.353397	0.72938	1.27062	0.88096	1.35441	0.428931	1.3357	1.40544	0.594564	1.07427	0.857807	0.414248	1.65367	1.66482	0.523122	1.24803	0.564029	1.05666	0.282066	1.66127	1.14408	1.70407	0.738119	1.2048	0.535858	0.67307	1.26011	0.73989	0.695147	1.01457	0.278321
Streptococcus pneumoniae Hungary19A 6	1.44205	0.557947	1.34419	0.65581	1.53521	0.348592	1.48402	0.470427	0.775014	1.38673	1.3258	0.674195	1	0.654691	1.34531	1.4457	0.361922	1.83899	0.353385	0.723635	1.27637	0.874323	1.36337	0.444921	1.31739	1.40816	0.591843	1.09441	0.841532	0.422495	1.64157	1.64054	0.53542	1.24431	0.579732	1.04699	0.288523	1.66449	1.17936	1.66783	0.721581	1.19605	0.541426	0.693761	1.2566	0.743402	0.712902	0.981351	0.298223
Streptococcus pneumoniae R6	1.43568	0.564318	1.33628	0.663723	1.61155	0.333097	1.38861	0.497186	0.780449	1.3891	1.32146	0.678543	1	0.652473	1.34753	1.43362	0.356299	1.85152	0.358558	0.729902	1.2701	0.877957	1.35438	0.43054	1.33713	1.40557	0.594429	1.06899	0.859311	0.414433	1.65727	1.65583	0.522829	1.25768	0.563665	1.05236	0.295582	1.65206	1.15066	1.69933	0.73538	1.20192	0.537287	0.675418	1.25711	0.742892	0.695864	0.991613	0.282362
Streptococcus pneumoniae TIGR4	1.44944	0.550559	1.34567	0.654325	1.55914	0.352986	1.46703	0.4682	0.756312	1.39634	1.31833	0.681668	1	0.646325	1.35368	1.45299	0.356134	1.83271	0.358166	0.724338	1.27566	0.879918	1.35552	0.442141	1.32242	1.40898	0.591024	1.09519	0.847125	0.427873	1.62981	1.6569	0.526526	1.25748	0.559095	1.05169	0.29617	1.65214	1.17636	1.68964	0.73012	1.20062	0.529561	0.673694	1.25823	0.741766	0.702727	0.989948	0.288457
Streptococcus pyogenes M1 GAS	1.40527	0.594727	1.39561	0.604389	1.54943	0.317562	1.54191	0.443044	0.776409	1.37165	1.45141	0.548594	1	0.649356	1.35064	1.59685	0.329785	1.71419	0.359176	0.520573	1.47943	0.896215	1.34729	0.488736	1.26775	1.57359	0.42641	1.07695	0.731136	0.354944	1.83697	1.62184	0.528921	1.10805	0.741186	0.777135	0.308105	1.91476	1.91938	1.30026	0.445904	1.2636	0.389038	0.681816	1.33245	0.667548	0.731679	0.989936	0.330956
Streptococcus pyogenes Manfredo	1.00104	0.998963	1.2829	0.717104	1.02853	0.522433	1.45707	0.586611	1.3111	1.09425	1.41333	0.586673	1	0.834964	1.16504	1.37023	0.521699	1.56075	0.547315	0.57884	1.42116	0.872278	1.34373	0.648684	1.1353	1.46624	0.533764	1.20112	0.744276	0.492848	1.56176	1.3362	0.599154	1.1629	0.901742	0.832408	0.517437	1.65015	1.6527	1.14954	0.487146	1.43595	0.4795	0.795162	1.31398	0.686023	0.681066	0.549133	0.424558
Streptococcus pyogenes MGAS10270	1.40408	0.595921	1.39316	0.606844	1.54247	0.320623	1.54815	0.44484	0.782174	1.36174	1.45265	0.547353	1	0.653151	1.34685	1.57881	0.34156	1.72891	0.350728	0.522957	1.47704	0.892133	1.35122	0.494943	1.2617	1.57674	0.423264	1.07728	0.726619	0.364197	1.83191	1.62443	0.53352	1.11119	0.730859	0.768661	0.335926	1.89541	1.93151	1.31917	0.443503	1.23559	0.383971	0.686254	1.33252	0.667483	0.726195	0.96933	0.330867
Streptococcus pyogenes MGAS10394	1.40305	0.596947	1.38381	0.61619	1.538	0.319876	1.53485	0.451395	0.78981	1.36608	1.44158	0.558416	1	0.661958	1.33804	1.59227	0.336643	1.70123	0.369852	0.541329	1.45867	0.902057	1.3399	0.494394	1.26364	1.56154	0.438456	1.08467	0.736658	0.36221	1.81647	1.61217	0.535295	1.11248	0.740046	0.78302	0.323293	1.89369	1.88984	1.29933	0.458088	1.26079	0.393106	0.698855	1.33571	0.664295	0.735024	0.974366	0.329736
Streptococcus pyogenes MGAS10750	1.39068	0.609321	1.39746	0.602538	1.53688	0.32074	1.54528	0.4465	0.78249	1.36811	1.44898	0.551016	1	0.647229	1.35277	1.588	0.336642	1.70691	0.368449	0.532939	1.46706	0.886542	1.3598	0.490135	1.26352	1.56983	0.430174	1.08369	0.722114	0.363167	1.83103	1.61152	0.531183	1.12822	0.729079	0.756819	0.356432	1.88675	1.92158	1.30693	0.439757	1.24981	0.386095	0.695828	1.33808	0.661917	0.718917	0.945287	0.329869
Streptococcus pyogenes MGAS2096	1.39229	0.607711	1.38442	0.615584	1.5326	0.315949	1.52849	0.463833	0.796035	1.3631	1.41065	0.589347	1	0.657097	1.3429	1.57972	0.357652	1.68509	0.377534	0.538689	1.46131	0.906565	1.3398	0.510244	1.24339	1.56621	0.433794	1.08581	0.739202	0.372017	1.80298	1.59712	0.545111	1.1095	0.748265	0.768728	0.333945	1.89733	1.87942	1.3149	0.444018	1.27104	0.422523	0.66809	1.32589	0.674113	0.72242	0.958117	0.343006
Streptococcus pyogenes MGAS315	1.39529	0.604707	1.38721	0.612786	1.54234	0.331026	1.53554	0.432357	0.802053	1.35669	1.44675	0.553247	1	0.666141	1.33386	1.58717	0.341444	1.71791	0.353472	0.523474	1.47653	0.881143	1.35707	0.491129	1.27065	1.57924	0.420765	1.08497	0.727436	0.36301	1.82458	1.61967	0.530436	1.09827	0.751623	0.786842	0.321948	1.89121	1.91242	1.29194	0.449729	1.25049	0.395774	0.699651	1.32673	0.673269	0.72328	0.991522	0.327172
Streptococcus pyogenes MGAS5005	1.40385	0.596154	1.39505	0.604954	1.54985	0.316853	1.54675	0.44578	0.780843	1.35992	1.44433	0.555673	1	0.645262	1.35474	1.60059	0.336586	1.70143	0.361401	0.520738	1.47926	0.894621	1.34026	0.498388	1.26674	1.56967	0.43033	1.07514	0.731506	0.358511	1.83484	1.61747	0.53562	1.10553	0.741382	0.77343	0.314382	1.91219	1.90972	1.30696	0.448772	1.26239	0.391345	0.680808	1.33819	0.661806	0.728307	0.978094	0.333997
Streptococcus pyogenes MGAS6180	1.41704	0.582957	1.40171	0.598295	1.54764	0.319031	1.55415	0.437282	0.768983	1.37291	1.45361	0.546392	1	0.647076	1.35292	1.58109	0.337609	1.72413	0.357174	0.526562	1.47344	0.888504	1.3602	0.48974	1.26156	1.57447	0.42553	1.0824	0.73271	0.356736	1.82816	1.62823	0.535188	1.11273	0.723849	0.759613	0.344499	1.89589	1.93457	1.30762	0.439228	1.24416	0.387642	0.686775	1.33321	0.666785	0.724937	0.955063	0.322011
Streptococcus pyogenes MGAS8232	1.40719	0.592813	1.38749	0.612511	1.54185	0.323292	1.53681	0.438264	0.804625	1.35516	1.44571	0.55429	1	0.661067	1.33893	1.58267	0.338439	1.7207	0.358189	0.52666	1.47334	0.89475	1.35884	0.490657	1.25575	1.5747	0.425296	1.07954	0.725717	0.36348	1.83127	1.61325	0.532567	1.10657	0.747614	0.784814	0.31905	1.89614	1.9214	1.29253	0.447852	1.24769	0.394397	0.696131	1.33139	0.668605	0.727061	0.999535	0.332992
Streptococcus pyogenes MGAS9429	1.41409	0.585911	1.39191	0.608087	1.54012	0.309425	1.55018	0.446168	0.783445	1.37067	1.44089	0.559105	1	0.652285	1.34772	1.59213	0.339317	1.70464	0.363921	0.523772	1.47623	0.899184	1.34132	0.496431	1.26306	1.56994	0.430056	1.07679	0.727423	0.364927	1.83086	1.61277	0.536304	1.10992	0.741001	0.769105	0.329962	1.90093	1.90996	1.31849	0.443107	1.25503	0.3907	0.682713	1.32852	0.671484	0.715276	0.97129	0.328323
Streptococcus pyogenes SSI-1	1.3937	0.606297	1.39067	0.609326	1.53584	0.329095	1.53312	0.434383	0.801534	1.36603	1.44816	0.551837	1	0.667369	1.33263	1.58902	0.340036	1.7169	0.354044	0.522822	1.47718	0.885521	1.35757	0.491023	1.26589	1.57798	0.422021	1.0867	0.725646	0.363349	1.8243	1.61462	0.528731	1.10712	0.749529	0.784198	0.327237	1.88857	1.91156	1.30148	0.446993	1.2466	0.397647	0.695716	1.32112	0.678879	0.717778	0.986274	0.326314
Streptococcus sanguinis SK36	1.10535	0.894652	1.24708	0.75292	1.53364	0.405912	0.991447	0.725935	1.21853	1.12453	0.873297	1.1267	1	0.622745	1.37726	1.37594	0.781123	1.40642	0.436525	0.991661	1.00834	1.04778	1.0622	0.600986	1.28903	1.36241	0.637588	0.903412	0.886753	0.50453	1.70531	1.33566	0.49589	1.03223	1.13623	1.07388	0.234902	1.69122	0.732898	1.4238	0.815902	0.899322	1.55853	0.569551	1.29696	0.703042	0.689205	1.52928	0.932281
Streptococcus suis 05ZYH33	1.3649	0.635102	1.31638	0.683624	1.44571	0.454708	1.36316	0.666275	0.839375	1.23077	1.18908	0.810919	1	0.684687	1.31531	1.1981	0.536349	1.85402	0.411531	0.764526	1.23547	0.998699	1.38845	0.52351	1.08935	1.33654	0.663464	1.18767	0.876905	0.489202	1.44622	1.74415	0.501961	1.04344	0.710449	0.959445	0.3084	1.73215	1.09177	1.82497	0.718982	1.02302	0.660403	0.680858	1.24525	0.754753	0.763743	1.06627	0.571866
Streptococcus suis 98HAH33	1.365	0.634999	1.31495	0.685052	1.44381	0.454642	1.36137	0.667876	0.842209	1.2301	1.18938	0.810617	1	0.685896	1.3141	1.19436	0.536318	1.85434	0.414983	0.7619	1.2381	0.997679	1.38792	0.524093	1.09031	1.33254	0.66746	1.18741	0.873746	0.489836	1.44901	1.73992	0.498438	1.04953	0.712111	0.964128	0.305687	1.73019	1.09453	1.82073	0.718143	1.02221	0.662222	0.682174	1.24322	0.756785	0.758599	1.06875	0.56983
Streptococcus thermophilus CNRZ1066	1.49437	0.505629	1.40756	0.59244	1.59153	0.336926	1.72432	0.405418	0.640466	1.30135	1.38566	0.61434	1	0.667788	1.33221	1.53167	0.303705	1.86263	0.302002	0.747153	1.25285	0.753678	1.35407	0.466022	1.42623	1.32682	0.67318	1.02853	0.774029	0.369292	1.82814	1.97333	0.488616	1.03007	0.507975	0.95738	0.287384	1.75524	1.07538	1.56457	0.669454	1.67602	0.374388	0.640186	1.21552	0.784481	0.62491	0.726223	0.172608
Streptococcus thermophilus LMD-9	1.52331	0.476692	1.4042	0.595797	1.59984	0.329617	1.72593	0.408068	0.646868	1.28968	1.3836	0.6164	1	0.67119	1.32881	1.52235	0.303081	1.88332	0.291246	0.75219	1.24781	0.737587	1.36216	0.461176	1.43907	1.31806	0.681941	1.03525	0.781827	0.377641	1.80528	1.98938	0.485528	1.02721	0.497891	0.962977	0.269606	1.76742	1.06018	1.55288	0.682578	1.70791	0.368061	0.628399	1.20027	0.799732	0.609859	0.760035	0.158112
Streptococcus thermophilus LMG 18311	1.49678	0.503221	1.4087	0.591297	1.59667	0.334276	1.72874	0.400025	0.641298	1.29899	1.38817	0.611828	1	0.667616	1.33238	1.52273	0.302441	1.87215	0.302686	0.749299	1.2507	0.747764	1.35596	0.460497	1.43578	1.32428	0.675722	1.03073	0.771239	0.369347	1.82868	1.97688	0.488061	1.03309	0.501967	0.958922	0.279154	1.76192	1.0642	1.569	0.673384	1.68047	0.374208	0.638735	1.21426	0.785744	0.62185	0.729372	0.167322
Streptomyces avermitilis	0.281111	1.71889	0.163026	1.83697	0.0978878	1.83239	0.164511	2.20906	1.48355	0.212597	0.127309	1.87269	1	1.87124	0.128759	0.133944	2.16865	0.110402	1.58701	1.88177	0.118229	2.2814	0.146319	1.47454	0.0977362	0.0508487	1.94915	0.185034	2.08518	1.61113	0.118652	0.436975	0.781443	0.326809	2.45477	2.82687	0.0802319	0.0928962	0.00665462	0.200023	2.2998	0.133998	3.33301	0.0265053	0.2687	1.7313	0.222358	2.72496	2.14963
Streptomyces griseus NBRC 13350	0.192482	1.80752	0.135871	1.86413	0.0682274	1.687	0.114467	2.46798	1.50784	0.154479	0.0992268	1.90077	1	1.90378	0.0962186	0.0941413	2.1525	0.0639265	1.68944	1.90197	0.0980342	2.58453	0.0949431	1.25808	0.0624468	0.0345223	1.96548	0.140815	2.26445	1.4992	0.0955322	0.336244	0.928518	0.325121	2.41012	2.87773	0.0576347	0.0646349	0.00423675	0.1478	2.38564	0.0933937	3.35243	0.0165071	0.180616	1.81938	0.173437	2.6254	2.48081
Sulfolobus acidocaldarius DSM 639	1.41807	0.581927	1.29724	0.702764	1.35145	0.368922	1.54608	0.671248	0.605195	1.45711	1.13325	0.866755	1	0.764571	1.23543	1.6204	0.322308	1.46972	0.587567	0.926647	1.07335	0.611034	1.52118	0.392558	1.47523	1.21642	0.783576	1.53626	0.542023	0.361386	1.56033	1.44089	0.531768	1.6102	0.417138	0.366617	1.66307	0.970309	2.10538	0.82855	0.452524	0.978223	0.520624	1.1147	1.31023	0.689774	0.154655	0.0514825	0.0471231
Sulfolobus islandicus L D 8 5 uid43679	1.38478	0.615222	1.50051	0.499492	1.37946	0.402489	1.4454	0.616467	0.644842	1.51134	1.49527	0.504731	1	0.636357	1.36364	1.31694	0.379597	1.76083	0.542631	0.911988	1.08801	0.53029	1.21532	0.505487	1.7489	1.2384	0.761601	1.43669	0.491654	0.466661	1.605	1.36407	0.567985	1.65623	0.411712	0.319176	1.6016	1.07923	2.50677	0.880718	0.322208	0.90063	0.283139	1.10654	1.33482	0.665179	0.159006	0.0616128	0.0490458
Sulfolobus islandicus L S 2 15	1.38668	0.613316	1.51038	0.489617	1.39589	0.401012	1.45605	0.596437	0.636971	1.51364	1.50166	0.498336	1	0.626357	1.37364	1.31452	0.380597	1.76771	0.537178	0.901518	1.09848	0.518397	1.2241	0.501886	1.75562	1.24746	0.752543	1.454	0.481082	0.470517	1.5944	1.36509	0.558719	1.66095	0.415238	0.314763	1.60207	1.08317	2.5478	0.863487	0.308524	0.89952	0.275234	1.10543	1.35084	0.64916	0.165252	0.0596397	0.0431323
Sulfolobus islandicus M 14 25	1.39065	0.609354	1.52494	0.475061	1.38206	0.394277	1.46049	0.602969	0.644037	1.51616	1.51239	0.487606	1	0.625512	1.37449	1.30178	0.384562	1.77891	0.53475	0.900727	1.09927	0.519822	1.21874	0.498054	1.76338	1.24259	0.757406	1.44604	0.490684	0.474416	1.58886	1.36676	0.542267	1.67599	0.414988	0.314845	1.6074	1.07775	2.53388	0.872821	0.308631	0.886148	0.274217	1.1243	1.34741	0.652586	0.167295	0.0569905	0.0424671
Sulfolobus islandicus M 16 27	1.39733	0.602674	1.52411	0.475893	1.38802	0.394867	1.45504	0.605446	0.6389	1.51772	1.51081	0.48919	1	0.619403	1.3806	1.31428	0.37964	1.77494	0.53114	0.895653	1.10435	0.51384	1.22059	0.493679	1.77189	1.24769	0.752315	1.44124	0.481063	0.468562	1.60913	1.36341	0.5419	1.67886	0.415834	0.313816	1.6024	1.08378	2.55737	0.866905	0.307824	0.884257	0.272661	1.11098	1.35245	0.647553	0.165128	0.0546828	0.0422713
Sulfolobus islandicus M 16 4	1.3903	0.609697	1.51606	0.483944	1.39025	0.396723	1.46618	0.597986	0.63542	1.51345	1.50216	0.497845	1	0.630417	1.36958	1.29997	0.387659	1.78101	0.531368	0.895762	1.10424	0.521841	1.21729	0.497039	1.76383	1.23897	0.761031	1.44835	0.488535	0.473998	1.58912	1.36214	0.543263	1.6744	0.420201	0.318783	1.60543	1.07579	2.52891	0.877911	0.30773	0.885354	0.280206	1.11989	1.34636	0.653642	0.169088	0.0643368	0.0434953
Sulfolobus islandicus Y N 15 51	1.40182	0.59818	1.50455	0.495446	1.38642	0.395212	1.44507	0.619201	0.647372	1.50673	1.51997	0.48003	1	0.633018	1.36698	1.30779	0.373888	1.77563	0.542696	0.915535	1.08446	0.526532	1.2205	0.497493	1.75547	1.24064	0.759355	1.45005	0.482862	0.464219	1.60287	1.3708	0.550305	1.67245	0.406445	0.314772	1.59965	1.08557	2.51567	0.882191	0.324192	0.888755	0.271153	1.11804	1.33581	0.664194	0.155594	0.0683516	0.0434496
Sulfolobus solfataricus	1.36713	0.632873	1.46513	0.534873	1.35366	0.427691	1.39247	0.682094	0.651689	1.4924	1.48892	0.51108	1	0.675004	1.325	1.29518	0.436178	1.69078	0.577867	0.974171	1.02583	0.582412	1.17136	0.541508	1.70472	1.18886	0.811137	1.37573	0.516608	0.506342	1.60132	1.36419	0.606045	1.61131	0.418449	0.352801	1.5772	1.07	2.37252	0.921461	0.404452	0.878354	0.318512	1.1047	1.2784	0.721598	0.164317	0.0771748	0.0664519
Sulfolobus tokodaii	1.45038	0.549615	1.58827	0.411733	1.70927	0.29391	1.52954	0.419457	0.518757	1.52906	1.50236	0.49764	1	0.566839	1.43316	1.46779	0.344008	1.76633	0.421877	0.705141	1.29486	0.366833	1.44007	0.341354	1.85174	1.39476	0.605241	1.51582	0.368592	0.27907	1.83652	1.51273	0.466154	1.67947	0.341641	0.271319	1.51498	1.2137	2.82144	0.605708	0.315951	1.07729	0.221005	0.958608	1.4763	0.523698	0.127177	0.0625492	0.0423294
Sulfurihydrogenibium YO3AOP1	1.39245	0.607549	1.4693	0.530703	1.9918	0.20671	1.6689	0.355849	0.809317	0.967426	1.41738	0.582623	1	0.721152	1.27885	1.09835	0.63223	2.10971	0.15971	0.412572	1.58743	0.413012	2.18862	0.325226	1.07314	1.71413	0.285875	1.99622	0.353474	0.22033	1.42998	1.29629	0.261674	1.90969	0.53234	0.450993	1.3747	1.17431	2.737	0.700706	0.142612	1.63467	0.219057	0.565946	1.53592	0.464081	0.0633271	0.0331101	0.0308599
Sulfurovum NBC37-1	0.829601	1.1704	1.16373	0.836267	0.981835	1.00268	1.44605	0.864282	0.849623	0.855525	0.701739	1.29826	1	1.01347	0.986533	1.01277	1.14076	1.09789	0.748582	0.791746	1.20825	1.06318	1.40843	0.850852	0.677539	1.07213	0.927874	1.38778	1.0338	0.837089	0.741331	1.24944	0.818949	1.12155	0.810063	1.30912	0.917516	0.773361	0.675422	1.25149	0.92897	1.30649	1.47213	0.365495	1.0564	0.943598	0.640023	0.618459	0.792396
Symbiobacterium thermophilum IAM14863	0.244523	1.75548	0.339676	1.66032	0.179477	1.63053	0.139968	2.04018	1.84021	0.169633	0.108507	1.89149	1	1.83809	0.161907	0.212593	2.05313	0.104527	1.62975	1.86035	0.139646	2.38093	0.119292	1.39265	0.107121	0.243719	1.75628	0.199632	2.13992	1.49064	0.169809	0.279195	1.08308	0.274455	2.36327	2.72016	0.0380845	0.241754	0.0221698	0.237903	1.47498	0.218637	4.00683	0.0394834	0.303345	1.69665	0.18963	1.89158	3.20032
Synechococcus CC9311	0.783369	1.21663	1.23461	0.765386	0.869845	0.692125	0.908824	0.937521	1.62637	0.965315	1.00772	0.992277	1	0.96452	1.03548	1.12337	0.736637	1.08148	1.05851	0.960794	1.03921	1.48802	0.882572	0.89939	0.730015	1.07214	0.927856	0.867431	1.28996	0.737484	1.10512	1.0377	0.643443	1.04442	1.27444	1.51555	0.186303	1.29814	0.484218	1.33775	1.26391	1.16156	1.39703	0.355535	1.115	0.884998	0.913582	1.96013	0.772756
Synechococcus CC9605	0.583948	1.41605	1.03904	0.960957	0.457543	0.861843	0.610143	1.22404	2.16063	0.685796	0.554688	1.44531	1	1.34163	0.658372	0.686947	1.1853	0.596464	1.53129	1.26313	0.736866	2.15882	0.515558	0.933025	0.392597	0.655295	1.3447	0.534293	1.89912	0.824646	0.74194	0.907169	0.688398	0.612464	1.79197	2.06552	0.108485	0.825997	0.121362	0.926084	1.28561	0.693235	2.81843	0.155278	0.840833	1.15917	0.527533	2.41212	1.4248
Synechococcus CC9902	0.825355	1.17464	1.19874	0.80126	0.711192	0.879855	0.774321	1.0357	1.66113	0.937803	1.03519	0.964813	1	1.04377	0.956228	0.857223	0.901563	1.0356	1.20562	0.944249	1.05575	1.6533	0.765537	1.00207	0.579088	1.02944	0.970556	0.756259	1.46725	0.828565	0.947926	1.04607	0.686212	0.914577	1.35314	1.55988	0.159842	1.28028	0.448174	1.45304	1.31708	1.02951	1.43917	0.313021	1.06432	0.935684	1.00515	1.91946	1.08269
Synechococcus elongatus PCC 6301	0.82559	1.17441	1.30257	0.697435	0.641643	1.184	0.546411	0.761603	1.69186	1.17449	0.983189	1.01681	1	1.02471	0.975294	0.744274	1.22334	0.680146	1.35224	0.956362	1.04364	1.54566	0.548697	1.12953	0.776112	1.11232	0.887682	0.708652	1.27048	1.0561	0.964768	1.03076	0.708706	0.483778	1.77676	1.50827	0.0494076	1.44232	0.418444	1.2326	1.29949	0.448812	2.05533	0.545319	0.961298	1.0387	0.897251	2.71023	1.26121
Synechococcus elongatus PCC 7942	0.831079	1.16892	1.30578	0.694224	0.64871	1.17846	0.550515	0.757411	1.68632	1.17858	0.984326	1.01567	1	1.02141	0.978586	0.747276	1.21905	0.681759	1.35191	0.951342	1.04866	1.54296	0.553226	1.12621	0.777601	1.11448	0.885523	0.71121	1.27003	1.05317	0.965588	1.03139	0.707571	0.483398	1.77764	1.50574	0.0512708	1.44299	0.41943	1.23755	1.29788	0.448954	2.04939	0.546797	0.964457	1.03554	0.89598	2.71939	1.2561
Synechococcus PCC 7002	1.23104	0.768957	1.3786	0.621399	1.04239	0.659704	0.457959	1.26002	1.19899	1.38094	1.20428	0.795725	1	0.73821	1.26179	0.673129	0.842843	0.668282	1.81575	0.605846	1.39415	1.88827	0.626658	0.8761	0.608975	1.4422	0.557795	0.605463	1.74459	0.970521	0.67943	1.0753	1.01798	0.517701	1.38901	1.18581	0.0687243	1.74547	0.99737	1.12132	1.62943	0.614771	1.08939	0.547719	0.983373	1.01663	0.611601	2.0972	1.65049
Synechococcus RCC307	0.397658	1.60234	1.17613	0.823873	0.35847	0.772287	0.526932	0.945731	2.76879	0.627794	0.771176	1.22882	1	1.31757	0.682433	0.647654	1.14946	0.697173	1.50571	1.20988	0.790125	2.41205	0.420315	0.807587	0.360044	0.900772	1.09923	0.382063	1.97245	0.793474	0.852017	0.776698	0.63386	0.406912	2.18253	2.02394	0.0533295	0.92273	0.144107	1.3603	1.25465	0.436978	2.62021	0.18376	0.817065	1.18294	0.308235	3.26675	1.21986
Synechococcus WH 7803	0.554466	1.44553	1.08665	0.913355	0.470833	0.857287	0.582834	1.28095	2.05007	0.758025	0.585903	1.4141	1	1.23745	0.762553	0.757004	1.10597	0.626266	1.51076	1.23003	0.769969	2.07114	0.543282	1.04056	0.345021	0.665579	1.33442	0.536332	1.80215	0.89231	0.769213	0.900804	0.709946	0.750933	1.63832	2.13298	0.0450048	0.822017	0.107264	0.882601	1.57647	0.756887	2.58147	0.0953093	0.880871	1.11913	0.548341	2.64915	1.15951
Synechocystis PCC6803	1.24462	0.755384	1.28396	0.716037	0.89217	0.411978	0.407084	1.66219	1.07014	1.55643	1.23249	0.767514	1	0.749755	1.25024	0.762743	0.653694	0.61421	1.96935	0.591402	1.4086	1.93709	0.481091	0.57662	1.0052	1.47043	0.529568	0.496228	1.82519	0.735316	0.943271	1.08404	0.97496	0.692367	1.24863	0.856305	0.214827	1.92887	1.37519	1.55792	0.740694	0.519036	1.07451	0.732654	1.23223	0.767766	0.617944	1.47094	1.61373
Syntrophobacter fumaroxidans MPOB	0.435213	1.56479	0.723825	1.27618	0.303372	1.49625	0.314292	1.92297	1.60368	0.359432	0.441343	1.55866	1	1.42781	0.572192	0.438909	1.76923	0.178896	1.61296	1.33725	0.66275	1.94821	0.269315	1.46137	0.321105	0.545345	1.45465	0.399208	1.85822	1.39008	0.352494	0.464625	1.10615	0.844008	1.58521	2.15881	0.241208	0.599984	0.0434192	0.708647	1.85477	0.718747	2.62125	0.0531734	0.71699	1.28301	0.531585	1.70563	1.86899
Syntrophomonas wolfei Goettingen	1.01361	0.986386	1.44894	0.551058	0.77773	0.468173	0.65822	1.27685	1.6422	1.17683	0.772576	1.22742	1	0.75992	1.24008	0.955495	1.16811	0.557288	1.31911	0.79075	1.20925	1.83714	0.593368	0.488285	1.0812	1.38211	0.617889	0.672351	1.53603	0.548286	1.24333	1.04819	0.807213	1.12532	1.01928	0.672891	1.04965	1.27746	0.944703	1.21731	0.490209	0.881657	2.0062	0.459918	1.36147	0.638531	0.500282	1.23268	1.44662
Syntrophus aciditrophicus SB	0.71647	1.28353	1.15188	0.848116	0.682344	0.909375	0.714047	1.86172	1.20534	0.627177	0.46492	1.53508	1	0.950345	1.04966	0.778485	1.41652	0.370785	1.43421	0.939862	1.06014	1.52339	0.727004	1.26852	0.48108	0.975079	1.02492	0.624938	1.75914	1.02966	0.586258	0.658904	0.872392	1.11521	1.35349	1.63247	0.335836	1.0317	0.285179	0.704486	1.16958	1.20399	2.52645	0.110321	1.21669	0.783314	0.569267	1.19139	1.83339
Thermoanaerobacter pseudethanolicus ATCC 33223	1.30427	0.695732	1.41989	0.580106	1.81959	0.272599	1.28864	0.45113	0.837506	1.33054	1.39241	0.607595	1	0.487462	1.51254	1.96918	0.393632	1.21563	0.421554	0.477577	1.52242	0.430364	1.69537	0.357406	1.51686	1.72694	0.273058	1.56747	0.447848	0.432117	1.55257	1.09621	0.6216	1.67302	0.609163	0.223674	1.54988	1.22645	2.3116	1.12919	0.279745	1.51312	0.324651	0.441692	1.38697	0.613035	0.346441	0.247332	0.154363
Thermobifida fusca YX	0.291413	1.70859	0.200281	1.79972	0.308608	1.18157	0.217795	2.21557	1.78287	0.293584	0.317403	1.6826	1	1.8614	0.138597	0.357563	1.80741	0.185639	1.64939	1.33881	0.661188	2.62091	0.197087	0.908876	0.273128	0.148765	1.85124	0.357529	1.88364	1.37466	0.384179	0.449122	1.05022	0.547663	1.953	2.70962	0.0451416	0.245237	0.0254659	0.485364	2.16791	0.255051	2.97571	0.090502	0.217371	1.78263	0.259853	2.72031	2.22299
Thermococcus gammatolerans EJ3	0.633361	1.36664	0.64553	1.35447	0.431739	0.930455	0.769783	1.16924	2.16741	0.531371	0.298611	1.70139	1	1.70005	0.299946	0.473288	1.39571	0.716783	1.41422	1.47083	0.529169	1.55458	0.57302	1.31251	0.559889	0.551168	1.44883	0.641664	1.68443	1.09009	0.583813	0.691758	0.885801	1.073	1.34944	1.10113	1.31307	0.585797	0.236141	0.383685	2.77935	0.997581	1.29709	0.306151	0.375801	1.6242	0.156369	0.913614	0.471222
Thermococcus kodakaraensis KOD1	0.638938	1.36106	0.654126	1.34587	0.581276	0.75156	0.887937	1.1048	2.13787	0.536563	0.292247	1.70775	1	1.65168	0.348318	0.565815	1.37124	0.876156	1.18678	1.46144	0.53856	1.42193	0.666553	1.15723	0.754286	0.614193	1.38581	0.752322	1.62743	0.915808	0.704442	0.676774	0.83847	1.14443	1.34033	1.03444	1.38184	0.583727	0.241814	0.332427	2.54236	1.20782	1.31044	0.365141	0.385115	1.61488	0.112569	0.822772	0.334487
Thermococcus onnurineus NA1	0.745257	1.25474	0.727645	1.27235	0.561223	0.698577	0.760103	1.04185	2.25261	0.685636	0.298018	1.70198	1	1.56304	0.436964	0.590147	1.33081	0.963084	1.11595	1.47044	0.529563	1.57148	0.668163	1.0281	0.732255	0.608807	1.39119	0.783237	1.63223	0.789984	0.794545	0.802845	0.641176	1.13016	1.42581	0.991474	1.37953	0.628998	0.253402	0.370945	2.51901	1.18992	1.29515	0.371566	0.483598	1.5164	0.126384	0.938908	0.336006
Thermoplasma acidophilum	0.464573	1.53543	1.30487	0.695131	0.825319	0.983214	1.2726	1.27312	1.26333	0.38241	0.264035	1.73596	1	1.1079	0.892105	0.832916	1.26162	1.25761	0.647848	1.38505	0.614951	1.12531	1.12531	1.17702	0.572352	0.647768	1.35223	1.28804	1.19721	0.783508	0.73124	0.829823	0.550578	1.23774	1.38186	0.739465	1.84536	0.415178	0.285318	0.477205	1.34745	1.44747	2.00068	0.441874	1.06822	0.931779	0.221981	0.568812	0.286575
Thermoplasma volcanium	0.719323	1.28068	1.35074	0.649258	1.36746	0.709668	1.48527	0.820795	0.998564	0.618234	0.803711	1.19629	1	0.902619	1.09738	1.25091	0.776515	1.54436	0.42822	1.01212	0.98788	0.66391	1.4186	0.72455	1.19294	1.07764	0.922361	1.48495	0.821285	0.495768	1.198	0.972736	0.633401	1.29039	1.10347	0.472484	1.82008	0.707435	0.943975	0.809272	0.849592	1.70976	0.796134	0.891272	1.11573	0.884265	0.290044	0.311287	0.23736
Thermoproteus neutrophilus V24Sta	0.612467	1.38753	0.417189	1.58281	0.829086	1.29932	0.350541	1.63887	1.70165	0.180523	0.408836	1.59116	1	1.79971	0.200288	0.511609	1.31146	0.465537	1.71139	1.52299	0.477008	1.57152	0.644427	1.43682	0.347233	0.557699	1.4423	0.278608	1.86063	1.39166	0.469101	0.221275	1.38176	0.378664	2.0183	1.22349	1.45136	0.325148	0.190155	0.700854	1.92579	0.710973	1.64657	0.825656	0.282512	1.71749	0.0872727	0.730762	0.661769
Thermosynechococcus elongatus	1.03422	0.965776	1.39212	0.607885	0.675297	0.656439	0.541944	1.20332	1.36586	1.55714	1.09121	0.908786	1	0.888968	1.11103	0.721429	0.719998	0.617001	1.94157	0.942616	1.05738	1.84915	0.661375	0.931993	0.557486	1.46642	0.533582	0.693486	1.80199	0.765604	0.738917	0.94354	1.06878	0.494535	1.49314	0.901062	0.0905112	2.00843	0.473818	1.23549	1.34802	0.736183	1.64052	0.565962	0.922699	1.0773	0.550247	2.65959	1.42326
Thermotoga lettingae TMO	0.952671	1.04733	1.41911	0.580888	0.975647	1.20366	1.86579	0.507302	0.802647	0.644955	1.09015	0.909851	1	0.842833	1.15717	0.82693	1.12356	1.47001	0.579499	0.816377	1.18362	0.588939	1.71243	1.05439	0.644242	1.19906	0.800943	1.4907	0.579553	1.0371	0.89265	0.879135	1.05819	1.29442	0.768258	0.836513	1.13047	1.03302	1.00748	2.21473	0.517257	0.752944	1.06059	0.447001	1.07987	0.920132	0.858967	0.469863	0.772714
Thermotoga maritima	1.17216	0.827837	1.1291	0.870895	1.3148	0.837816	0.765977	1.28726	0.952867	0.84128	0.479904	1.5201	1	1.39748	0.602523	0.995523	0.98812	0.964704	1.05165	0.883572	1.11643	1.09192	1.13869	1.11029	0.659099	0.727116	1.27288	0.990808	0.982703	1.05835	0.968138	1.12918	0.518312	1.87928	0.473229	1.24901	1.16914	0.581844	0.203961	0.74434	1.98153	1.42957	1.48223	0.158375	0.664929	1.33507	0.329824	0.241685	0.196217
Thermotoga petrophila RKU-1	1.17694	0.823062	1.14279	0.857212	1.32057	0.832991	0.776013	1.28676	0.932188	0.851485	0.490428	1.50957	1	1.38461	0.615392	0.996188	0.990229	0.975682	1.0379	0.878665	1.12134	1.09832	1.13463	1.10322	0.663832	0.736467	1.26353	1.00409	0.988815	1.04787	0.95923	1.12617	0.522561	1.88422	0.467057	1.25163	1.17375	0.574622	0.20417	0.765534	1.97524	1.43805	1.4669	0.150107	0.663388	1.33661	0.337972	0.222646	0.186047
Thermus thermophilus HB27	0.0943476	1.90565	0.0869364	1.91306	0.128196	0.657996	0.0489904	2.70298	2.3973	0.0645382	0.251026	1.74897	1	1.95263	0.0473651	0.255837	0.699699	0.0817857	2.96268	1.83651	0.163491	2.91344	0.0412953	0.999559	0.0457072	0.347513	1.65249	0.0569514	2.94922	0.903513	0.0903168	0.090225	2.06652	0.228351	1.6149	2.58619	0.133788	0.280025	0.0470674	0.396789	3.05623	0.678236	1.69107	0.130598	0.0903524	1.90965	0.0822063	2.05846	2.57207
Thermus thermophilus HB8	0.227001	1.773	0.152237	1.84776	0.836094	1.17137	0.777644	2.01379	0.973619	0.227474	0.449891	1.55011	1	1.86116	0.138839	0.65571	1.02875	0.621975	1.69356	1.39846	0.601542	1.81626	0.468212	1.3266	0.388925	0.667025	1.33297	0.480601	2.11514	0.832264	0.571995	0.202506	2.1347	0.526862	1.13593	2.37164	0.255882	0.372479	0.273759	1.08816	2.33913	0.760904	1.35256	0.18549	0.191095	1.8089	0.205382	0.558292	1.6785
Thiobacillus denitrificans ATCC 25259	0.283139	1.71686	0.393111	1.60689	0.126671	2.28562	0.167454	0.935179	2.21391	0.271168	0.296531	1.70347	1	1.58571	0.414285	0.223436	2.33764	0.157433	1.28149	1.56548	0.434525	1.95265	0.153825	1.75862	0.134903	0.307166	1.69283	0.276476	1.64332	1.92616	0.154048	0.361572	0.562065	0.257383	2.81898	2.57976	0.0867715	0.33347	0.031559	0.42913	2.49847	0.316018	2.63863	0.0861922	0.577082	1.42292	0.212448	3.85557	1.0459
Thiomicrospira crunogena XCL-2	1.27784	0.722163	1.3401	0.659904	1.25646	0.910197	1.15142	0.775852	0.826084	1.07999	1.33048	0.669521	1	0.821148	1.17885	1.28141	1.12961	1.0715	0.517475	0.493393	1.50661	1.38104	0.926295	1.04099	0.651673	1.46661	0.533395	0.883719	1.16932	1.04465	0.902316	1.30097	0.809187	0.759376	1.13047	0.83868	0.238985	1.92234	1.85219	1.66832	0.363912	0.751516	0.964662	0.39941	1.29745	0.702549	1.21198	1.20495	0.381559
Treponema denticola ATCC 35405	1.111	0.889	1.39741	0.602591	1.26175	0.868206	1.13087	0.939313	0.991725	0.808132	1.26555	0.734454	1	0.707842	1.29216	1.5695	0.999017	0.318861	1.11262	0.599104	1.4009	1.12273	1.28308	0.721902	0.872282	1.65732	0.342684	1.28909	1.21909	0.362607	1.12921	0.996207	0.404918	1.49325	1.10563	0.574553	1.1461	1.27935	1.73359	1.04166	0.477799	1.9047	0.465454	0.376796	1.33994	0.660059	0.529574	0.969874	0.51853
Treponema pallidum	0.799105	1.20089	1.16865	0.831346	1.15927	1.00018	0.921625	0.948616	1.05702	0.913287	0.749276	1.25072	1	1.00583	0.99417	1.16718	1.16201	0.791408	0.8794	0.934565	1.06544	0.890011	0.947221	1.35958	0.803186	1.25828	0.741725	1.18036	0.562413	1.4328	0.82442	1.04316	1.05661	1.03333	0.866899	1.04466	0.722593	1.23275	0.664173	1.38724	1.02753	1.16624	1.25564	0.499185	0.871851	1.12815	0.657845	1.59166	0.977147
Trichodesmium erythraeum IMS101	1.55475	0.445252	1.50595	0.494048	1.8923	0.236619	1.05916	0.463224	0.54463	1.80406	1.48951	0.510491	1	0.466542	1.53346	1.69896	0.287516	1.42275	0.590776	0.463516	1.53648	0.520451	1.30866	0.209345	1.96154	1.65454	0.34546	1.3156	0.499125	0.288439	1.89684	1.6945	0.517438	1.35118	0.436883	0.371715	0.849704	1.77858	2.59058	1.13444	0.37375	0.674827	0.427085	0.799325	1.4983	0.501704	0.935289	0.712669	0.591029
Tropheryma whipplei Twist	1.08754	0.912458	1.38648	0.613522	1.49665	0.75403	1.1697	0.767439	0.814512	0.99767	0.808288	1.19171	1	0.669827	1.33017	0.931981	1.02069	1.18328	0.864045	0.894703	1.1053	1.03686	1.4342	0.597515	0.93142	1.45186	0.548136	1.2553	0.935643	0.78513	1.02392	1.35919	0.806919	0.808966	1.02492	0.588113	1.04242	1.36947	0.635052	1.06949	0.763112	1.84899	1.06447	0.618881	1.23514	0.764855	0.56912	1.10772	0.65781
uncultured methanogenic archaeon RC-I	0.475275	1.52473	0.641282	1.35872	0.669671	1.22913	0.518905	1.35526	1.83971	0.387325	0.215529	1.78447	1	1.50208	0.497916	0.703412	1.66174	0.380406	1.25445	1.28825	0.711754	1.61932	0.600974	1.04173	0.737978	0.490073	1.50993	0.809482	1.5895	0.985859	0.615159	0.421285	0.685069	0.57328	2.32037	1.99865	0.545544	0.455811	0.355295	0.323508	1.58937	0.546959	2.91836	0.266508	0.529415	1.47058	0.281606	0.999651	1.70884
Ureaplasma parvum serovar 3 ATCC 27815	1.63036	0.369637	1.8168	0.183199	1.15576	0.186216	2.27306	0.0970421	0.366312	1.92161	1.88427	0.115734	1	0.31281	1.68719	1.48429	0.137568	2.18397	0.194175	0.198236	1.80176	0.212079	2.10344	0.206178	1.47831	1.81418	0.185822	1.6264	0.209813	0.229795	1.93399	2.02858	0.280301	1.32275	0.368371	0.272854	0.432834	2.29431	4.42471	0.486884	0.0257083	0.521773	0.0333158	0.507608	1.6	0.4	0.900095	0.425309	0.11608
Ureaplasma urealyticum	1.63252	0.367482	1.81759	0.182408	1.15679	0.188765	2.27266	0.0963626	0.36565	1.91977	1.8841	0.115896	1	0.312624	1.68738	1.48643	0.138319	2.18068	0.194573	0.199453	1.80055	0.212036	2.10112	0.208188	1.47866	1.81359	0.186415	1.62566	0.210734	0.231162	1.93244	2.0272	0.280493	1.32384	0.368466	0.272901	0.436668	2.29043	4.41751	0.49101	0.0263135	0.523901	0.0334181	0.50785	1.59736	0.402637	0.897525	0.425444	0.114213
Verminephrobacter eiseniae EF01-2	0.224599	1.7754	0.601066	1.39893	0.220714	1.73198	0.238193	0.991927	2.47616	0.34103	0.568176	1.43182	1	1.54093	0.459069	0.296946	1.9604	0.318819	1.42384	1.41245	0.587554	2.18728	0.259223	1.38095	0.172547	0.615209	1.38479	0.395146	2.00043	1.38956	0.214863	0.356645	0.548429	0.205203	2.88972	2.38249	0.15171	0.465798	0.0239927	0.837889	0.987548	0.211615	3.87032	0.0686374	0.814718	1.18528	0.233232	3.71471	1.22167
Vibrio cholerae	0.772453	1.22755	1.34857	0.651432	0.778651	1.19505	1.30152	0.577305	1.34624	0.80124	1.06887	0.931129	1	1.08344	0.916557	0.804105	1.25936	1.37637	0.560159	1.04868	0.951321	1.07252	1.0309	0.961247	0.935341	1.1796	0.820395	1.01996	0.854496	1.18884	0.936695	1.13771	0.79494	0.755548	1.31181	1.173	0.759883	1.06711	0.94717	1.75362	0.741638	0.832156	1.19012	0.535298	0.890045	1.10995	1.12865	1.35806	1.15871
Vibrio cholerae O395	1.14702	0.852983	1.44402	0.555984	1.09521	0.880352	1.01156	0.563676	1.35146	1.09774	1.29851	0.701494	1	1.02822	0.971775	1.10826	1.0614	1.25383	0.576505	0.553567	1.44643	1.5773	0.577649	0.841618	1.00344	1.29526	0.704743	0.829143	0.948896	1.35066	0.871302	1.57203	0.507768	0.443005	1.4772	1.27711	0.187076	1.53581	1.06668	1.27776	0.822105	0.694247	1.64471	0.494497	1.07043	0.929575	0.583887	2.19301	0.317406
Vibrio harveyi ATCC BAA-1116	1.30425	0.695749	1.16015	0.839847	1.4919	0.749281	1.12173	0.39801	1.2436	0.995481	1.38319	0.616807	1	1.26027	0.739729	1.22432	0.75891	1.74603	0.27074	0.727506	1.27249	1.03884	0.928709	0.909624	1.12283	1.00985	0.990149	1.30071	0.546045	1.1176	1.03564	1.96778	0.316896	0.361127	1.3542	1.431	0.244769	1.32423	0.926887	1.15681	0.53995	1.16081	1.10704	1.10849	0.888675	1.11133	0.787702	1.67326	0.142319
Vibrio parahaemolyticus	1.29741	0.702594	1.1777	0.822298	1.49244	0.81178	1.08482	0.414265	1.24547	0.951223	1.40512	0.594883	1	1.23038	0.769623	1.23243	0.80576	1.73216	0.229653	0.620833	1.37917	1.02483	0.910871	1.00064	1.06366	1.11161	0.888385	1.20699	0.580561	1.20469	1.00776	1.88646	0.338574	0.383235	1.39173	1.35567	0.212368	1.43197	1.03683	1.3285	0.517858	1.07561	1.05591	0.985286	0.932049	1.06795	0.795847	1.80064	0.111356
Vibrio vulnificus CMCP6	1.21367	0.78633	1.27148	0.72852	1.25046	0.863617	1.03438	0.534134	1.26867	1.04874	1.33467	0.665328	1	1.09134	0.908656	1.17681	0.836079	1.50675	0.480357	0.603809	1.39619	1.41349	0.742072	0.944035	0.900403	1.25089	0.74911	1.01726	0.868209	1.26045	0.854085	1.66484	0.476302	0.40497	1.45388	1.29902	0.209455	1.49153	0.970228	1.43468	0.751004	0.939138	1.22631	0.678645	1.01843	0.981571	0.779525	1.91944	0.177317
Vibrio vulnificus YJ016	1.20953	0.790473	1.27624	0.723761	1.24339	0.854688	1.05046	0.526751	1.26238	1.06233	1.33639	0.663608	1	1.07909	0.920906	1.17838	0.835869	1.50805	0.477699	0.60913	1.39087	1.3917	0.757724	0.944447	0.906129	1.26258	0.737417	1.02648	0.862054	1.25014	0.861318	1.66612	0.478188	0.412776	1.44291	1.283	0.226769	1.49023	1.00301	1.44922	0.742543	0.938617	1.19141	0.675201	1.02955	0.97045	0.774352	1.90228	0.185613
Wigglesworthia brevipalpis	1.16641	0.833591	1.71549	0.284505	1.64305	0.201218	1.47051	0.642048	0.861769	1.1814	1.50812	0.491876	1	0.33205	1.66795	1.49414	0.224673	2.02068	0.26051	0.306083	1.69392	0.465116	1.93463	0.309868	1.29038	1.58073	0.419271	1.85658	0.329543	0.331399	1.48248	0.813949	0.446382	2.44603	0.293636	0.381702	1.27328	1.34502	3.03627	1.00439	0.222448	0.692061	0.322277	0.722555	1.70978	0.290223	0.293482	0.148051	0.179496
Wolbachia endosymbiont of Brugia malayi TRS	1.2636	0.736397	1.53934	0.460661	1.53205	0.30351	1.3564	0.380293	0.871313	1.55643	1.35951	0.640485	1	0.57237	1.42763	1.52976	0.384987	1.82306	0.262198	0.611535	1.38847	0.462921	1.48643	0.372152	1.6785	1.5977	0.402299	1.87162	0.28603	0.359746	1.48261	1.57168	0.502259	1.28413	0.641928	0.391517	1.37751	1.23097	2.059	1.05391	0.340798	1.16398	0.491431	0.890879	1.35877	0.641234	0.365527	0.535815	0.167169
Wolbachia endosymbiont of Drosophila melanogaster	1.1924	0.807599	1.56493	0.435066	1.47296	0.327324	1.37755	0.381406	0.92978	1.51098	1.37446	0.625543	1	0.562236	1.43776	1.48221	0.409475	1.85193	0.256386	0.582365	1.41763	0.455763	1.49944	0.39995	1.64485	1.61052	0.389481	1.8622	0.287658	0.380758	1.46939	1.48007	0.502337	1.3472	0.670385	0.416418	1.34774	1.23584	2.06689	1.05328	0.343599	1.17573	0.506077	0.854427	1.34485	0.655151	0.385305	0.53255	0.182513
Xanthobacter autotrophicus Py2	0.168842	1.83116	0.560206	1.43979	0.18337	1.68076	0.180764	2.19055	1.63691	0.127638	0.197403	1.8026	1	1.4427	0.5573	0.21689	2.03125	0.165168	1.5867	1.80142	0.198584	2.64198	0.14706	1.07096	0.139996	0.207628	1.79237	0.192054	2.18471	1.43637	0.186861	0.275882	0.630517	0.216546	2.87705	2.69141	0.0504575	0.258134	0.0182372	0.292656	2.10604	0.465741	3.06093	0.0563967	0.779877	1.22012	0.185128	3.6239	1.55383
Xanthomonas campestris ATCC 33913	0.27841	1.72159	0.744372	1.25563	0.19706	1.75113	0.192776	1.05438	2.40052	0.404141	0.346258	1.65374	1	1.43097	0.569034	0.24211	2.4892	0.348473	0.920215	1.67177	0.328225	2.54	0.192768	1.05143	0.215801	0.414132	1.58587	0.502894	1.7584	1.52603	0.21268	0.522449	0.48181	0.157842	2.8379	2.49472	0.0400994	0.465185	0.046401	0.952884	0.765617	0.215378	3.91516	0.104557	0.786109	1.21389	0.162977	3.93511	0.877513
Xanthomonas campestris 8004	0.280828	1.71917	0.747796	1.2522	0.205266	1.7463	0.203387	1.05715	2.38022	0.407677	0.354586	1.64541	1	1.42929	0.570712	0.250908	2.46853	0.360119	0.92044	1.66384	0.33616	2.52471	0.198964	1.05637	0.219951	0.419826	1.58017	0.505593	1.75302	1.52163	0.219755	0.526648	0.484344	0.160915	2.82809	2.48533	0.0422	0.472466	0.0496902	0.961122	0.774003	0.229351	3.87751	0.108322	0.789212	1.21079	0.168467	3.91187	0.882205
Xanthomonas campestris vesicatoria 85-10	0.28561	1.71439	0.778907	1.22109	0.203386	1.81341	0.176799	1.03193	2.3827	0.391773	0.40789	1.59211	1	1.39783	0.602171	0.274489	2.46522	0.347659	0.912637	1.64727	0.352731	2.46855	0.204119	1.11016	0.217176	0.406773	1.59323	0.550055	1.7229	1.49743	0.229623	0.541019	0.487746	0.20175	2.76949	2.48611	0.0485689	0.465316	0.0494348	1.05333	0.763847	0.249733	3.77421	0.109439	0.840706	1.15929	0.206847	3.81563	0.864566
Xanthomonas citri	0.301013	1.69899	0.788934	1.21107	0.210978	1.83124	0.166005	1.03618	2.36912	0.386482	0.406279	1.59372	1	1.39276	0.607242	0.275395	2.45582	0.357851	0.910931	1.6421	0.357904	2.46075	0.202491	1.12373	0.213036	0.387569	1.61243	0.537827	1.69732	1.53372	0.231128	0.547149	0.487662	0.207977	2.75721	2.50741	0.0482301	0.444359	0.0518575	1.07248	0.775877	0.242876	3.74079	0.116117	0.857544	1.14246	0.21859	3.80276	0.863926
Xanthomonas oryzae KACC10331	0.331115	1.66889	0.829026	1.17097	0.249873	1.75037	0.259007	1.00506	2.25873	0.47695	0.458566	1.54143	1	1.34518	0.654817	0.335876	2.28801	0.49043	0.885687	1.58079	0.41921	2.27214	0.28695	1.18053	0.260382	0.438281	1.56172	0.592311	1.61572	1.50012	0.291847	0.631207	0.494661	0.257598	2.61653	2.39858	0.0807531	0.520663	0.0755642	1.16934	0.757995	0.321118	3.51477	0.161206	0.846199	1.1538	0.345622	3.44456	0.944925
Xanthomonas oryzae MAFF 311018	0.3055	1.6945	0.814943	1.18506	0.214989	1.78237	0.214989	0.999728	2.32404	0.46389	0.428413	1.57159	1	1.35054	0.649462	0.301132	2.39385	0.439981	0.865034	1.5986	0.401402	2.32993	0.263607	1.172	0.234467	0.429414	1.57059	0.58153	1.64165	1.51418	0.262637	0.601523	0.483111	0.226503	2.68886	2.42861	0.0614517	0.509936	0.0701804	1.16415	0.732627	0.259769	3.62624	0.147035	0.859258	1.14074	0.25758	3.60949	0.907055
Xylella fastidiosa	0.924253	1.07575	1.17725	0.822747	0.783557	0.922868	0.829904	0.995912	1.43499	1.03277	0.91951	1.08049	1	1.0476	0.952404	0.777959	1.25801	1.09723	0.866797	0.973163	1.02684	1.6258	0.758214	0.875553	0.740432	0.981606	1.01839	0.935725	1.20272	1.02025	0.841305	1.27963	0.676193	0.554996	1.48919	1.53239	0.27641	1.1912	0.64536	1.68314	0.793817	0.64536	1.73131	0.501016	1.0258	0.974201	0.400833	2.19911	0.755273
Xylella fastidiosa M12	0.945424	1.05458	1.22295	0.77705	0.820079	0.910483	0.839417	0.971074	1.36814	1.09081	0.92616	1.07384	1	1.01256	0.987443	0.818141	1.2463	1.13958	0.795977	0.958998	1.041	1.53554	0.7897	0.866233	0.808528	1.00893	0.991065	0.979644	1.12853	1.00028	0.891549	1.35906	0.682246	0.565134	1.39356	1.49597	0.276244	1.22778	0.677765	1.76365	0.707248	0.657565	1.66566	0.528115	1.07019	0.929812	0.384773	2.14558	0.722581
Xylella fastidiosa M23	0.956604	1.0434	1.21835	0.781653	0.85495	0.867109	0.815128	0.962408	1.41747	1.08294	0.941629	1.05837	1	1.02456	0.975437	0.831741	1.2204	1.12948	0.818381	0.955779	1.04422	1.62119	0.753275	0.839227	0.78631	1.02627	0.973726	0.966953	1.16298	0.979454	0.890609	1.33807	0.678547	0.55632	1.42706	1.47299	0.280944	1.24607	0.686233	1.73321	0.734798	0.667004	1.65498	0.523776	1.05622	0.943775	0.383145	2.1469	0.709672
Xylella fastidiosa Temecula1	0.945006	1.05499	1.22249	0.777512	0.842051	0.873947	0.835827	0.966678	1.39595	1.08555	0.941982	1.05802	1	1.01684	0.98316	0.830148	1.21761	1.14343	0.808811	0.951654	1.04835	1.58863	0.771433	0.847533	0.792401	1.01907	0.980934	0.978434	1.14988	0.982622	0.889062	1.34113	0.679433	0.568315	1.41112	1.47561	0.283004	1.24139	0.68341	1.7502	0.723734	0.66531	1.64926	0.52809	1.06027	0.939726	0.386553	2.14009	0.708978
Yersinia enterocolitica 8081	0.831911	1.16809	1.40429	0.595708	0.891552	0.864497	1.22817	0.702484	1.29122	1.02208	0.99605	1.00395	1	0.87014	1.12986	0.799508	1.32738	1.21569	0.657415	0.72345	1.27655	1.36341	0.880141	0.756538	0.999909	1.18319	0.816811	0.99396	1.04642	1.00204	0.957585	1.3036	0.798372	0.552008	1.34602	0.964587	0.645596	1.38982	1.22229	1.49484	0.48648	0.621929	1.6506	0.523847	1.12913	0.870872	0.770153	1.59487	1.08528
Yersinia pestis Angola	1.09134	0.90866	1.44471	0.555285	0.959644	0.673708	1.03352	0.708698	1.38063	1.2438	0.989137	1.01086	1	0.81998	1.18002	0.909567	1.23929	1.15723	0.693912	0.543993	1.45601	1.60791	0.71203	0.890313	0.78975	1.17014	0.82986	0.921729	1.1748	1.03862	0.864857	1.48437	0.864434	0.328065	1.32314	1.14231	0.356363	1.50133	1.20095	1.34327	0.48211	0.510422	2.02959	0.433665	1.22974	0.770264	0.444544	1.86257	0.866028
Yersinia pestis Antiqua	1.07575	0.924252	1.44066	0.559338	0.943028	0.681547	1.03655	0.70782	1.38798	1.24308	0.980975	1.01902	1	0.808771	1.19123	0.922602	1.23886	1.13645	0.702088	0.538082	1.46192	1.60874	0.708545	0.900362	0.782355	1.16824	0.831756	0.92195	1.18239	1.04326	0.8524	1.46302	0.879374	0.344694	1.31291	1.13846	0.372876	1.48867	1.19936	1.32337	0.503425	0.515352	2.02738	0.431106	1.23925	0.760749	0.461854	1.85519	0.874193
Yersinia pestis biovar Mediaevails	1.08509	0.914914	1.44255	0.557447	0.95267	0.681018	1.0359	0.708299	1.37822	1.2439	0.991631	1.00837	1	0.809492	1.19051	0.920285	1.22492	1.15092	0.703872	0.534806	1.46519	1.61931	0.710595	0.88906	0.781031	1.18813	0.811871	0.907998	1.18998	1.04683	0.855196	1.46733	0.87724	0.335982	1.31944	1.12685	0.372706	1.50044	1.2078	1.35213	0.491846	0.511714	1.9988	0.437712	1.24225	0.757755	0.439685	1.8604	0.883103
Yersinia pestis CO92	0.818186	1.18181	1.36994	0.630062	0.924257	0.928346	1.29049	0.736906	1.23912	0.880886	0.994273	1.00573	1	0.950981	1.04902	0.821412	1.25595	1.16367	0.758974	0.783054	1.21695	1.15362	1.00416	0.932897	0.909326	1.23114	0.768859	1.05051	1.00783	0.985824	0.955838	1.10566	0.907061	0.735937	1.25134	0.979865	0.763661	1.25647	1.21998	1.39062	0.59621	0.778448	1.39188	0.622859	1.03841	0.961592	0.924362	1.21827	1.16953
Yersinia pestis Nepal516	1.08503	0.914973	1.44839	0.551615	0.950457	0.675951	1.0328	0.702435	1.38082	1.25753	0.993192	1.00681	1	0.808532	1.19147	0.916608	1.23057	1.15867	0.694155	0.536738	1.46326	1.62037	0.707336	0.890071	0.782221	1.1872	0.8128	0.912098	1.18587	1.04091	0.861126	1.47575	0.880438	0.331202	1.31261	1.12775	0.370637	1.50162	1.21451	1.34467	0.488635	0.514144	2.00016	0.437878	1.24316	0.756843	0.443398	1.85544	0.882382
Yersinia pestis Pestoides F	1.07909	0.920911	1.44652	0.553481	0.949172	0.676266	1.0242	0.709742	1.39408	1.24654	0.989809	1.01019	1	0.81271	1.18729	0.915331	1.23424	1.15508	0.695346	0.535848	1.46415	1.62709	0.703334	0.889862	0.779709	1.18708	0.812921	0.906992	1.188	1.04743	0.85758	1.47735	0.870985	0.327561	1.32411	1.13206	0.362054	1.50589	1.21115	1.34454	0.489408	0.506834	2.01085	0.437218	1.23985	0.760153	0.438357	1.87664	0.88644
Yersinia pseudotuberculosis IP 31758	1.09885	0.90115	1.45461	0.545393	0.95048	0.671774	1.02648	0.702027	1.37972	1.26952	0.999811	1.00019	1	0.797938	1.20206	0.924611	1.21542	1.16442	0.695548	0.524112	1.47589	1.63792	0.697796	0.889764	0.774516	1.2162	0.7838	0.896257	1.19673	1.04526	0.861756	1.48117	0.877488	0.327146	1.3142	1.10851	0.369528	1.52196	1.23396	1.35786	0.484859	0.507088	1.97865	0.437589	1.25564	0.744362	0.427927	1.86991	0.907055
Yersinia pseudotuberculosis IP32953	0.894408	1.10559	1.42209	0.577911	0.937966	0.828069	1.1894	0.724487	1.28009	1.03999	1.00383	0.996165	1	0.872792	1.12721	0.874016	1.22125	1.18938	0.715358	0.664813	1.33519	1.40337	0.850382	0.908228	0.83802	1.21895	0.781053	0.962104	1.11913	1.02123	0.897528	1.30852	0.894764	0.505044	1.29167	1.04077	0.564285	1.39495	1.24881	1.40262	0.523994	0.613109	1.68658	0.524885	1.11586	0.884139	0.716268	1.48977	1.10799
Yersinia pseudotuberculosis YPIII	1.09917	0.900828	1.45025	0.549753	0.956213	0.669766	1.03881	0.700813	1.37607	1.25833	1.00014	0.999857	1	0.801854	1.19815	0.926266	1.216	1.16226	0.695472	0.53311	1.46689	1.62552	0.71269	0.880662	0.781123	1.2168	0.783196	0.901495	1.19084	1.04014	0.867531	1.47486	0.873128	0.325448	1.32656	1.10469	0.371742	1.52357	1.24426	1.356	0.484164	0.514358	1.95355	0.447677	1.24894	0.751065	0.431853	1.87742	0.899926
Zymomonas mobilis ZM4	1.04482	0.955182	1.50222	0.49778	1.40711	0.855099	0.806175	0.924485	1.25465	0.752481	0.943507	1.05649	1	0.515603	1.4844	1.25313	1.30781	0.633078	0.805983	0.535882	1.46412	1.49954	0.78929	1.06179	0.649381	1.29615	0.703846	0.698052	1.33398	0.82837	1.1396	1.44423	0.60203	0.598373	1.35537	1.12944	0.340856	1.52971	1.1862	1.63734	0.482296	1.22702	1.16584	0.301308	1.71949	0.280506	0.481005	1.69145	1.12989
[truncated: 12 more columns]

## Sheet: Table S3
Supplementary Table 3. tGCN values for each organism in the dataset.
Organism Name	AAA	GAA	TAA	CAA	AGA	GGA	TGA	CGA	ATA	GTA	TTA	CTA	ACA	GCA	TCA	CCA	AAG	GAG	TAG	CAG	AGG	GGG	TGG	CGG	ATG	GTG	TTG	CTG	ACG	GCG	TCG	CCG	AAT	GAT	TAT	CAT	AGT	GGT	TGT	CGT	ATT	GTT	TTT	CTT	ACT	GCT	TCT	CCT	AAC
Acaryochloris marina MBIC11017	0	3	1	2	0	1	2	2	0	2	0	0	0	2	0	2	0	2	2	1	1	1	2	1	0	2	2	1	2	0	1	1	0	2	0	5	0	1	3	1	0	2	1	1	0	2	2	1	0
Acholeplasma laidlawii PG 8A	0	1	1	1	0	1	2	0	0	1	0	0	0	1	0	1	0	1	1	0	0	0	1	0	0	1	1	0	1	0	0	1	0	1	0	3	0	1	1	0	0	1	1	1	0	1	1	0	0
Acidothermus cellulolyticus 11B	0	1	1	1	0	1	1	1	0	1	0	0	0	1	0	1	0	1	1	1	0	1	1	1	0	1	1	1	1	0	0	1	0	1	0	4	0	1	1	1	0	1	1	1	0	1	1	1	0
Acidovorax avenae citrulli AAC00-1	0	1	1	1	0	1	1	1	0	1	0	0	0	1	0	1	1	1	1	2	0	1	1	1	0	1	1	0	1	0	0	1	0	3	0	3	0	1	1	1	0	2	1	1	0	1	1	1	0
Acidovorax JS42	0	2	0	0	0	1	1	3	0	1	0	0	0	1	0	1	0	2	1	2	0	1	1	1	0	1	1	0	1	0	0	1	0	3	0	2	0	1	1	1	0	2	1	1	0	1	2	1	0
Aciduliprofundum boonei T469 uid43333	0	1	1	1	0	1	1	1	0	1	0	0	0	1	0	1	0	1	1	1	0	1	1	1	0	1	1	1	0	1	1	1	0	1	0	3	0	1	1	1	0	1	1	1	0	1	1	1	0
Acinetobacter baumannii 1656-2	0	2	2	1	0	1	2	0	0	1	0	0	0	1	0	3	0	1	2	0	0	0	2	0	0	1	4	0	3	0	0	1	0	7	0	6	0	1	2	0	0	4	2	0	0	1	1	1	0
Acinetobacter baumannii ATCC 17978	0	2	2	1	0	1	2	0	0	1	0	0	0	1	0	3	0	1	2	0	0	0	2	0	0	1	4	0	3	0	0	1	0	6	0	5	0	1	2	0	0	4	2	0	0	1	1	1	0
Acinetobacter baumannii AYE	0	2	2	1	0	1	2	0	0	1	0	0	0	1	0	3	0	1	2	0	0	0	2	0	0	1	4	0	3	0	0	1	0	7	0	6	0	1	2	0	0	3	2	0	0	1	1	1	0
Acinetobacter baumannii SDF	0	2	2	1	0	1	1	0	0	1	0	0	0	1	0	3	0	1	2	0	0	0	3	0	0	1	2	0	2	0	0	1	0	6	0	6	0	1	2	0	0	3	2	0	0	1	1	1	0
Acinetobacter sp ADP1	0	2	2	1	0	1	2	0	0	1	0	0	0	1	0	2	0	1	2	0	0	0	2	0	0	1	5	0	3	0	0	1	0	7	0	6	0	1	2	0	0	4	2	0	0	1	1	1	0
Actinobacillus pleuropneumoniae L20	0	2	3	1	0	1	2	0	0	1	0	0	0	1	1	1	0	1	1	0	0	0	2	0	0	1	3	0	2	0	0	1	0	3	0	4	0	1	2	0	0	3	3	0	0	1	1	0	0
Actinobacillus pleuropneumoniae serovar 3 JL03	0	2	3	1	0	1	2	0	0	1	0	0	0	1	1	1	0	1	1	0	0	0	2	0	0	1	2	0	2	0	0	1	0	5	0	4	0	1	2	0	0	3	3	0	0	1	1	0	0
Actinobacillus succinogenes 130Z	0	1	2	1	0	1	2	0	0	1	0	0	0	1	1	1	0	1	1	1	0	0	2	0	0	1	2	1	2	0	0	1	0	3	0	4	0	1	1	1	0	2	4	1	0	1	1	0	0
Aeromonas hydrophila ATCC 7966	0	3	1	1	0	3	2	1	0	6	0	0	0	2	1	2	0	1	1	6	0	2	2	1	0	2	5	0	5	0	0	1	0	3	0	13	0	2	1	1	0	5	6	1	0	1	1	1	0
Aeromonas salmonicida A449	0	3	1	1	0	3	2	1	0	5	0	1	0	2	1	1	0	1	1	6	0	2	2	1	0	2	5	0	3	0	0	1	0	3	0	12	0	2	1	1	0	5	3	1	0	1	1	1	0
Aeropyrum pernix	0	1	1	2	0	1	1	1	0	1	0	0	0	1	0	1	0	1	1	1	0	1	1	1	0	1	1	1	0	1	1	1	0	1	0	3	0	1	2	1	0	1	1	1	0	1	1	1	0
Alcanivorax borkumensis SK2	0	1	1	1	0	1	1	0	0	1	0	0	0	1	0	1	0	1	1	1	0	1	1	1	0	1	1	0	1	0	0	1	0	1	0	3	0	1	1	1	0	1	1	0	0	1	1	1	0
Alkalilimnicola ehrlichei MLHE-1	0	1	1	1	0	1	1	1	0	1	0	0	0	1	0	1	0	1	1	1	0	1	1	1	0	1	1	1	1	0	0	1	0	2	0	3	0	1	1	1	0	1	1	1	0	1	1	1	0
Alkaliphilus oremlandii OhILAs	0	4	3	1	0	1	2	1	0	3	0	0	0	2	1	1	0	1	3	0	0	0	3	0	0	2	3	0	1	0	1	0	0	3	0	7	0	1	4	0	0	4	4	0	0	2	3	1	0
Anabaena variabilis ATCC 29413	0	1	0	1	0	1	1	1	0	1	0	0	0	1	0	1	0	1	1	1	0	1	1	1	0	1	1	0	1	0	0	1	0	3	0	3	0	1	1	1	0	2	1	1	0	1	1	1	0
Anaeromyxobacter dehalogenans 2CP 1	0	1	1	1	0	1	1	1	0	1	0	0	0	1	1	1	0	1	1	1	0	1	1	1	0	1	1	1	1	0	1	1	0	2	0	3	0	1	1	1	0	1	1	1	0	1	1	1	0
Anaeromyxobacter Fw109-5	0	1	1	1	0	1	1	1	0	1	0	0	0	1	1	1	0	1	1	1	0	1	1	1	0	1	1	1	1	0	1	1	0	2	0	3	0	1	1	1	0	1	1	1	0	1	1	1	0
Anaeromyxobacter K	0	1	1	1	0	1	1	1	0	1	0	0	0	1	1	1	0	1	1	1	0	1	1	2	0	1	1	1	1	0	1	1	0	2	0	4	0	1	1	1	0	1	1	1	0	1	1	1	0
Anaplasma marginale St Maries	0	1	1	1	0	1	1	0	0	1	0	0	0	1	0	1	0	1	1	1	0	1	1	0	0	1	1	0	1	0	0	1	0	1	0	3	0	1	1	0	0	1	1	1	0	1	1	1	0
Anaplasma phagocytophilum HZ	0	1	1	1	0	1	1	0	0	1	0	0	0	1	0	1	0	1	1	1	0	1	1	0	0	1	1	0	1	0	0	1	0	1	0	4	0	1	1	0	0	1	1	1	0	1	1	1	0
Aquifex aeolicus	0	1	1	1	0	1	1	1	0	2	0	0	0	1	1	1	0	1	1	1	0	1	1	1	0	1	1	0	1	0	0	1	0	2	0	3	0	1	1	1	0	1	1	1	0	1	1	1	0
Archaeoglobus fulgidus	0	1	1	1	0	1	1	1	0	1	0	0	0	1	0	1	0	1	1	1	0	1	1	1	0	1	1	1	0	1	1	1	0	1	0	3	0	1	1	1	0	1	1	1	0	1	1	1	0
Archaeoglobus profundus DSM 5631 uid43493	0	1	1	1	0	1	1	1	0	1	0	0	0	1	0	1	0	1	1	1	0	1	1	1	0	1	1	1	0	1	1	1	0	2	0	3	0	1	1	1	0	1	1	1	0	1	1	1	0
Arcobacter butzleri RM4018	0	2	2	1	0	0	1	0	0	2	0	0	0	1	1	1	0	1	1	0	0	0	1	0	0	1	3	0	0	0	1	0	0	5	0	4	0	0	3	0	0	2	2	0	0	1	2	0	0
Arthrobacter aurescens TC1	0	1	1	1	0	1	1	1	0	1	0	0	0	2	0	1	0	2	1	1	0	1	1	1	0	1	1	1	1	0	0	1	0	1	0	4	0	1	1	1	0	2	1	2	0	1	1	1	0
Aster yellows witches-broom phytoplasma AYWB	0	1	1	1	0	1	1	0	0	1	0	0	0	1	0	1	0	1	1	0	0	0	1	0	0	1	1	0	1	0	0	0	0	2	0	3	0	1	1	0	0	1	1	0	0	1	1	0	0
Azoarcus BH72	0	1	1	1	0	1	1	1	0	1	0	0	0	1	0	1	0	1	1	2	0	1	1	1	0	1	1	0	1	0	0	1	0	4	0	2	0	1	1	1	0	2	1	1	0	1	1	1	0
Azoarcus sp EbN1	0	1	2	1	0	1	1	2	0	1	0	0	0	1	0	1	0	2	1	2	0	1	1	1	0	2	1	0	2	0	0	1	0	5	0	4	0	1	1	1	0	2	1	1	0	1	1	1	0
Azorhizobium caulinodans ORS 571	0	1	1	1	0	1	1	1	0	1	0	0	0	1	1	1	0	1	1	1	0	1	1	2	0	1	1	1	1	0	0	1	0	3	0	3	0	1	1	1	0	1	1	2	0	1	1	1	0
Bacillus amyloliquefaciens FZB42	0	3	3	1	0	1	2	0	0	2	0	0	0	1	0	1	0	1	2	1	0	0	3	0	0	2	4	0	4	0	0	1	0	3	0	8	0	1	4	0	0	4	4	0	0	2	2	1	0
Bacillus anthracis Ames	0	4	2	1	0	1	4	0	0	2	0	0	0	1	0	2	0	1	2	0	0	0	3	0	0	2	4	0	3	0	0	1	0	4	0	8	0	1	4	0	0	5	5	0	0	2	1	0	0
Bacillus anthracis Ames 0581	0	4	2	1	0	1	4	0	0	2	0	0	0	1	0	2	0	1	2	0	0	0	3	0	0	2	4	0	3	0	0	1	0	4	0	8	0	1	4	0	0	5	5	0	0	2	1	0	0
Bacillus anthracis str Sterne	0	4	2	1	0	1	4	0	0	2	0	0	0	1	0	2	0	1	2	0	0	0	3	0	0	2	4	0	3	0	0	1	0	4	0	8	0	1	4	0	0	5	5	0	0	2	1	0	0
Bacillus cereus ATCC 10987	0	4	2	1	0	1	4	0	0	3	0	0	0	1	0	2	0	1	2	0	0	0	3	0	0	2	5	0	3	0	0	1	0	4	0	9	0	1	4	0	0	5	5	0	0	2	0	0	0
Bacillus cereus ATCC14579	0	4	3	1	0	1	4	0	0	3	0	0	0	1	0	3	0	1	3	0	0	0	4	0	0	2	4	0	4	0	0	1	0	4	0	9	0	1	5	0	0	5	6	0	0	2	1	0	0
Bacillus cereus ZK	0	4	3	1	0	1	4	0	0	3	0	0	0	1	0	2	0	1	3	0	0	0	4	0	0	2	4	0	4	0	0	1	0	3	0	8	0	1	5	0	0	5	6	0	0	2	1	0	0
Bacillus halodurans	0	2	2	1	0	1	3	0	0	3	0	0	0	1	0	1	0	1	2	0	0	0	2	0	0	2	4	0	4	0	0	1	0	3	0	6	0	1	4	0	0	4	3	0	0	1	1	0	0
Bacillus licheniformis ATCC 14580	0	3	1	1	0	1	2	0	0	2	0	0	0	1	0	1	0	1	1	1	0	0	1	0	0	2	4	0	2	0	1	1	0	3	0	6	0	1	2	1	0	4	3	0	0	2	1	1	0
Bacillus licheniformis DSM 13	0	3	1	1	0	1	2	0	0	2	0	0	0	1	0	1	0	1	1	1	0	0	1	0	0	2	4	0	2	0	1	1	0	3	0	6	0	1	2	1	0	4	3	0	0	2	1	1	0
Bacillus pumilus SAFR-032	0	3	2	1	0	1	2	0	0	2	0	0	0	1	0	1	0	1	2	0	0	0	1	0	0	2	4	0	2	0	0	1	0	2	0	6	0	1	3	0	0	4	3	0	0	2	1	0	0
Bacillus thuringiensis Al Hakam	0	4	3	1	0	1	4	0	0	3	0	0	0	1	0	2	0	1	3	0	0	0	4	0	0	2	4	0	4	0	0	1	0	4	0	8	0	1	5	0	0	5	6	0	0	2	0	0	0
Bacillus thuringiensis konkukian	0	4	3	1	0	1	4	0	0	3	0	0	0	2	0	2	0	1	3	0	0	0	4	0	0	2	4	0	4	0	0	1	0	4	0	8	0	1	5	0	0	5	6	0	0	2	0	0	0
Bacillus weihenstephanensis KBAB4	0	4	3	1	0	1	4	0	0	3	0	0	0	1	0	2	0	1	3	0	0	0	4	0	0	2	4	0	4	0	0	1	0	4	0	10	0	1	5	0	0	5	6	0	0	2	1	0	0
Bacteroides fragilis NCTC 9434	0	2	1	1	0	1	2	1	0	2	0	0	0	1	0	2	0	1	1	2	0	1	2	1	0	1	1	1	3	0	0	1	0	6	0	3	0	1	3	1	0	2	2	2	0	1	1	1	0
Bacteroides thetaiotaomicron VPI-5482	0	2	1	1	0	2	2	0	0	2	0	0	0	1	0	2	0	1	1	2	0	1	2	1	0	1	1	1	3	0	0	1	0	5	0	3	0	1	3	1	0	2	2	2	0	1	1	1	0
Bacteroides vulgatus ATCC 8482	0	2	1	1	0	2	2	0	0	2	0	0	0	1	0	2	0	1	1	2	0	1	1	1	0	1	1	1	3	0	0	1	0	7	0	4	0	1	3	1	0	2	2	3	0	1	1	2	0
Bartonella bacilliformis KC583	0	1	1	1	0	1	1	1	0	1	0	0	0	2	0	1	0	1	1	1	0	1	1	0	0	1	1	1	1	0	0	1	0	2	0	4	0	1	1	1	0	2	1	1	0	1	1	0	0
Bartonella henselae Houston-1	0	1	1	1	0	1	1	1	0	1	0	0	0	1	0	1	0	1	1	1	0	1	1	0	0	1	1	1	1	0	0	1	0	2	0	5	0	1	1	1	0	1	1	1	0	1	1	0	0
Bartonella quintana Toulouse	0	1	1	1	0	1	1	1	0	1	0	0	0	1	0	1	0	1	1	1	0	1	1	0	0	1	1	1	1	0	0	1	0	2	0	4	0	1	1	1	0	1	1	1	0	1	1	0	0
Bartonella tribocorum CIP 105476	0	1	1	1	0	1	1	1	0	1	0	0	0	1	0	1	0	1	1	1	0	1	1	0	0	1	1	1	1	0	0	1	0	2	0	4	0	1	1	1	0	1	1	1	0	1	1	0	0
Bdellovibrio bacteriovorus	0	1	1	1	0	1	1	1	0	1	0	0	0	1	0	1	0	1	1	1	0	0	1	0	0	1	1	0	1	0	1	0	0	2	0	3	0	1	1	0	0	1	1	0	0	1	1	0	0
Bifidobacterium adolescentis ATCC 15703	0	1	1	1	0	1	1	1	0	1	0	0	0	1	0	1	0	1	1	1	0	1	1	1	0	1	1	1	2	0	0	1	0	1	1	2	0	0	1	1	0	3	1	1	0	1	1	1	0
Bifidobacterium longum	0	1	1	1	0	1	1	1	0	1	0	0	0	1	0	2	0	1	1	1	0	1	1	1	0	1	1	1	2	0	0	1	0	1	0	3	0	2	1	2	0	3	1	1	0	1	1	1	0
Bordetella avium 197N	0	1	0	1	0	1	1	2	0	1	0	0	0	1	1	1	0	1	1	3	0	1	1	1	0	1	1	0	3	0	0	1	0	3	0	4	0	1	1	1	0	2	1	1	0	1	2	1	0
Bordetella petrii	0	1	1	1	0	1	1	1	0	1	0	0	0	1	0	1	0	1	1	2	0	1	1	1	0	1	1	0	2	0	0	1	0	3	0	4	0	1	1	1	0	1	1	1	0	1	1	1	0
Borrelia afzelii PKo	0	2	1	1	0	1	1	0	0	1	0	0	0	1	0	1	0	1	1	0	0	0	1	0	0	1	1	0	0	1	1	0	0	1	0	3	0	1	1	0	0	1	1	1	0	1	1	0	0
Borrelia burgdorferi	0	2	1	1	0	1	1	0	0	1	0	0	0	1	0	1	0	1	1	0	0	0	1	0	0	1	1	0	0	1	1	0	0	1	0	3	0	1	1	0	0	1	1	1	0	1	1	0	0
Borrelia garinii PBi	0	2	1	1	0	1	1	0	0	1	0	0	0	1	0	1	0	1	1	0	0	0	1	0	0	1	1	0	0	1	1	0	0	1	0	3	0	1	1	0	0	1	1	1	0	1	1	0	0
Bradyrhizobium BTAi1	0	1	1	1	0	1	1	1	0	1	0	0	0	1	0	1	0	1	1	1	0	1	1	1	0	1	1	1	1	0	1	1	0	2	0	5	0	1	1	1	0	1	1	1	0	1	1	1	0
Bradyrhizobium japonicum	0	2	1	1	0	1	1	3	0	1	0	0	0	1	0	1	0	1	1	1	0	1	1	1	0	2	1	1	1	0	2	1	0	1	0	7	0	1	1	1	0	2	1	1	0	1	1	2	0
Bradyrhizobium ORS278	0	1	1	1	0	1	1	2	0	1	0	0	0	1	0	1	0	1	1	1	0	1	1	1	0	1	1	1	2	0	1	1	0	2	0	3	0	1	1	1	0	1	1	1	0	1	1	1	0
Brucella melitensis M28	0	1	1	1	0	1	1	1	0	1	0	0	0	1	0	1	0	2	1	1	0	1	1	1	0	1	1	1	1	0	0	1	0	3	0	5	0	1	1	1	0	1	1	1	0	1	1	1	0
Brucella melitensis ATCC 23457	0	1	1	1	0	1	1	1	0	1	0	0	0	1	0	1	0	2	1	1	0	1	1	1	0	1	1	1	1	0	0	1	0	3	0	5	0	1	1	1	0	1	1	1	0	1	1	1	0
Brucella ovis	0	1	1	1	0	1	1	1	0	1	0	0	0	1	0	1	0	1	1	1	0	1	1	1	0	1	1	1	1	0	0	1	0	3	0	5	0	1	1	1	0	1	1	1	0	1	1	1	0
Brucella suis 1330	0	1	1	1	0	1	1	1	0	1	0	0	0	1	0	1	0	2	1	1	0	1	1	1	0	1	1	1	1	0	0	1	0	3	0	5	0	1	1	1	0	1	1	1	0	1	1	1	0
Brucella suis ATCC 23445	0	1	1	1	0	1	1	1	0	1	0	0	0	1	0	1	0	2	1	1	0	1	1	1	0	1	1	1	1	0	0	1	0	3	0	5	0	1	1	1	0	1	1	1	0	1	1	1	0
Buchnera aphidicola Cc Cinara cedri	0	1	1	0	0	1	1	0	0	1	0	0	0	1	0	1	0	1	1	0	0	0	1	0	0	1	1	0	1	0	0	1	0	1	0	3	0	1	1	0	0	1	1	0	0	1	1	0	0
Buchnera aphidicola Sg	0	1	1	0	0	1	1	0	0	1	0	0	0	1	0	1	0	1	1	0	0	0	1	0	0	1	1	0	1	0	0	1	0	1	0	3	0	1	1	0	0	1	1	0	0	1	1	0	0
Buchnera sp	0	1	1	0	0	1	1	0	0	1	0	0	0	1	0	1	0	1	1	0	0	0	1	0	0	1	1	0	1	0	0	1	0	1	0	3	0	1	1	0	0	1	1	0	0	1	1	0	0
Burkholderia 383	0	1	0	1	0	1	1	1	0	1	0	0	0	2	2	1	0	2	1	3	0	1	1	1	0	1	1	0	3	0	0	1	0	5	0	5	0	1	2	1	0	2	1	1	0	1	1	1	0
Burkholderia ambifaria MC40 6	0	1	0	1	0	1	1	1	0	1	0	0	0	2	1	1	0	2	1	3	0	1	1	1	0	1	1	0	3	0	0	1	0	5	0	5	0	1	1	1	0	2	1	1	0	1	1	1	0
Burkholderia cepacia AMMD	0	1	0	1	0	1	1	1	0	1	0	0	0	2	1	1	0	2	1	3	0	1	1	1	0	1	1	0	3	0	0	1	0	1	0	5	0	0	1	1	0	2	1	1	0	1	1	1	0
Burkholderia mallei ATCC 23344	0	1	0	1	0	1	2	1	0	1	0	0	0	2	1	1	0	2	1	2	0	1	2	1	0	1	1	0	2	0	0	1	0	3	0	4	0	1	1	1	0	2	1	1	0	1	1	1	0
Burkholderia mallei NCTC 10229	0	1	0	1	0	1	1	1	0	1	0	0	0	2	1	1	0	2	1	2	0	1	2	1	0	1	1	0	2	0	0	1	0	4	0	4	0	1	1	1	0	2	1	1	0	1	1	1	0
Burkholderia mallei NCTC 10247	0	1	0	1	0	1	1	1	0	1	0	0	0	2	1	1	0	2	1	2	0	1	2	1	0	1	1	0	2	0	0	1	0	4	0	4	0	1	1	1	0	2	1	1	0	1	1	1	0
Burkholderia mallei SAVP1	0	1	0	1	0	1	1	1	0	1	0	0	0	2	1	1	0	1	1	2	0	1	1	1	0	1	1	0	2	0	0	1	0	5	0	4	0	1	1	1	0	2	1	1	0	1	1	1	0
Burkholderia pseudomallei 1106a	0	1	0	1	0	1	1	1	0	1	0	0	0	2	1	1	0	2	1	2	0	1	2	1	0	1	1	0	2	0	0	1	0	4	0	4	0	1	1	1	0	2	1	1	0	1	1	1	0
Burkholderia pseudomallei 1710b	0	1	0	1	0	1	1	1	0	1	0	0	0	2	1	1	0	2	1	2	0	1	3	1	0	1	1	0	2	0	0	1	0	4	0	4	0	1	1	1	0	2	1	1	0	1	2	1	0
Burkholderia pseudomallei 668	0	1	0	1	0	1	1	1	0	1	0	0	0	2	1	1	0	2	1	2	0	1	2	1	0	1	1	0	2	0	0	2	0	4	0	4	0	1	1	1	0	2	1	1	0	1	2	1	0
Burkholderia pseudomallei K96243	0	1	0	2	0	1	1	1	0	1	0	0	0	2	1	1	0	2	1	2	0	1	2	1	0	1	1	0	2	0	0	2	0	4	0	4	0	1	1	1	0	2	1	1	0	1	1	1	0
Burkholderia thailandensis E264	0	1	0	0	0	1	1	2	0	1	0	0	0	1	1	1	0	2	1	2	0	1	1	1	0	1	1	0	2	0	0	1	0	4	0	4	0	1	1	1	0	2	1	1	0	1	2	1	0
Burkholderia vietnamiensis G4	0	1	0	1	0	1	1	1	0	2	0	0	0	1	1	1	0	2	1	3	0	1	1	1	0	1	1	0	3	0	0	1	0	5	0	6	0	1	1	1	0	2	1	1	0	1	1	1	0
Burkholderia xenovorans LB400	0	1	1	1	0	1	1	1	0	1	0	0	0	1	1	1	0	1	1	2	0	1	3	1	0	1	1	0	2	0	0	1	1	6	0	4	0	1	1	1	0	2	2	1	0	1	1	1	0
Caldicellulosiruptor saccharolyticus DSM 8903	0	1	1	1	0	1	1	1	0	1	0	0	0	1	0	1	0	1	1	1	0	1	1	1	0	1	1	1	1	0	1	0	0	2	0	3	0	1	1	1	0	1	2	1	0	1	1	2	0
Caldivirga maquilingensis IC-167	0	1	1	1	0	1	1	1	0	1	0	0	0	1	0	1	0	1	1	1	0	1	1	1	0	1	1	1	0	1	1	1	0	1	0	3	0	2	1	1	0	1	1	1	0	1	1	1	0
Campylobacter concisus 13826	0	1	1	1	0	1	1	0	0	1	0	0	0	1	1	1	0	1	1	0	0	0	1	0	0	1	1	0	0	1	1	0	0	3	0	3	0	1	1	0	0	1	2	1	0	1	1	1	0
Campylobacter curvus 525 92	0	1	1	1	0	1	1	0	0	1	0	0	0	1	1	1	0	1	1	0	0	0	1	0	0	1	1	0	0	1	1	0	0	3	0	3	0	1	1	0	0	1	2	1	0	1	1	1	0
Campylobacter fetus 82-40	0	1	1	1	0	1	1	0	0	1	0	0	0	1	1	1	0	1	1	0	0	0	1	0	0	1	1	0	0	1	1	0	0	1	0	3	0	1	1	0	0	2	2	1	0	1	1	1	0
Campylobacter hominis ATCC BAA-381	0	1	1	1	0	0	1	0	0	1	0	0	0	1	1	1	0	1	1	0	0	0	2	0	0	1	1	0	0	1	1	0	0	3	0	3	0	1	1	0	0	2	1	1	0	1	1	1	0
Campylobacter jejuni	0	1	1	1	0	1	1	0	0	1	0	0	0	1	1	1	0	1	1	0	0	0	1	0	0	1	1	0	0	1	1	0	0	3	0	3	0	1	1	0	0	1	2	0	0	1	2	1	0
Campylobacter jejuni 81116	0	1	1	1	0	1	1	0	0	1	0	0	0	1	1	1	0	1	1	0	0	0	1	0	0	1	1	0	0	1	1	0	0	3	0	3	0	1	1	0	0	1	2	0	0	1	2	1	0
Campylobacter jejuni 81-176	0	1	1	1	0	1	1	0	0	1	0	0	0	1	1	1	0	1	1	0	0	0	1	0	0	1	1	0	0	1	1	0	0	3	0	3	0	1	1	0	0	1	1	0	0	1	1	1	0
Campylobacter jejuni doylei 269 97	0	1	1	1	0	1	1	0	0	1	0	0	0	1	1	1	0	1	1	0	0	0	1	0	0	1	1	0	0	1	1	0	0	3	0	3	0	1	1	0	0	1	2	0	0	1	1	1	0
Campylobacter jejuni RM1221	0	1	1	1	0	1	1	0	0	1	0	0	0	1	1	1	0	1	1	0	0	0	1	0	0	1	1	0	0	1	1	0	0	3	0	3	0	1	1	0	0	1	2	0	0	1	2	1	0
Candidatus Azobacteroides pseudotrichonymphae genomovar CFP2	0	1	1	1	0	1	1	0	0	1	0	0	0	1	0	1	0	1	1	0	0	1	1	0	0	1	1	1	1	0	0	1	0	2	0	3	0	1	1	1	0	1	1	1	0	1	1	1	0
Candidatus Blochmannia floridanus	0	1	1	1	0	1	2	1	0	1	0	0	0	1	0	1	0	0	1	1	0	0	1	0	0	1	1	0	1	0	0	1	0	1	0	3	0	1	1	1	0	1	1	1	0	1	1	1	0
Candidatus Carsonella ruddii PV	0	1	1	0	0	1	1	0	0	1	0	0	0	0	0	1	0	1	0	0	0	0	1	0	0	1	1	0	1	0	0	0	0	1	0	3	0	0	1	0	0	1	1	0	0	1	1	0	0
Candidatus Desulfococcus oleovorans Hxd3	0	1	1	2	0	1	1	2	0	1	0	0	0	1	2	1	0	1	1	1	0	1	1	1	0	1	1	1	1	0	2	1	0	1	0	4	0	1	1	1	0	1	1	1	0	1	1	1	0
Candidatus Desulforudis audaxviator MP104C	0	1	1	1	0	1	1	1	0	1	0	0	0	2	1	1	0	1	1	1	0	1	1	1	0	1	1	1	1	0	0	1	0	1	0	2	0	1	1	1	0	1	1	1	0	1	1	1	0
Candidatus Korarchaeum cryptofilum OPF8	0	1	1	1	0	1	1	1	0	1	0	0	0	1	0	1	0	1	1	1	0	1	1	1	0	1	1	1	0	1	1	1	0	1	1	2	0	1	1	1	0	1	1	1	0	1	1	1	0
Candidatus Pelagibacter ubique HTCC1062	0	1	1	1	0	1	1	0	0	1	0	0	0	1	0	1	0	0	1	0	0	0	1	0	0	1	1	0	1	0	1	0	0	1	0	4	0	1	1	0	0	1	1	0	0	1	1	0	0
Carboxydothermus hydrogenoformans Z-2901	0	1	2	1	0	1	1	1	0	1	0	0	0	2	1	1	0	1	1	1	0	1	1	1	0	1	3	0	1	0	0	1	0	1	0	3	0	1	1	2	0	2	2	0	0	1	1	1	0
Caulobacter crescentus	0	1	1	1	0	1	1	1	0	1	0	0	0	1	0	1	0	1	1	1	0	1	1	1	0	1	1	0	1	0	0	1	0	2	0	5	0	1	1	1	0	2	1	1	0	1	1	1	0
Chlamydia muridarum	0	1	1	1	0	1	1	1	0	1	0	0	0	1	0	1	0	1	1	1	0	1	1	0	0	1	1	0	1	0	1	0	0	1	0	3	0	1	1	1	0	1	1	0	0	1	1	0	0
Chlamydia trachomatis 434 Bu	0	1	1	1	0	1	1	1	0	1	0	0	0	1	0	1	0	1	1	1	0	1	1	0	0	1	1	0	1	0	1	0	0	1	0	3	0	1	1	1	0	1	1	0	0	1	1	0	0
Chlamydia trachomatis A HAR-13	0	1	1	1	0	1	1	1	0	1	0	0	0	1	0	1	0	1	1	1	0	1	1	0	0	1	1	0	1	0	1	0	0	1	0	3	0	1	1	1	0	1	1	0	0	1	1	0	0
Chlamydia trachomatis D UW 3 CX	0	1	1	1	0	1	1	1	0	1	0	0	0	1	0	1	0	1	1	1	0	1	1	0	0	1	1	0	1	0	1	0	0	1	0	3	0	1	1	1	0	1	1	0	0	1	1	0	0
Chlamydia trachomatis L2b UCH 1 proctitis	0	1	1	1	0	1	1	1	0	1	0	0	0	1	0	1	0	1	1	1	0	1	1	0	0	1	1	0	1	0	1	0	0	1	0	3	0	1	1	1	0	1	1	0	0	1	1	0	0
Chlamydophila abortus S26 3	0	1	1	1	0	1	1	1	0	1	0	0	0	1	0	1	0	1	1	1	0	1	1	0	0	1	1	0	1	0	1	0	0	1	0	3	0	1	1	1	0	1	1	0	0	1	1	1	0
Chlamydophila caviae	0	1	1	1	0	1	1	1	0	1	0	0	0	1	0	1	0	1	1	1	0	1	1	0	0	1	1	0	1	0	1	0	0	1	0	3	0	1	1	1	0	1	1	0	0	1	1	1	0
Chlamydophila felis Fe C-56	0	1	1	1	0	1	1	1	0	1	0	0	0	1	0	1	0	1	1	1	0	1	1	0	0	1	1	0	1	0	1	0	0	1	0	3	0	1	1	1	0	1	1	0	0	1	1	1	0
Chlorobium chlorochromatii CaD3	0	1	1	1	0	1	1	1	0	1	0	0	0	1	0	1	0	1	1	1	0	1	1	1	0	1	1	1	1	0	0	1	0	1	0	3	0	1	1	1	0	1	1	1	0	1	1	1	0
Chlorobium phaeobacteroides DSM 266	0	1	1	1	0	1	1	1	0	1	0	0	0	1	0	1	0	1	1	1	0	1	1	1	0	1	1	1	1	0	0	1	0	2	0	3	0	1	1	1	0	1	1	1	0	1	1	1	0
Chloroflexus aurantiacus J 10 fl	0	1	1	1	0	1	1	0	0	1	0	0	0	1	1	1	0	1	1	1	0	1	1	1	0	1	1	1	0	1	1	1	0	1	0	4	0	1	1	1	0	1	1	1	0	1	1	1	0
Chromobacterium violaceum	0	2	1	1	0	2	1	1	0	2	0	0	0	1	0	1	0	1	1	4	0	1	1	2	0	3	2	0	3	0	0	1	0	8	0	6	0	2	1	1	0	4	3	2	0	1	1	1	0
Citrobacter koseri ATCC BAA-895	0	2	1	1	0	2	1	1	0	3	0	0	0	1	1	1	0	1	1	4	0	1	1	1	0	1	2	2	4	0	0	1	0	2	0	7	0	2	2	1	0	4	5	0	0	1	1	1	0
Clavibacter michiganensis NCPPB 382	0	1	1	1	0	1	1	1	0	1	0	0	0	1	0	1	0	1	2	1	0	1	1	1	0	1	1	1	1	0	0	1	0	1	0	3	0	1	1	1	0	1	1	1	0	1	1	1	0
Clavibacter michiganensis sepedonicus	0	1	1	1	0	1	1	1	0	1	0	0	0	1	0	1	0	1	2	1	0	1	1	1	0	1	1	1	1	0	0	1	0	1	0	3	0	1	1	1	0	1	1	1	0	1	1	1	0
Clostridium acetobutylicum	0	3	1	2	0	1	1	1	0	2	0	0	0	2	0	1	0	1	2	1	0	0	3	1	0	2	2	1	1	0	1	0	0	0	0	4	0	1	3	1	0	4	4	2	0	1	3	1	0
Clostridium botulinum A ATCC 3502	0	3	1	1	0	1	2	0	0	2	0	0	0	2	1	1	0	1	2	0	0	0	3	0	0	2	2	1	1	0	1	0	0	3	0	4	0	1	4	0	0	3	4	2	0	2	3	1	0
Clostridium botulinum A ATCC 19397	0	2	2	1	0	1	2	0	0	2	0	0	0	2	1	1	0	1	2	0	0	0	3	0	0	2	2	1	1	0	1	0	0	2	0	8	0	1	4	0	0	3	4	2	0	2	3	1	0
Clostridium botulinum A Hall	0	2	2	1	0	1	2	0	0	2	0	0	0	2	1	1	0	1	2	0	0	0	3	0	0	2	2	1	1	0	1	0	0	2	0	8	0	1	4	0	0	3	4	2	0	2	3	1	0
Clostridium botulinum A3 Loch Maree	0	3	2	1	0	1	2	0	0	2	0	0	0	2	1	1	0	1	2	0	0	0	3	0	0	2	2	1	1	0	1	0	0	2	0	7	0	1	4	0	0	3	4	2	0	2	3	1	0
Clostridium botulinum B Eklund 17B	0	2	3	1	0	1	2	0	0	3	0	0	0	2	0	2	0	0	2	0	0	0	1	0	0	2	2	0	1	0	1	0	0	2	0	7	0	1	4	0	0	4	5	2	0	2	4	1	0
Clostridium botulinum B1 Okra	0	3	2	1	0	1	2	0	0	2	0	0	0	2	1	1	0	1	2	0	0	0	3	0	0	2	2	1	1	0	1	0	0	2	0	8	0	1	4	0	0	3	4	2	0	2	3	1	0
Clostridium botulinum F Langeland	0	3	2	1	0	1	2	1	0	2	0	0	0	2	1	1	0	1	2	0	0	0	3	0	0	2	2	1	1	0	1	0	0	2	0	7	0	1	4	0	0	3	4	2	0	2	3	1	0
Clostridium difficile 630	0	3	4	1	0	1	3	0	0	3	0	0	0	2	1	1	0	0	3	0	0	0	3	0	0	2	3	0	1	0	0	0	0	1	0	9	0	0	5	0	0	4	5	0	0	2	4	0	0
Clostridium kluyveri DSM 555	0	2	2	1	0	1	1	1	0	2	0	0	0	1	0	2	0	1	1	1	1	0	1	0	0	1	1	1	1	0	1	0	0	2	0	6	0	1	3	1	0	2	2	1	0	1	1	1	0
Clostridium novyi NT	0	3	2	1	0	1	2	0	0	2	0	0	0	2	0	1	0	1	2	0	0	0	3	0	0	2	3	1	1	0	1	0	0	3	0	5	0	1	3	1	0	4	4	2	0	1	4	1	0
Clostridium perfringens	0	4	4	1	0	1	2	0	0	3	0	0	0	2	1	2	0	1	3	0	0	0	2	0	0	2	2	0	1	0	1	0	0	4	0	8	0	1	4	0	0	4	6	2	0	3	3	1	0
Clostridium perfringens ATCC 13124	0	4	4	1	0	1	2	0	0	3	0	0	0	2	1	3	0	1	3	0	0	0	3	0	0	2	3	0	1	0	1	0	0	2	0	7	0	1	4	0	0	4	4	2	0	2	4	1	0
Clostridium phytofermentans ISDg	0	1	2	1	0	1	1	1	0	2	0	0	0	1	0	1	1	0	1	1	0	0	2	1	0	1	1	1	1	0	0	1	0	2	0	5	0	1	2	1	0	2	2	2	0	1	1	1	1
Clostridium tetani E88	0	2	2	1	0	1	1	1	0	2	0	0	0	2	0	1	0	1	1	0	0	1	1	0	0	1	1	1	1	0	1	0	0	3	0	5	0	1	3	0	0	3	2	1	0	1	1	1	0
Clostridium thermocellum ATCC 27405	0	2	1	1	0	1	1	1	0	2	0	0	0	1	0	1	0	1	1	1	0	1	1	1	0	1	1	1	1	0	0	1	0	1	0	4	0	1	2	1	0	2	2	1	0	1	1	1	0
Colwellia psychrerythraea 34H	0	2	3	1	0	1	3	0	0	2	0	0	0	1	0	2	0	1	2	0	0	1	4	0	0	2	2	0	3	0	0	1	0	2	0	9	0	1	2	0	0	4	6	0	0	1	1	0	0
Corynebacterium diphtheriae	0	1	1	1	0	1	1	1	0	1	0	0	0	0	0	1	0	1	1	1	0	1	1	1	0	1	1	1	2	0	0	1	0	2	0	3	0	1	1	1	0	1	1	1	0	1	1	1	0
Corynebacterium efficiens YS-314	0	1	1	1	0	1	1	1	0	1	0	0	0	1	0	1	0	2	1	1	0	1	1	1	0	1	1	2	2	0	0	1	0	1	0	4	0	1	1	1	0	1	1	2	0	1	1	1	0
Corynebacterium glutamicum ATCC 13032 Bielefeld	0	1	1	1	0	1	1	1	0	1	0	0	0	1	0	1	0	2	1	1	0	1	1	1	0	1	1	2	2	0	0	1	0	2	0	4	0	2	1	1	0	2	1	2	0	1	1	1	0
Corynebacterium glutamicum ATCC 13032 Kitasato	0	1	1	1	0	1	1	1	0	1	0	0	0	1	0	1	0	2	1	1	0	1	1	1	0	1	1	2	2	0	0	1	0	2	0	4	0	2	1	1	0	2	1	2	0	1	1	1	0
Corynebacterium glutamicum R	0	1	2	2	0	1	1	1	0	1	0	0	0	0	0	1	0	2	1	1	0	1	1	1	0	1	1	2	2	0	0	1	0	2	0	4	0	2	1	1	0	2	1	2	0	1	1	1	0
Corynebacterium jeikeium K411	0	1	1	1	0	1	1	1	0	1	0	0	0	1	0	1	0	1	1	1	0	1	1	1	0	1	1	1	2	0	0	1	0	1	0	3	0	1	1	1	0	1	1	1	0	1	1	1	0
Corynebacterium urealyticum DSM 7109	0	2	1	1	0	1	1	1	0	1	0	0	0	1	0	1	0	1	1	1	0	1	1	1	0	1	1	1	2	0	0	1	0	1	0	3	0	1	1	1	0	2	1	1	0	1	1	1	0
Coxiella burnetii	0	1	2	1	0	1	1	1	0	1	0	0	0	1	0	1	0	1	1	1	0	1	1	1	0	1	1	0	1	0	1	0	0	1	0	3	0	1	1	1	0	1	1	1	0	1	1	1	0
Coxiella burnetii Dugway 7E9-12	0	1	2	2	0	1	1	1	0	1	0	0	0	1	0	1	0	1	1	1	0	1	1	1	0	1	1	0	1	0	1	0	0	1	0	3	0	1	1	1	0	1	1	1	0	1	1	1	0
Coxiella burnetii RSA 331	0	1	2	1	0	1	1	1	0	1	0	0	0	1	0	1	0	1	1	1	0	1	1	1	0	1	1	0	1	0	1	0	0	1	0	3	0	1	1	1	0	1	1	1	0	1	1	1	0
Cyanobacteria bacterium Yellowstone A-Prime	0	1	2	1	0	1	2	1	0	1	0	0	0	1	0	1	0	1	1	1	0	1	1	1	0	1	1	0	1	0	0	1	0	2	0	3	0	1	1	1	0	1	2	0	0	1	1	1	0
Cyanobacteria bacterium Yellowstone B-Prime	0	1	1	1	0	1	1	1	0	1	0	0	0	1	0	1	0	1	2	1	0	1	1	1	0	1	1	0	1	0	0	1	0	2	0	3	0	1	1	1	0	1	1	0	0	1	1	1	0
Cyanothece ATCC 51142	0	1	0	1	0	1	1	1	0	1	0	0	0	1	0	1	0	1	1	1	0	1	1	1	0	1	1	0	1	0	0	1	0	2	0	4	0	1	1	1	0	1	1	0	0	1	1	0	0
Cytophaga hutchinsonii ATCC 33406	0	2	1	1	0	1	1	0	0	2	0	0	0	1	0	1	0	1	1	0	0	0	2	0	0	1	1	0	1	0	0	1	0	1	0	3	0	1	2	0	0	1	2	0	0	1	1	1	0
Dechloromonas aromatica RCB	0	1	1	1	0	1	1	1	0	1	0	0	0	1	1	1	0	2	1	2	0	1	1	1	0	1	1	0	2	0	0	1	0	4	0	5	0	2	1	1	0	2	1	1	0	1	1	1	0
Dehalococcoides CBDB1	0	1	1	1	0	1	1	1	0	1	0	0	0	1	0	1	0	1	1	1	0	1	1	1	0	1	1	1	0	1	1	1	0	1	0	3	0	1	1	1	0	1	1	1	0	1	1	1	0
Dehalococcoides ethenogenes 195	0	1	1	1	0	1	1	1	0	1	0	0	0	1	0	1	0	1	1	1	0	1	1	1	0	1	1	1	0	1	1	1	0	1	0	3	0	1	1	1	0	1	3	1	0	1	1	1	0
Deinococcus geothermalis DSM 11300	0	1	1	1	0	1	1	1	0	1	0	0	0	1	0	1	0	1	2	1	0	1	1	1	0	1	1	1	1	0	0	1	0	1	0	3	0	1	1	1	0	1	1	1	0	1	1	1	0
Deinococcus radiodurans	0	1	1	1	0	1	1	1	0	2	0	0	0	1	0	1	0	1	1	1	0	1	1	1	0	1	1	1	1	0	0	1	0	1	0	3	0	1	1	1	0	1	1	1	0	1	2	1	0
Delftia acidovorans SPH-1	0	1	1	1	0	2	1	1	0	1	0	0	0	1	1	1	0	1	1	4	0	2	2	1	0	2	2	0	3	0	0	1	0	5	0	4	0	1	1	1	0	3	2	3	0	1	1	1	0
Desulfitobacterium hafniense Y51	0	2	1	1	0	1	1	1	0	2	0	1	0	1	2	1	0	1	1	1	0	1	1	1	0	1	1	0	2	0	0	1	0	1	0	4	0	1	1	1	0	2	2	1	0	1	1	1	0
Desulfotalea psychrophila LSv54	0	2	1	1	0	1	1	0	0	2	0	0	0	1	1	1	0	2	1	1	0	1	1	0	0	2	2	0	2	0	1	0	0	2	0	6	0	2	1	1	0	1	2	0	0	1	1	2	0
Desulfotomaculum reducens MI-1	0	2	1	1	0	1	1	2	0	2	0	0	0	3	1	1	0	1	1	2	0	3	1	1	0	1	2	1	2	0	0	1	0	2	0	5	0	2	1	1	0	3	3	2	0	1	2	1	0
Desulfovibrio desulfuricans G20	0	1	1	2	0	2	2	1	0	1	0	0	0	1	1	1	0	2	1	2	0	1	1	1	0	1	1	1	3	1	0	1	0	4	0	5	0	2	1	1	0	2	1	2	0	1	1	1	0
Desulfovibrio vulgaris DP4	0	1	1	1	0	1	1	1	0	1	0	0	0	1	1	1	0	2	1	2	0	1	2	1	0	1	1	1	3	0	0	1	0	5	0	5	0	2	1	1	0	2	2	2	0	1	1	1	0
Desulfovibrio vulgaris Hildenborough	0	1	1	2	0	1	1	1	0	1	0	0	0	1	1	1	0	2	1	2	0	1	1	1	0	1	1	1	3	0	0	1	0	5	0	4	0	2	1	1	0	2	1	2	0	1	1	1	0
Desulfurococcus kamchatkensis 1221n	0	1	1	1	0	1	1	1	0	1	0	0	0	1	0	1	0	1	1	1	0	1	1	1	0	1	1	1	0	2	1	1	0	1	0	3	0	1	1	1	0	1	1	1	0	1	1	1	0
Dichelobacter nodosus VCS1703A	0	1	1	1	0	1	1	1	0	1	0	1	0	1	0	1	0	1	1	1	0	1	1	1	0	1	1	0	1	0	0	1	0	3	0	3	0	1	1	0	0	2	1	1	0	1	1	1	0
Ehrlichia canis Jake	0	1	1	1	0	1	1	0	0	1	0	0	0	1	0	1	0	1	1	1	0	1	1	0	0	1	1	0	1	0	0	1	0	1	0	3	0	1	1	0	0	1	1	1	0	1	1	1	0
Ehrlichia chaffeensis Arkansas	0	1	1	1	0	1	1	0	0	1	0	0	0	1	0	1	0	1	1	1	0	1	1	0	0	1	1	0	1	0	0	1	0	1	0	4	0	1	1	0	0	1	1	1	0	1	1	1	0
Ehrlichia ruminantium Gardel	0	1	1	1	0	1	1	0	0	1	0	0	0	1	0	1	0	1	1	1	0	1	1	0	0	1	1	0	1	0	0	1	0	1	0	3	0	1	1	0	0	1	1	1	0	1	1	1	0
Ehrlichia ruminantium str. Welgevonden	0	1	1	1	0	1	1	0	0	1	0	0	0	1	0	1	0	1	1	1	0	1	1	0	0	1	1	0	1	0	0	1	0	1	0	3	0	1	1	0	0	1	1	1	0	1	1	1	0
Ehrlichia ruminantium str. Welgevonden CIRAD	0	1	1	1	0	1	1	0	0	1	0	0	0	1	0	1	0	1	1	1	0	1	1	0	0	1	1	0	1	0	0	1	0	1	0	3	0	1	2	0	0	1	1	1	0	1	0	1	0
Enterobacter 638	0	2	1	1	0	2	2	1	0	3	0	0	0	1	1	1	0	1	1	4	0	1	2	0	0	1	2	2	4	0	0	1	0	3	0	7	0	2	1	1	0	4	5	0	0	1	1	1	0
Enterobacter sakazakii ATCC BAA-894	0	2	1	1	0	2	1	1	0	3	0	0	0	1	1	1	0	1	1	4	0	2	1	1	0	1	2	2	4	0	0	1	0	3	0	6	0	2	1	1	0	4	5	0	0	1	1	1	0
Enterococcus faecalis V583	0	3	3	1	0	1	2	1	0	2	0	0	0	2	0	4	0	1	2	0	0	0	2	0	0	1	2	0	2	0	0	1	0	2	0	9	0	1	2	1	0	2	3	1	0	1	1	1	0
Erythrobacter litoralis HTCC2594	0	1	1	1	0	1	1	1	0	1	0	0	0	1	0	1	0	1	1	1	0	1	1	1	0	1	1	1	1	0	0	1	0	1	0	3	0	1	1	1	0	1	1	1	0	1	1	1	0
Escherichia coli 536	0	2	1	1	0	2	1	1	0	3	0	0	0	1	1	1	0	1	0	4	0	1	1	1	0	1	0	2	4	0	0	1	0	1	0	6	0	2	1	1	0	4	6	0	0	1	2	1	0
Escherichia coli APEC O1	0	2	1	1	0	2	1	1	0	3	0	0	0	1	1	1	0	1	1	4	0	1	1	1	0	1	2	2	4	0	1	1	0	3	0	9	0	2	3	1	0	4	7	0	0	1	3	1	0
Escherichia coli C ATCC 8739	0	2	1	1	0	2	1	1	0	3	0	0	0	1	1	1	0	1	1	4	0	1	1	1	0	1	2	2	4	0	0	1	0	3	0	8	0	2	1	1	0	4	6	0	0	1	1	1	0
Escherichia coli CFT073	0	2	1	1	0	2	1	1	0	3	0	0	0	1	1	1	0	1	1	4	0	1	1	1	0	1	2	2	5	0	1	1	0	1	0	8	0	1	1	1	0	4	6	0	0	1	3	1	0
Escherichia coli HS	0	2	1	1	0	2	1	1	0	3	0	0	0	1	1	1	0	1	1	4	0	1	1	1	0	1	2	2	4	0	0	1	0	3	0	9	0	2	1	1	0	4	6	0	0	1	1	1	0
Escherichia coli K12 subst MG1655	0	2	1	1	0	2	1	1	0	3	0	0	0	1	1	1	0	1	1	4	0	1	1	1	0	1	2	2	4	0	0	1	0	3	0	8	0	2	1	2	0	4	6	0	0	1	1	1	0
Escherichia coli O157H7	0	2	1	1	0	2	2	1	0	3	0	0	0	1	1	1	0	1	1	3	0	1	2	1	0	1	2	2	4	0	4	1	0	3	0	15	0	2	1	1	0	4	5	0	0	1	8	1	0
Escherichia coli O157H7 EDL933	0	2	1	1	0	2	2	1	0	3	0	0	0	1	1	1	0	1	1	3	0	1	2	1	0	1	2	2	4	0	4	1	0	3	0	15	0	2	1	1	0	4	5	0	0	1	8	1	0
Escherichia coli SECEC SMS 3 5	0	2	1	1	0	2	1	1	0	3	0	0	0	1	1	1	0	1	1	4	0	1	1	1	0	1	2	2	4	0	0	1	0	2	0	9	0	2	2	1	0	4	7	0	0	1	1	1	0
Escherichia coli UTI89	0	2	1	1	0	2	1	1	0	3	0	0	0	1	1	1	0	1	1	4	0	1	1	1	0	1	2	2	3	0	1	1	0	3	0	8	0	2	1	2	0	4	6	0	0	1	3	1	0
Exiguobacterium sibiricum 255 15	0	2	1	1	0	1	2	1	0	2	0	0	0	1	0	1	0	2	1	1	0	0	2	0	0	2	2	0	3	0	0	1	0	3	0	6	0	1	3	0	0	3	3	0	0	1	1	0	0
Ferroglobus placidus DSM 10642 uid40863	0	1	1	1	0	1	1	1	0	1	0	0	0	1	0	1	0	2	1	1	0	1	1	1	0	1	1	2	0	1	2	1	0	1	0	3	0	1	1	1	0	1	1	1	0	1	1	1	0
Fervidobacterium nodosum Rt17-B1	0	1	1	1	0	1	1	2	0	1	0	0	0	1	0	1	0	1	1	1	0	1	1	1	0	1	1	1	0	1	1	1	0	2	0	3	0	1	1	2	0	2	1	1	0	1	1	1	0
Finegoldia magna ATCC 29328	0	2	2	1	0	1	1	1	0	2	0	0	0	1	1	1	0	1	1	0	0	0	1	0	0	1	1	0	1	0	0	1	0	1	0	4	0	0	2	1	0	2	2	2	0	1	1	1	0
Francisella philomiragia ATCC 25017	0	1	1	1	1	1	1	0	0	1	0	0	0	1	0	1	0	1	1	0	0	0	1	0	0	1	1	0	1	0	0	1	0	3	0	3	0	1	1	0	0	1	2	0	0	1	1	0	0
Francisella tularensis FSC 198	0	1	1	1	0	1	1	0	0	1	0	1	0	1	0	1	0	1	1	0	0	0	1	0	0	1	1	0	1	0	0	1	0	3	0	3	0	1	1	0	0	1	1	0	0	1	1	0	0
Francisella tularensis holarctica FTNF002 00	0	1	1	1	0	1	1	0	0	1	0	1	0	1	0	1	0	1	1	0	0	0	1	0	0	1	1	0	1	0	0	1	0	3	0	3	0	1	1	0	0	1	1	0	0	1	1	0	0
Francisella tularensis mediasiatica FSC147	0	1	1	1	0	1	1	0	0	1	0	1	0	1	0	1	0	1	1	0	0	0	1	0	0	1	1	0	1	0	0	1	0	3	0	3	0	1	1	0	0	1	1	0	0	1	1	0	0
Francisella tularensis novicida U112	0	1	1	1	0	1	1	0	0	1	0	0	0	1	0	1	0	1	1	0	0	0	1	0	0	1	1	0	1	0	0	1	0	3	0	3	0	1	1	0	0	1	1	0	0	1	1	0	0
Francisella tularensis tularensis	0	1	1	1	0	1	1	0	0	1	0	1	0	1	0	1	0	1	1	0	0	0	1	0	0	1	1	0	1	0	0	1	0	3	0	3	0	1	1	0	0	1	1	0	0	1	1	0	0
Frankia alni ACN14a	0	2	1	1	0	1	1	2	0	1	0	0	0	1	0	1	0	1	1	1	0	1	1	1	0	1	0	1	1	0	0	1	0	1	0	3	0	1	1	1	0	1	1	1	0	1	1	1	0
Frankia CcI3	0	2	1	1	0	1	1	1	0	1	0	0	0	1	0	1	0	1	1	1	0	1	1	1	0	1	0	1	1	0	0	1	0	1	0	3	0	1	1	1	0	1	1	1	0	2	1	1	0
Frankia EAN1pec	0	3	1	1	0	1	1	1	0	1	0	0	0	1	0	1	0	1	1	1	0	1	1	1	0	1	1	1	1	0	0	1	0	1	0	3	0	1	1	1	0	1	2	1	0	1	2	1	0
Fusobacterium nucleatum	0	2	1	1	0	0	2	0	0	1	0	0	0	1	0	1	0	0	2	0	0	0	2	0	0	1	2	0	1	0	1	0	0	1	0	3	0	0	2	0	0	2	2	1	0	1	1	1	0
Geobacillus kaustophilus HTA426	0	1	2	1	0	1	1	2	0	2	0	1	0	1	0	1	0	2	1	1	0	1	2	2	0	2	4	0	4	0	0	1	0	4	0	5	0	1	2	2	0	4	4	0	0	2	1	1	0
Geobacillus thermodenitrificans NG80-2	0	2	2	1	0	1	1	2	0	2	0	0	0	1	0	1	0	2	1	1	0	1	2	2	0	2	4	0	4	0	0	1	0	4	0	5	0	1	2	2	0	4	4	0	0	2	1	1	0
Geobacter lovleyi SZ	0	1	1	1	0	1	1	1	0	1	0	0	0	1	1	1	0	1	1	1	0	1	1	1	0	1	1	0	1	0	0	1	0	2	0	3	0	1	1	1	0	1	1	0	0	1	1	1	0
Geobacter metallireducens GS-15	0	1	1	1	0	1	1	2	0	1	0	0	0	1	1	1	0	1	1	1	0	1	1	1	0	1	2	0	1	0	1	1	0	2	0	3	0	1	1	1	0	1	1	0	0	1	1	1	0
Geobacter sulfurreducens	0	1	1	1	0	1	1	2	0	1	0	0	0	1	1	1	0	1	1	1	0	1	1	1	0	1	2	0	2	0	0	1	0	2	0	3	0	1	1	1	0	1	1	0	0	1	1	1	0
Geobacter uraniumreducens Rf4	0	1	1	1	0	1	1	1	0	1	0	0	0	1	1	1	0	1	1	1	0	1	1	1	0	1	1	1	1	0	1	1	0	2	0	3	0	1	1	1	0	1	1	0	0	1	1	1	0
Gloeobacter violaceus	0	1	1	1	0	1	1	1	0	1	0	0	0	1	0	1	0	1	1	1	0	1	1	1	0	1	1	1	1	0	0	1	0	1	0	2	0	1	1	1	0	1	1	1	0	1	1	1	0
Gluconobacter oxydans 621H	0	1	1	1	0	1	1	2	0	1	0	0	0	1	0	1	0	1	1	1	0	1	1	1	0	1	1	1	2	0	0	1	0	4	0	6	0	1	1	1	0	1	1	1	0	1	1	0	0
Gramella forsetii KT0803	0	1	1	1	0	1	1	0	0	1	0	0	0	1	0	1	0	1	1	0	0	1	2	0	0	1	1	0	1	0	1	0	0	3	0	3	0	1	2	0	0	1	2	0	0	1	1	1	0
Granulobacter bethesdensis CGDNIH1	0	1	1	1	0	1	1	1	0	1	0	0	0	1	0	1	0	1	1	1	0	1	1	1	0	1	1	1	1	0	0	1	0	3	0	5	0	1	1	1	0	1	1	1	0	1	1	1	0
Haemophilus ducreyi 35000HP	0	1	1	1	0	1	1	0	0	1	0	0	0	1	1	1	0	1	1	0	0	0	2	0	0	1	1	0	1	0	0	1	0	3	0	4	0	1	1	0	0	1	2	0	0	1	1	0	0
Haemophilus influenzae	0	1	2	1	0	1	2	0	0	1	0	0	0	1	1	2	0	1	1	0	0	0	2	0	0	1	2	0	2	0	0	1	0	3	0	4	0	1	1	0	0	2	3	1	0	1	1	0	0
Haemophilus influenzae 86 028NP	0	1	3	1	0	1	2	0	0	1	0	0	0	1	1	1	0	1	1	0	0	0	2	0	0	1	2	0	2	0	0	1	0	3	0	4	0	1	1	0	0	2	3	1	0	1	1	0	0
Haemophilus influenzae PittEE	0	1	2	1	0	1	2	0	0	1	0	0	0	1	1	1	0	1	1	0	0	0	2	0	0	1	2	0	2	0	0	1	0	3	0	4	0	1	1	0	0	2	3	1	0	1	1	0	0
Haemophilus influenzae PittGG	0	1	2	1	0	1	2	0	0	1	0	0	0	1	1	1	0	1	1	0	0	0	2	0	0	1	2	0	2	0	1	1	0	2	0	4	0	1	0	0	0	2	3	1	0	1	1	0	0
Hahella chejuensis KCTC 2396	0	2	1	2	0	1	2	0	0	1	0	0	0	2	0	2	0	1	2	1	0	1	2	1	0	1	2	0	2	0	0	1	0	5	0	6	0	1	1	0	0	2	2	0	0	2	1	1	0
Haloarcula marismortui ATCC 43049	0	1	1	1	0	1	1	1	0	1	0	0	0	1	0	1	0	1	1	1	0	1	1	1	0	1	1	1	0	1	1	1	0	1	0	3	0	1	1	1	0	1	2	1	0	1	1	1	0
Halobacterium salinarum R1	0	1	1	1	0	1	1	1	0	1	0	0	0	1	0	1	0	1	1	1	0	1	1	1	0	1	1	1	0	1	1	1	0	1	0	3	0	1	1	1	0	1	1	1	0	1	1	1	0
Halobacterium sp	0	1	1	1	0	1	1	1	0	1	0	0	0	1	0	1	0	1	1	1	0	1	1	1	0	1	1	1	0	1	1	1	0	1	0	3	0	1	1	1	0	1	1	1	0	1	1	1	0
Haloferax volcanii DS2 uid46845	0	2	1	1	0	1	1	1	0	2	0	0	0	1	0	1	0	1	1	1	0	1	1	1	0	1	1	1	0	1	1	1	0	1	0	3	0	1	1	1	0	1	1	1	0	1	1	1	0
Halomicrobium mukohataei DSM 12286	0	1	1	1	0	1	1	1	0	1	0	0	0	1	0	2	0	1	1	1	0	1	1	1	0	1	1	1	0	1	1	0	0	1	0	3	0	2	1	1	0	1	1	1	0	1	1	1	0
Haloquadratum walsbyi	0	1	1	1	0	1	1	1	0	1	0	0	0	1	0	1	0	1	1	1	0	1	1	0	0	1	1	1	0	1	1	0	0	1	0	3	0	1	1	1	0	1	1	1	0	1	1	1	0
Halorhabdus utahensis DSM 12940	0	1	1	1	0	1	1	1	0	1	0	0	0	1	0	1	0	1	1	1	0	1	1	1	0	1	1	1	0	1	1	1	0	1	0	3	0	1	1	1	0	1	1	1	0	1	1	1	0
Haloterrigena turkmenica DSM 5511 uid43501	0	1	1	1	0	1	1	1	0	1	0	0	0	1	0	1	0	1	1	1	0	1	1	1	0	1	1	1	0	1	1	0	0	1	0	4	0	1	1	1	0	1	1	1	0	1	1	1	0
Helicobacter acinonychis Sheeba	0	1	1	1	0	1	1	0	0	1	0	0	0	1	0	1	0	1	1	0	0	1	1	0	0	1	1	0	0	1	1	0	0	1	0	3	0	1	1	0	0	1	1	0	0	1	1	1	0
Helicobacter hepaticus	0	1	1	1	0	1	1	0	0	1	0	0	0	1	1	1	0	1	1	0	0	1	1	0	0	1	1	0	0	1	1	0	0	1	0	3	0	1	1	0	0	1	1	1	0	1	1	1	0
Helicobacter pylori 26695	0	1	1	1	0	1	1	0	0	1	0	0	0	1	0	1	0	1	1	0	0	1	1	0	0	1	1	0	0	1	1	0	0	1	0	3	0	1	1	0	0	1	1	0	0	1	1	1	0
Helicobacter pylori G27	0	1	1	1	0	1	1	0	0	1	0	0	0	1	0	1	0	1	1	0	0	1	1	0	0	1	1	0	0	1	1	0	0	1	0	3	0	1	1	0	0	1	1	0	0	1	1	1	0
Helicobacter pylori HPAG1	0	1	1	1	0	1	1	0	0	1	0	0	0	1	0	1	0	1	1	0	0	1	1	0	0	1	1	0	0	1	1	0	0	1	0	3	0	1	1	0	0	1	1	0	0	1	1	1	0
Helicobacter pylori J99	0	1	1	1	0	1	1	0	0	1	0	0	0	1	0	1	0	1	1	0	0	1	1	0	0	1	1	0	0	1	1	0	0	1	0	3	0	1	1	0	0	1	1	0	0	1	1	1	0
Heliobacterium modesticaldum Ice1	1	3	1	1	0	2	1	1	0	4	0	0	0	3	1	2	0	2	1	4	0	3	1	2	0	2	4	0	3	0	0	2	0	4	0	8	0	3	2	1	0	4	5	0	0	2	1	1	0
Herminiimonas arsenicoxydans	0	1	1	1	0	1	1	2	0	1	0	0	0	1	0	1	0	1	1	1	0	1	1	1	0	1	1	0	1	0	0	1	0	2	0	3	0	1	1	1	0	1	1	0	0	1	1	1	0
Herpetosiphon aurantiacus ATCC 23779	0	1	1	1	0	1	1	1	0	1	0	0	0	1	1	1	0	1	1	1	0	1	1	1	0	1	1	0	0	2	1	1	0	1	0	3	0	1	1	1	0	3	1	1	0	1	1	1	0
Hydrogenobaculum Y04AAS1	0	1	1	1	0	1	1	1	0	1	0	0	0	1	0	1	0	1	1	1	0	1	1	1	0	1	1	0	1	0	0	1	0	2	0	3	0	1	1	1	0	1	1	1	0	1	1	1	0
Hyperthermus butylicus	0	1	1	1	0	1	1	1	0	1	0	0	0	1	0	1	0	1	1	1	0	1	1	1	0	1	1	1	0	1	1	2	0	1	0	3	0	1	1	1	0	1	1	1	0	1	1	1	0
Hyphomonas neptunium ATCC 15444	0	2	1	1	0	1	1	1	0	1	0	0	0	1	1	1	0	1	1	1	0	1	1	1	0	1	1	0	1	0	0	1	0	1	0	3	0	1	1	1	0	1	1	0	0	1	1	1	0
Idiomarina loihiensis L2TR	0	1	1	1	0	1	1	0	0	2	0	0	0	1	0	2	0	1	1	1	0	1	2	0	0	1	2	0	2	0	0	1	0	4	0	4	0	1	1	0	0	2	2	0	0	1	1	1	0
Ignicoccus hospitalis KIN4 I	0	1	1	1	0	1	1	1	0	1	0	0	0	1	0	1	0	1	1	1	0	1	1	1	0	1	1	1	0	1	1	1	0	1	0	3	0	1	1	1	0	1	1	2	0	1	1	1	0
Jannaschia CCS1	0	1	1	1	0	1	1	1	0	1	0	0	0	1	0	1	0	1	1	1	0	1	2	1	0	1	1	0	1	0	0	1	0	1	0	3	0	1	1	1	0	1	1	0	0	1	1	1	0
Janthinobacterium Marseille	0	1	1	1	0	1	1	1	0	1	0	0	0	1	0	1	0	1	1	1	0	1	1	1	0	1	1	0	1	0	0	1	0	2	0	4	0	1	1	1	0	1	1	0	0	1	1	1	0
Kineococcus radiotolerans SRS30216	0	1	1	1	0	1	1	1	0	1	0	0	0	1	1	1	0	1	1	1	0	1	1	1	0	1	1	1	1	0	0	1	0	1	0	4	0	1	1	1	0	1	1	1	0	1	1	1	0
Klebsiella pneumoniae MGH 78578	0	2	1	1	0	2	1	1	0	3	0	0	0	1	1	1	0	1	1	4	0	1	1	1	0	1	2	2	4	0	0	1	0	3	0	7	0	2	1	1	0	4	6	0	0	1	1	1	0
Lactobacillus acidophilus NCFM	0	2	1	1	0	1	2	1	0	2	0	0	0	1	0	1	1	0	1	1	0	0	2	1	0	2	3	1	2	0	0	1	0	2	0	4	1	1	1	1	0	3	1	2	0	1	1	1	0
Lactobacillus brevis ATCC 367	0	2	1	1	0	1	1	1	0	3	0	0	0	1	0	1	1	0	1	1	0	0	2	1	0	1	3	1	2	0	1	2	0	3	0	5	1	1	1	1	0	2	1	1	0	1	1	1	0
Lactobacillus casei	0	2	1	1	0	1	1	1	0	2	0	0	0	1	0	1	1	0	1	1	0	0	1	1	0	1	1	1	2	0	1	1	0	3	1	4	0	1	1	1	0	3	2	1	0	1	1	1	0
Lactobacillus casei ATCC 334	0	2	1	1	0	1	1	1	0	2	0	0	0	1	0	1	1	0	1	1	0	0	1	1	0	1	1	1	2	0	1	1	0	3	0	4	0	1	1	1	0	3	2	1	0	1	1	1	0
Lactobacillus delbrueckii bulgaricus	0	3	1	3	0	1	2	1	0	3	0	0	0	2	0	2	2	0	1	2	0	0	3	1	0	2	3	1	4	0	0	1	0	5	0	6	2	1	1	1	0	3	1	5	0	2	1	1	0
Lactobacillus delbrueckii bulgaricus ATCC BAA-365	0	3	1	3	0	1	2	1	0	3	0	0	0	2	0	2	2	0	1	2	0	0	3	1	0	2	3	1	4	0	0	1	0	6	0	6	2	1	1	1	0	3	1	6	0	2	1	1	0
Lactobacillus fermentum IFO 3956	0	2	1	1	0	1	1	1	0	2	0	0	0	1	0	1	2	0	1	1	0	0	1	1	0	1	2	1	2	0	0	1	0	3	0	4	1	1	1	1	0	1	1	1	0	1	1	1	0
Lactobacillus gasseri ATCC 33323	0	3	2	1	0	1	1	1	0	2	0	0	0	1	0	1	1	0	2	1	0	0	2	1	0	1	5	1	2	0	0	0	0	4	0	7	2	1	2	1	0	4	2	2	0	2	1	1	0
Lactobacillus helveticus DPC 4571	0	2	1	1	0	1	2	1	0	2	0	0	0	1	0	1	1	0	1	1	0	0	2	1	0	2	3	1	2	0	0	1	0	2	0	4	1	1	1	1	0	3	1	2	0	1	1	1	0
Lactobacillus johnsonii NCC 533	0	4	2	1	0	1	1	1	0	3	0	0	0	1	0	1	1	0	2	1	0	0	2	1	0	1	3	1	2	0	0	0	0	4	0	7	2	1	2	1	0	4	2	2	0	2	1	1	0
Lactobacillus plantarum	0	2	2	1	0	1	1	1	0	2	0	2	0	1	0	2	1	0	1	1	0	0	2	1	0	2	2	1	2	0	0	1	0	3	0	5	1	1	1	1	0	5	2	1	0	1	1	1	0
Lactobacillus sakei 23K	0	2	2	1	0	1	2	1	0	2	0	0	0	1	0	1	1	0	2	1	0	0	2	1	0	1	3	1	2	0	0	1	0	2	0	4	0	1	2	1	0	2	2	1	0	1	1	1	0
Lactobacillus salivarius UCC118	0	3	2	2	0	2	1	1	0	3	0	0	0	2	0	2	1	0	1	1	0	0	2	1	0	2	3	1	3	0	0	0	0	4	0	4	0	1	2	1	0	3	2	2	0	1	1	1	0
Lactococcus lactis	0	2	2	1	0	1	2	1	0	1	0	0	0	1	0	1	2	0	2	1	0	0	2	0	0	1	2	0	2	0	0	1	0	2	0	4	0	1	2	1	0	2	3	1	0	1	1	1	0
Lactococcus lactis cremoris MG1363	0	2	1	1	0	1	2	1	0	1	0	0	0	1	0	1	2	0	2	1	0	0	2	0	0	1	2	0	2	0	0	1	0	2	0	5	0	1	2	1	0	2	4	1	0	1	1	1	0
Lactococcus lactis cremoris SK11	0	2	1	1	0	1	1	1	0	1	0	0	0	1	0	1	2	0	2	1	0	0	2	0	0	1	2	0	2	0	0	1	0	2	0	5	0	1	2	1	0	2	4	1	0	1	1	1	0
Legionella pneumophila Corby	0	2	1	1	0	1	1	0	0	1	0	0	0	1	0	1	0	1	1	1	0	1	1	1	0	1	1	0	1	0	1	0	0	1	0	4	0	1	1	1	0	2	2	1	0	1	1	1	0
Legionella pneumophila Lens	0	1	1	1	0	1	1	0	0	1	0	0	0	1	0	1	0	1	1	1	0	1	1	1	0	1	1	0	1	0	1	0	0	1	0	3	0	1	1	1	0	1	2	1	0	1	1	1	0
Legionella pneumophila Paris	0	1	1	1	0	1	1	1	0	1	0	0	0	1	0	1	0	1	1	1	0	1	1	1	0	1	1	0	1	0	1	0	0	1	0	4	0	1	1	1	0	2	2	1	0	1	1	1	0
Legionella pneumophila Philadelphia 1	0	1	1	1	0	1	1	0	0	1	0	0	0	1	0	1	0	1	1	1	0	1	1	1	0	1	1	0	1	0	1	0	0	1	0	3	0	1	1	1	0	1	2	1	0	1	1	2	0
Leifsonia xyli xyli CTCB0	0	1	1	1	0	1	1	1	0	1	0	0	0	1	0	1	0	1	1	1	0	1	1	1	1	1	1	1	1	0	0	1	0	1	0	3	0	1	1	1	0	1	1	1	0	1	1	1	0
Leptospira borgpetersenii serovar Hardjo-bovis JB197	0	1	1	1	0	1	1	0	0	1	0	0	0	1	0	1	0	1	1	1	0	1	1	0	0	1	1	0	1	0	0	1	0	1	0	3	0	1	1	1	0	1	1	0	0	1	1	1	0
Leptospira borgpetersenii serovar Hardjo-bovis L550	0	1	1	1	0	1	1	0	0	1	0	0	0	1	0	1	0	1	1	1	0	1	1	0	0	1	1	0	1	0	0	1	0	1	0	3	0	1	1	1	0	1	1	0	0	1	1	1	0
Leptospira interrogans serovar Copenhageni	0	1	1	1	0	1	1	0	0	1	0	0	0	1	0	1	0	1	1	1	0	1	1	0	0	1	1	0	1	0	0	1	0	1	0	3	0	1	1	1	0	1	1	0	0	1	1	1	0
Leptospira interrogans serovar Lai	0	1	1	1	0	1	1	0	0	1	0	0	0	1	0	1	0	1	1	1	0	1	1	0	0	1	1	0	1	0	0	1	0	1	0	3	0	1	1	1	0	1	1	0	0	1	1	1	0
Leptothrix cholodnii SP 6	0	1	1	1	0	1	1	1	0	1	0	0	0	1	0	1	0	1	1	1	0	1	1	1	0	1	1	0	1	0	0	1	0	2	0	3	0	1	1	1	0	1	1	2	0	1	1	1	0
Leuconostoc mesenteroides ATCC 8293	0	2	2	2	0	3	2	1	0	2	0	0	0	1	0	1	1	0	1	1	0	0	2	0	0	1	2	1	2	0	0	1	0	3	0	7	1	0	2	1	0	4	1	2	0	1	1	1	0
Listeria monocytogenes 4b F2365	0	2	2	1	0	1	1	1	0	2	0	0	0	1	0	1	0	1	2	0	0	0	2	0	0	2	2	0	2	0	0	1	0	3	0	4	0	1	2	1	0	4	3	1	0	2	1	1	0
Listeria monocytogenes HCC23	0	2	2	1	0	1	1	1	0	2	0	0	0	1	0	1	0	1	2	0	0	0	2	0	0	2	2	0	2	0	0	1	0	3	0	4	0	1	2	1	0	4	3	1	0	2	1	1	0
Listeria welshimeri serovar 6b SLCC5334	0	2	2	1	0	1	1	1	0	2	0	0	0	1	0	1	0	1	2	0	0	0	2	0	0	2	2	0	2	0	0	1	0	3	0	4	0	1	2	1	0	3	3	1	0	2	1	1	0
Lysinibacillus sphaericus C3 41	0	4	1	1	0	1	3	0	0	3	0	0	0	1	0	2	0	0	1	0	0	0	2	0	0	3	3	0	2	0	0	1	0	8	0	5	0	0	3	0	0	6	3	0	0	2	1	0	0
Magnetococcus MC-1	0	1	1	1	0	1	1	1	0	1	0	0	0	1	0	1	0	1	1	1	0	1	1	1	0	1	1	0	1	0	0	1	0	1	0	4	0	1	1	1	0	1	1	0	0	1	1	1	0
Magnetospirillum magneticum AMB-1	0	1	1	1	0	1	1	2	0	1	0	0	0	1	0	1	0	1	1	1	0	1	1	1	0	1	1	1	1	0	0	1	0	2	0	5	0	1	1	1	0	1	1	1	0	1	1	1	0
Mannheimia succiniciproducens MBEL55E	0	1	2	2	0	1	2	0	0	1	0	0	0	1	1	1	0	1	1	1	0	0	2	0	0	1	2	0	2	0	0	1	0	3	0	4	0	1	2	0	0	2	3	1	0	1	1	0	0
Maricaulis maris MCS10	0	1	1	1	0	1	1	1	0	1	0	0	0	1	0	1	0	1	1	1	0	1	1	1	0	1	1	0	1	0	0	1	0	2	0	3	0	1	1	1	0	1	1	1	0	1	1	1	0
Marinobacter aquaeolei VT8	0	1	1	1	0	1	1	0	0	1	0	0	0	1	0	1	0	1	1	1	0	1	1	1	0	1	1	0	2	0	0	2	0	3	0	4	0	1	1	0	0	2	3	0	0	1	1	1	0
Marinomonas MWYL1	0	2	1	2	0	1	1	0	0	2	0	0	0	1	0	1	0	1	2	0	0	1	2	0	0	1	3	0	3	0	0	1	0	3	0	9	0	1	4	0	0	2	4	0	0	1	1	1	0
Mesoplasma florum L1	0	1	1	1	0	0	1	0	0	1	0	0	0	1	1	1	0	0	1	0	0	0	1	0	0	1	1	0	1	0	0	0	0	1	0	3	1	0	1	0	0	1	2	0	0	1	1	0	0
Mesorhizobium BNC1	0	1	1	1	0	1	1	1	0	1	0	0	0	1	0	1	0	1	1	1	0	1	1	1	0	1	1	1	1	0	1	2	0	2	0	4	0	2	1	1	0	1	1	1	0	1	1	1	0
Mesorhizobium loti	0	1	1	1	0	1	1	1	0	1	0	0	0	1	0	1	0	1	2	1	0	1	1	1	0	1	2	1	1	0	0	1	0	2	1	4	0	1	2	1	0	1	1	1	0	1	2	1	0
Metallosphaera sedula DSM 5348	0	1	1	1	0	1	1	2	0	1	0	0	0	1	0	1	0	1	1	1	0	1	1	1	0	1	1	1	0	1	1	1	0	1	0	3	0	1	1	1	0	1	1	1	0	1	1	1	0
Methanobacterium thermoautotrophicum	0	1	1	0	0	2	1	0	0	1	0	0	0	1	0	1	0	1	1	0	0	1	1	0	0	1	1	1	0	1	1	0	0	1	0	3	0	1	1	1	0	1	1	0	0	1	1	1	0
Methanobrevibacter smithii ATCC 35061	0	1	1	0	0	1	2	0	0	1	0	0	0	1	0	1	0	1	1	0	0	0	1	0	0	1	1	0	0	1	1	0	0	1	0	3	0	1	1	1	0	1	1	0	0	2	1	1	0
Methanocaldococcus fervens AG86	0	1	1	0	0	1	1	0	0	1	0	0	0	1	1	1	0	1	1	0	0	1	1	0	0	1	1	0	0	1	1	0	0	1	0	3	0	1	1	0	0	1	1	0	0	1	1	0	0
Methanocaldococcus FS406 22 uid42499	0	1	1	0	0	1	1	0	0	1	0	0	0	1	1	1	0	1	1	0	0	1	1	0	0	1	1	0	0	1	1	0	0	1	0	3	0	1	1	0	0	1	1	0	0	1	1	0	0
Methanocaldococcus infernus ME uid48803	0	1	1	0	0	1	1	0	0	1	0	0	0	1	1	1	0	1	1	0	0	1	1	0	0	1	1	0	0	1	1	0	0	1	0	3	0	1	1	1	0	1	1	0	0	1	1	0	0
Methanocaldococcus vulcanius M7	0	1	1	0	0	1	1	0	0	1	0	0	0	1	1	1	0	1	1	0	0	1	1	0	0	1	1	0	0	1	1	0	0	1	0	3	0	1	1	0	0	1	1	0	0	2	1	0	0
Methanococcoides burtonii DSM 6242	0	1	1	1	0	1	1	1	0	1	0	0	0	3	0	1	0	2	1	1	0	1	1	1	0	1	1	1	0	1	1	1	0	1	0	3	0	1	1	1	0	1	1	1	0	1	1	1	0
Methanococcus aeolicus Nankai-3	0	1	1	0	0	1	1	0	0	1	0	0	0	1	1	1	0	1	1	0	0	1	1	0	0	1	1	0	0	1	1	0	0	1	0	4	0	1	1	0	0	1	2	0	0	1	1	0	0
Methanococcus jannaschii	0	1	1	0	0	1	1	0	0	1	0	0	0	1	1	1	0	1	1	0	0	1	1	0	0	1	1	0	0	1	1	0	0	1	0	3	0	1	1	0	0	1	1	0	0	1	1	0	0
Methanococcus maripaludis C5	0	1	1	0	0	1	1	0	0	1	0	0	0	1	1	1	0	1	1	0	0	1	1	0	0	1	1	0	0	1	1	0	0	1	0	4	0	1	1	0	0	1	2	0	0	1	1	0	0
Methanococcus maripaludis C6	0	1	1	0	0	1	1	0	0	1	0	0	0	1	1	1	0	1	1	0	0	1	1	0	0	1	1	0	0	1	1	0	0	1	0	4	0	1	1	0	0	1	2	0	0	1	1	0	0
Methanococcus maripaludis C7	0	1	1	0	0	1	1	0	0	1	0	0	0	1	1	1	0	1	1	0	0	1	1	0	0	1	1	0	0	1	1	0	0	1	0	4	0	1	1	0	0	1	2	0	0	1	1	0	0
Methanococcus maripaludis S2	0	1	1	0	0	1	1	0	0	1	0	0	0	1	1	1	0	1	1	0	0	1	1	0	0	1	1	0	0	1	1	0	0	1	0	4	0	1	1	0	0	1	2	0	0	1	1	0	0
Methanococcus vannielii SB	0	1	1	0	0	1	1	0	0	1	0	0	0	1	1	1	0	1	1	0	0	1	1	0	0	1	1	0	0	1	1	0	0	1	0	4	0	1	1	0	0	1	2	0	0	1	1	0	0
Methanocorpusculum labreanum Z	0	1	1	1	0	1	1	1	0	1	0	0	0	4	0	1	0	1	1	1	0	1	1	1	0	1	1	1	0	1	1	1	0	1	0	3	0	1	1	1	0	1	1	1	0	1	1	1	0
Methanoculleus marisnigri JR1	0	1	1	1	0	1	1	1	0	1	0	0	0	1	0	1	0	2	1	1	0	1	1	1	0	1	1	1	0	1	1	1	0	1	0	3	0	2	1	1	0	1	2	1	0	1	1	1	0
Methanohalobium evestigatum Z 7303 uid49857	0	1	1	1	0	1	1	1	0	1	0	0	0	3	0	1	0	1	1	1	0	1	1	1	0	1	1	1	0	1	1	1	0	1	0	3	0	1	1	2	0	1	1	1	0	1	1	1	0
Methanohalophilus mahii DSM 5219 uid47313	0	1	1	1	0	1	1	1	0	1	0	0	0	5	0	1	0	1	1	1	0	1	1	1	0	1	1	1	0	1	1	1	0	1	0	4	0	1	1	1	0	1	1	1	0	1	1	1	0
Methanopyrus kandleri	0	1	1	0	0	1	1	0	0	1	0	0	0	1	1	1	0	1	1	0	0	1	1	0	0	1	1	0	0	1	1	0	0	1	0	3	0	1	1	0	0	1	1	0	0	1	1	0	0
Methanosarcina acetivorans	0	2	1	1	0	1	1	1	0	1	0	0	0	3	0	1	0	2	1	1	0	1	1	1	0	1	2	1	0	1	1	1	0	2	0	4	0	1	1	1	0	2	1	1	0	1	1	1	0
Methanosarcina barkeri fusaro	0	2	3	1	0	1	1	1	0	1	0	0	0	4	0	1	0	2	1	1	0	1	1	1	0	1	1	1	0	1	1	1	0	2	0	5	0	1	2	1	0	2	1	1	0	1	1	1	0
Methanosarcina mazei	0	2	1	1	0	1	1	1	0	1	0	0	0	3	0	1	0	2	1	1	0	1	1	1	0	1	1	1	0	1	1	1	0	2	0	4	0	1	1	1	0	2	1	1	0	1	1	1	0
Methanosphaera stadtmanae	0	2	2	0	0	1	1	0	0	1	0	0	0	1	0	1	0	1	1	0	0	0	1	0	0	1	1	1	0	1	1	0	0	1	0	3	0	1	1	1	0	2	1	0	0	1	1	1	0
Methanospirillum hungatei JF-1	0	1	1	1	0	1	1	1	0	1	0	0	0	2	0	1	0	1	1	1	0	1	1	1	0	1	1	1	0	1	1	1	0	1	0	3	0	1	1	1	0	1	1	1	0	1	1	1	0
Methylibium petroleiphilum PM1	1	2	0	2	0	1	1	2	0	2	0	0	0	2	0	2	0	2	1	2	0	2	2	2	0	2	2	0	2	0	0	2	0	2	0	5	1	1	1	1	0	2	1	2	0	2	1	2	0
Methylobacillus flagellatus KT	0	1	1	1	0	1	1	1	0	2	0	0	0	1	0	1	0	1	1	1	0	1	1	0	0	1	1	0	1	0	0	1	0	2	0	3	0	1	1	1	0	1	1	1	0	1	1	1	0
Methylobacterium 4 46	0	1	1	1	0	1	1	1	0	1	1	0	0	1	2	1	0	1	1	1	0	1	1	1	0	1	1	1	1	0	0	2	0	4	0	9	0	1	1	2	0	2	3	1	0	1	1	0	0
Methylobacterium extorquens PA1	0	1	1	1	0	1	1	1	1	1	0	0	0	1	0	1	0	1	1	1	0	1	1	1	0	1	1	1	1	0	0	1	0	5	0	9	0	1	1	1	0	1	1	1	0	1	1	0	0
Methylobacterium radiotolerans JCM 2831	0	1	1	1	0	1	1	2	0	1	0	0	0	1	1	1	0	1	1	1	0	1	1	1	0	1	1	1	1	0	0	1	0	4	0	9	0	1	1	1	0	1	1	2	0	1	1	0	0
Methylococcus capsulatus Bath	1	1	1	1	0	1	1	1	0	1	0	0	0	1	0	1	0	1	1	1	0	1	1	1	0	1	1	1	1	0	0	1	0	2	0	3	0	1	1	1	0	1	1	1	0	1	1	1	0
Microcystis aeruginosa NIES 843	0	1	1	1	0	1	1	1	0	1	0	0	0	1	0	1	0	1	1	1	0	1	1	1	0	1	1	0	1	0	0	1	0	2	0	3	0	1	1	1	0	1	1	0	0	1	1	1	0
Moorella thermoacetica ATCC 39073	0	1	1	1	0	1	1	1	0	1	0	0	0	1	1	1	0	1	1	1	0	1	1	1	0	1	1	1	1	0	0	1	0	1	0	3	0	1	1	1	0	2	2	1	0	1	1	1	0
Mycobacterium avium 104	0	1	1	1	0	1	1	1	0	1	0	0	0	1	1	1	0	1	1	1	0	1	1	1	0	1	1	1	1	0	0	1	0	1	0	3	0	1	1	1	0	1	2	1	0	1	1	1	0
Mycobacterium avium paratuberculosis	0	1	1	1	0	1	1	1	0	1	0	0	0	1	1	1	0	1	1	1	0	1	1	1	0	1	1	1	1	0	0	1	0	1	0	3	0	1	1	1	0	1	1	1	0	1	1	2	0
Mycobacterium bovis BCG Pasteur 1173P2	0	1	1	1	0	1	1	2	0	1	0	0	0	1	0	1	0	1	1	1	0	1	1	1	0	1	1	1	1	0	0	1	0	2	0	3	0	1	1	1	0	1	1	1	0	1	1	1	0
Mycobacterium JLS	0	1	1	1	0	1	1	1	0	1	0	0	0	2	1	1	0	1	1	1	0	1	1	1	0	1	1	1	1	0	0	1	0	1	0	3	0	1	1	1	0	1	1	2	0	1	1	1	0
Mycobacterium KMS	0	1	1	1	0	1	1	1	0	1	0	0	0	2	1	1	0	1	1	1	0	1	1	1	0	1	1	1	1	0	0	1	0	1	0	3	0	1	1	1	0	1	1	2	0	1	1	1	0
Mycobacterium marinum M	0	2	1	1	0	1	1	1	0	1	0	0	0	1	1	1	0	1	1	1	0	1	1	1	0	1	1	1	1	0	0	1	0	1	0	3	0	1	1	1	0	1	1	1	0	1	1	1	0
Mycobacterium smegmatis MC2 155	0	1	1	1	0	1	1	1	0	1	0	0	0	2	2	1	0	1	1	1	0	1	1	1	0	1	1	1	1	0	0	1	0	1	0	3	0	1	1	1	0	1	1	1	0	1	2	1	0
Mycobacterium tuberculosis CDC1551	0	1	1	1	0	1	1	2	0	1	0	0	0	1	0	1	0	1	1	1	0	1	1	1	0	1	1	1	1	0	0	1	0	1	0	3	0	1	1	1	0	1	1	1	0	1	1	1	0
Mycobacterium tuberculosis F11	0	1	1	1	0	1	1	2	0	1	0	0	0	1	0	1	0	1	1	1	0	1	1	1	0	1	1	1	1	0	0	1	0	1	0	3	0	1	1	1	0	1	1	1	0	1	1	1	0
Mycobacterium tuberculosis H37Ra	0	1	1	1	0	1	1	2	0	1	0	0	0	1	0	1	0	1	1	1	0	1	1	1	0	1	1	1	1	0	0	1	0	1	0	3	0	1	1	1	0	1	1	1	0	1	1	1	0
Mycobacterium tuberculosis H37Rv	0	1	1	1	0	1	1	1	0	1	0	0	0	1	0	1	0	1	1	1	0	1	1	1	0	1	1	1	1	0	0	1	0	1	0	3	0	1	1	1	0	1	1	1	0	1	1	1	0
Mycobacterium ulcerans Agy99	0	1	1	1	0	1	1	1	0	1	0	0	0	1	0	1	0	1	1	1	0	1	1	1	0	1	1	1	1	0	0	1	0	1	0	3	0	1	1	1	0	1	1	1	0	1	1	1	0
Mycoplasma agalactiae PG2	0	1	1	1	0	0	1	1	0	1	0	0	0	1	1	1	1	0	1	0	0	0	1	0	0	1	1	0	1	0	0	0	0	1	0	3	0	1	1	1	0	1	1	1	0	1	1	1	0
Mycoplasma capricolum ATCC 27343	0	1	1	1	0	0	1	0	0	1	0	0	0	1	1	1	0	0	1	0	0	0	1	0	0	1	1	0	1	0	0	0	0	1	0	3	1	0	1	0	0	1	2	1	0	1	1	0	0
Mycoplasma gallisepticum	0	1	1	1	0	0	1	0	0	1	0	0	0	1	1	1	0	0	1	0	0	0	1	0	0	1	1	0	0	2	1	0	0	1	0	3	0	1	1	0	0	1	1	1	0	1	1	0	0
Mycoplasma genitalium	0	1	1	1	0	1	1	1	0	1	0	0	0	1	1	1	0	1	1	0	0	0	1	0	0	1	1	0	0	1	1	0	0	1	0	3	0	1	1	1	0	1	1	1	0	1	1	1	0
Mycoplasma hyopneumoniae 232	0	2	1	1	0	1	1	0	0	1	0	0	0	1	1	1	0	1	1	0	0	0	1	0	0	1	1	0	1	0	0	0	0	1	0	3	0	1	1	0	0	1	1	0	0	1	1	0	0
Mycoplasma hyopneumoniae 7448	0	2	1	1	0	1	1	0	0	1	0	0	0	1	1	1	0	1	1	0	0	0	1	0	0	1	1	0	1	0	0	0	0	1	0	3	0	1	1	0	0	1	1	0	0	1	1	0	0
Mycoplasma hyopneumoniae J	0	2	1	1	0	1	1	0	0	1	0	0	0	1	1	1	0	1	1	0	0	0	1	0	0	1	1	0	1	0	0	0	0	1	0	3	0	1	1	0	0	1	1	0	0	1	1	0	0
Mycoplasma mobile 163K	0	1	1	1	0	0	1	0	0	1	0	0	0	1	1	1	0	0	1	0	0	0	1	0	0	1	1	0	1	0	0	0	0	1	1	2	0	1	1	0	0	1	1	0	0	1	1	0	0
Mycoplasma mycoides	0	1	1	1	0	0	1	0	0	1	0	0	0	1	1	1	0	0	1	0	0	0	1	0	0	1	1	0	1	0	0	0	0	1	0	3	1	0	1	0	0	1	2	1	0	1	1	0	0
Mycoplasma penetrans	0	1	1	1	0	0	1	0	0	1	0	0	0	1	1	1	0	0	1	0	0	0	1	0	0	1	1	0	1	0	1	0	0	1	0	3	0	0	1	0	0	1	1	1	0	1	1	0	0
Mycoplasma pneumoniae	0	1	1	1	0	1	1	2	0	1	0	0	0	1	1	1	0	1	1	0	0	0	1	0	0	1	1	0	0	1	1	0	0	1	0	3	0	1	1	1	0	1	1	1	0	1	1	1	0
Mycoplasma synoviae 53	0	2	1	1	0	0	2	0	0	1	0	0	0	1	1	1	1	0	1	0	0	0	1	0	0	1	1	0	1	0	0	0	0	1	0	5	0	1	1	0	0	1	1	0	0	1	1	0	0
Myxococcus xanthus DK 1622	0	1	1	1	0	1	1	1	0	2	0	0	0	1	1	2	0	2	1	2	0	1	1	1	0	1	1	2	1	1	1	1	0	5	0	6	0	1	1	1	0	1	1	1	0	2	1	1	0
Nanoarchaeum equitans	0	1	1	1	0	1	1	1	0	1	0	0	0	1	0	1	0	1	1	0	0	1	1	1	0	2	2	1	0	1	1	0	0	1	1	3	0	1	1	1	0	1	1	2	0	1	1	1	0
Natrialba magadii ATCC 43099 uid46245	0	1	1	1	0	1	1	1	0	1	0	0	0	1	0	1	0	1	1	1	0	1	1	1	0	1	1	1	0	1	1	1	0	1	0	3	0	1	1	1	0	1	1	1	0	1	1	1	0
Natronomonas pharaonis	0	1	1	1	0	1	1	1	0	1	0	0	0	1	0	1	0	1	1	1	0	1	2	1	0	1	1	1	0	1	1	0	0	1	0	3	0	1	1	1	0	1	1	1	0	1	1	1	0
Neisseria gonorrhoeae FA 1090	0	1	1	1	0	1	1	1	0	1	0	0	0	2	0	1	0	1	1	1	0	1	1	1	0	1	2	0	2	0	0	1	0	4	0	3	0	1	1	1	0	2	2	0	0	1	1	1	0
Neisseria meningitidis 053442	0	1	1	1	0	1	1	1	0	1	0	0	0	1	1	1	0	1	1	2	0	1	1	1	0	1	3	0	2	0	0	1	0	4	0	3	0	1	2	1	0	2	2	0	0	1	1	1	0
Neisseria meningitidis FAM18	0	1	1	1	0	1	1	1	0	1	0	0	0	1	0	1	0	1	1	2	0	1	1	1	0	1	3	0	2	0	0	1	0	4	0	3	0	1	2	1	0	2	2	0	0	1	1	1	0
Neisseria meningitidis MC58	0	1	1	1	0	1	1	1	0	1	0	0	0	1	0	1	0	1	1	2	0	1	1	1	0	1	3	0	2	0	0	1	0	4	0	3	0	1	2	1	0	2	2	0	0	1	1	1	0
Neisseria meningitidis Z2491	0	1	1	1	0	1	1	1	0	1	0	0	0	1	1	1	0	1	1	2	0	1	1	1	0	1	3	0	2	0	0	1	0	4	0	3	0	1	1	1	0	2	2	0	0	1	1	1	0
Neorickettsia sennetsu Miyayama	0	1	1	1	0	1	1	0	0	1	0	0	0	1	0	1	0	1	1	0	0	0	1	0	0	1	1	0	1	0	0	1	0	1	1	2	0	1	1	0	0	1	1	0	0	1	1	1	0
Nitratiruptor SB155-2	0	1	1	1	0	1	1	0	0	1	0	0	0	1	0	1	0	1	1	0	0	1	1	0	0	1	2	0	0	1	1	0	0	3	0	4	0	1	1	1	0	1	2	0	0	1	1	1	0
Nitrobacter hamburgensis X14	0	1	1	1	0	1	1	2	0	1	0	0	0	1	0	1	0	1	1	1	0	1	1	3	0	1	1	1	2	0	1	2	0	1	0	5	0	1	1	1	0	1	1	1	0	1	1	1	0
Nitrobacter winogradskyi Nb-255	0	1	1	1	0	1	1	1	0	1	0	0	0	1	0	1	0	1	1	1	0	1	1	1	0	1	1	1	1	0	1	1	0	1	0	3	0	1	1	1	0	1	1	1	0	1	2	1	0
Nitrosococcus oceani ATCC 19707	0	1	0	1	0	1	1	2	0	1	0	0	0	1	0	1	0	1	1	1	0	1	1	1	0	1	1	1	1	0	0	1	0	1	0	4	0	1	1	1	0	1	1	1	0	1	1	1	0
Nitrosomonas europaea	0	1	1	1	0	1	1	1	0	1	0	0	0	1	0	1	0	1	1	1	0	1	1	1	0	1	1	0	1	0	0	1	0	1	0	4	0	1	1	1	0	1	1	0	0	1	1	1	0
Nitrosomonas eutropha C71	0	1	1	1	0	1	1	1	0	2	0	0	0	1	0	1	0	1	1	1	0	1	1	1	0	1	1	0	1	0	0	1	0	1	0	3	0	1	1	1	0	1	1	0	0	1	1	1	0
Nitrosopumilus maritimus SCM1	0	1	1	1	0	1	1	1	0	1	0	0	0	1	0	1	0	1	1	1	0	1	1	0	0	1	1	1	0	1	1	0	0	1	0	3	0	1	1	1	0	1	1	1	0	1	1	1	0
Nitrosospira multiformis ATCC 25196	0	1	1	1	0	1	1	1	0	1	0	0	0	1	0	1	0	1	1	1	0	1	1	1	0	1	1	0	1	0	0	1	0	1	0	3	0	1	1	1	0	1	1	1	0	1	1	1	0
Nocardia farcinica IFM10152	0	1	1	1	0	1	1	2	0	2	0	0	0	2	0	2	0	2	1	1	0	1	2	1	0	1	1	2	1	0	0	1	0	1	0	4	0	1	1	1	0	1	1	1	0	1	1	1	0
Nocardioides JS614	0	1	1	1	0	1	1	1	0	2	0	0	0	1	0	1	0	1	1	1	0	1	1	1	0	1	1	1	1	0	0	1	0	1	0	4	0	1	1	1	0	1	1	1	0	1	1	1	0
Nostoc sp	0	2	1	3	0	1	2	2	0	2	0	0	0	1	0	1	0	2	2	1	0	1	2	1	0	2	2	1	2	0	0	1	0	3	0	4	0	1	2	1	0	3	2	1	0	2	2	1	0
Novosphingobium aromaticivorans DSM 12444	0	1	1	1	0	1	1	2	0	1	0	0	0	1	0	1	0	1	1	1	0	1	1	1	0	1	1	1	2	0	0	1	0	3	0	5	0	1	1	1	0	1	1	2	0	1	1	1	0
Oceanobacillus iheyensis	0	2	2	1	0	1	2	0	0	2	0	0	0	1	0	1	0	1	2	0	0	0	3	0	0	2	3	0	3	0	0	1	0	2	0	5	0	1	3	0	0	4	4	0	0	1	1	1	0
Ochrobactrum anthropi ATCC 49188	0	1	1	1	0	1	1	1	0	1	0	0	0	1	1	1	0	1	1	1	0	1	1	1	0	1	1	1	1	0	0	1	0	4	0	8	0	1	1	1	0	1	1	1	0	1	1	1	0
Oenococcus oeni PSU-1	0	1	1	1	1	0	1	1	0	1	0	0	0	1	0	1	1	0	1	1	0	0	1	1	0	1	1	1	1	0	0	1	0	1	0	3	1	0	1	1	0	2	1	1	0	1	1	1	0
Onion yellows phytoplasma	0	1	1	1	0	1	1	0	0	1	0	0	0	1	0	1	0	1	1	0	0	0	1	0	0	1	1	0	1	0	0	0	0	2	0	3	0	1	1	0	0	1	1	0	0	1	1	0	0
Opitutus terrae PB90 1	0	2	2	2	0	1	1	1	0	2	0	0	0	3	0	1	0	2	1	2	0	1	2	1	0	2	2	2	1	1	2	1	0	2	0	4	0	1	2	1	0	2	2	1	0	1	2	1	0
Orientia tsutsugamushi Boryong	0	1	1	1	0	1	1	0	0	1	0	0	0	1	0	1	0	1	1	0	0	0	1	0	0	1	1	0	1	0	0	1	0	1	0	3	0	1	1	1	0	1	1	0	0	1	1	0	0
Parabacteroides distasonis ATCC 8503	0	2	1	1	0	2	2	1	0	3	0	0	0	2	0	2	0	1	1	2	0	1	1	1	0	2	1	2	3	0	0	1	0	7	0	4	0	1	3	1	0	3	2	2	0	1	1	1	0
Paracoccus denitrificans PD1222	1	1	1	1	0	1	2	1	0	1	0	0	0	1	1	1	0	1	1	1	0	1	1	1	0	1	1	0	1	0	0	1	0	3	0	5	0	1	1	1	0	1	1	0	0	1	1	1	0
Parvibaculum lavamentivorans DS-1	0	1	1	1	0	1	1	2	0	1	0	0	0	1	0	1	0	1	1	1	0	1	1	1	0	1	1	1	1	0	0	1	0	1	0	3	0	1	1	1	0	1	1	1	0	1	1	1	0
Pasteurella multocida	0	1	2	2	0	1	2	0	0	1	0	0	0	1	1	1	0	1	1	0	0	0	2	0	0	1	2	0	2	0	0	1	0	3	0	4	0	1	1	0	0	2	3	0	0	1	1	0	0
Pediococcus pentosaceus ATCC 25745	0	2	1	1	0	1	1	1	0	1	0	0	0	1	0	1	1	0	1	1	0	0	1	1	0	1	1	1	2	0	0	1	0	3	0	4	0	1	2	1	0	2	1	1	0	1	1	1	0
Pelobacter carbinolicus	0	1	2	1	0	1	1	1	0	1	0	0	0	1	1	1	0	1	1	3	0	1	1	1	0	1	1	1	1	0	0	1	0	2	0	4	0	1	1	1	0	1	2	0	0	1	1	1	0
Pelobacter propionicus DSM 2379	0	1	1	1	0	1	1	1	0	1	0	0	0	1	0	1	0	1	1	1	0	1	1	1	0	1	1	1	1	0	1	1	0	4	0	3	0	1	1	2	0	1	1	1	0	1	2	1	0
Pelotomaculum thermopropionicum SI	0	1	1	2	0	1	1	1	0	1	0	0	0	2	1	2	0	1	1	1	0	1	1	1	0	1	2	0	1	0	0	1	0	1	0	3	0	1	1	1	0	2	2	1	0	1	1	1	0
Petrotoga mobilis SJ95	0	1	1	1	0	1	1	1	0	1	0	0	0	1	0	1	0	1	1	1	0	1	1	1	0	1	1	1	0	1	1	1	0	1	0	3	0	1	1	1	0	1	1	1	0	1	1	1	0
Picrophilus torridus DSM 9790	0	1	1	1	0	1	1	1	0	1	0	0	0	1	0	1	0	1	1	1	0	1	1	1	0	1	1	1	0	1	1	1	0	1	0	3	0	1	1	1	0	2	1	1	0	1	1	1	0
Polaromonas JS666	0	1	1	2	0	1	1	1	0	1	0	0	0	1	0	1	0	1	1	1	0	1	1	1	0	1	1	0	1	0	0	1	0	1	1	4	0	1	1	1	0	1	1	0	0	1	1	1	0
Polaromonas naphthalenivorans CJ2	0	1	1	1	0	1	1	1	0	1	0	0	0	2	0	1	0	1	1	1	0	1	1	1	0	1	1	0	1	0	0	1	0	2	0	6	0	1	1	1	0	1	1	1	0	1	1	1	1
Polynucleobacter necessarius STIR1	0	1	1	1	0	1	1	1	0	1	0	0	0	1	0	1	0	1	1	1	0	1	1	0	0	1	1	0	1	0	0	1	0	1	0	3	0	1	1	0	0	1	1	0	0	1	1	1	0
Polynucleobacter QLW-P1DMWA-1	0	1	1	1	0	1	1	1	0	1	0	0	0	2	0	1	0	1	1	1	0	1	1	0	0	1	1	0	1	0	0	1	0	1	0	2	0	1	1	1	0	1	1	0	0	1	1	1	0
Porphyromonas gingivalis W83	0	1	1	1	0	1	1	0	0	2	0	0	0	1	0	1	0	1	1	1	0	1	1	1	0	1	1	1	2	0	0	1	0	4	0	3	0	1	1	1	0	2	1	1	0	1	1	1	0
Prochlorococcus marinus AS9601	0	1	1	1	0	1	1	1	0	1	0	0	0	1	0	1	1	0	1	0	0	1	3	0	0	1	1	0	1	0	0	1	0	1	0	3	0	2	1	1	0	1	1	0	0	1	1	1	0
Prochlorococcus marinus CCMP1375	0	1	1	1	0	1	1	1	0	1	0	0	0	1	0	1	1	0	1	1	0	1	1	0	0	1	1	0	1	0	0	1	0	1	0	3	1	1	1	1	0	1	1	0	0	1	1	1	0
Prochlorococcus marinus MED4	0	1	1	1	0	1	1	1	0	1	0	0	0	1	0	1	1	0	1	0	0	1	2	0	0	1	1	0	1	0	0	1	0	1	0	3	0	1	1	1	0	1	1	0	0	1	1	1	0
Prochlorococcus marinus MIT 9211	0	1	1	1	0	1	1	1	0	1	0	0	0	1	0	1	1	0	1	1	0	1	1	0	0	1	1	0	1	0	0	1	0	1	0	3	0	2	1	1	0	1	1	0	0	1	1	1	0
Prochlorococcus marinus MIT 9215	0	1	1	1	0	1	1	2	0	1	0	0	0	1	0	1	1	0	1	0	0	1	2	0	0	1	1	0	1	0	0	1	0	1	0	3	0	3	1	1	0	1	1	0	0	1	1	1	0
Prochlorococcus marinus MIT 9301	0	1	1	1	0	1	1	1	0	1	0	0	0	1	0	1	1	0	1	0	0	1	2	0	0	1	1	0	1	0	0	1	0	1	0	3	0	1	1	1	0	1	1	0	0	1	1	1	0
Prochlorococcus marinus MIT 9303	0	1	1	2	0	1	1	1	0	1	0	0	0	1	0	1	0	1	1	1	0	1	1	1	0	1	1	0	1	0	0	1	0	2	0	4	0	1	1	1	0	1	1	0	0	1	1	1	0
Prochlorococcus marinus MIT 9312	0	1	1	1	0	1	1	3	0	1	0	0	0	1	0	1	1	0	1	0	1	1	5	0	0	1	1	0	1	0	0	1	0	1	0	3	0	1	1	1	0	1	1	0	0	1	1	1	0
Prochlorococcus marinus MIT 9515	0	1	1	1	0	1	1	1	0	1	0	0	0	1	0	1	1	0	1	0	0	1	1	0	0	1	1	0	1	0	0	1	0	1	0	3	0	1	1	1	0	1	1	0	0	1	1	1	0
Prochlorococcus marinus MIT9313	0	1	1	1	0	1	1	1	0	1	0	0	0	1	0	1	0	1	1	1	0	1	1	1	0	1	1	0	1	0	0	1	0	2	0	4	0	1	1	1	0	1	1	0	0	1	1	1	0
Prochlorococcus marinus NATL1A	0	1	1	1	0	1	1	1	0	1	0	0	0	1	0	1	1	0	1	0	0	1	1	0	0	1	1	0	1	0	0	1	0	1	1	3	0	1	1	1	0	1	1	0	0	1	1	1	0
Prochlorococcus marinus NATL2A	0	1	1	1	0	1	1	2	0	1	0	0	0	1	0	1	1	0	1	0	0	1	1	0	0	1	1	0	1	0	0	1	0	1	0	3	0	1	1	1	0	1	1	0	0	1	1	1	0
Propionibacterium acnes KPA171202	0	1	1	1	0	1	1	1	0	1	0	0	0	1	0	1	0	1	1	1	0	1	1	1	0	1	1	1	1	0	0	1	0	1	0	3	0	1	1	1	0	1	1	1	0	1	1	1	0
Prosthecochloris vibrioformis DSM 265	0	1	1	1	0	1	1	1	0	1	0	0	0	1	0	1	0	1	1	1	0	1	1	1	0	1	1	1	1	0	0	1	0	1	0	3	0	1	1	1	0	1	1	1	0	1	1	1	0
Pseudoalteromonas atlantica T6c	0	1	1	1	0	1	2	0	0	1	0	0	0	1	0	2	0	1	2	0	0	1	1	0	0	1	3	0	2	0	0	1	0	5	0	5	0	1	2	0	0	2	2	0	0	1	1	1	0
Pseudoalteromonas haloplanktis TAC125	0	3	3	1	0	1	4	0	0	3	0	0	0	2	0	2	0	1	4	0	0	1	3	0	0	2	4	0	4	0	0	1	0	2	0	7	0	1	3	0	0	4	8	0	0	2	1	1	0
Pseudomonas aeruginosa	0	1	1	1	0	1	1	1	0	1	0	0	0	1	1	1	0	1	1	2	0	1	1	1	0	2	1	0	3	0	0	1	0	4	0	4	0	1	1	1	0	2	2	0	0	1	1	1	0
Pseudomonas aeruginosa PA7	0	1	1	1	0	1	1	1	0	1	0	0	0	1	1	1	0	1	1	2	0	1	1	1	0	2	1	0	3	0	0	1	0	4	0	4	0	1	1	1	0	2	2	0	0	1	1	1	0
Pseudomonas aeruginosa UCBPP-PA14	0	1	0	1	0	1	1	1	0	1	0	0	0	1	1	1	0	1	1	2	0	1	1	1	0	2	1	0	3	0	0	2	0	4	0	4	0	1	1	1	0	2	3	0	0	1	1	1	0
Pseudomonas entomophila L48	0	1	1	1	0	1	1	1	0	1	0	0	0	1	1	1	0	1	1	2	0	1	1	1	0	2	2	0	4	0	0	1	0	7	0	6	0	1	1	1	0	2	2	0	0	1	1	1	0
Pseudomonas fluorescens Pf-5	0	1	1	1	0	1	1	1	0	1	0	0	0	1	0	1	0	1	1	2	0	1	2	0	0	1	2	0	2	0	0	1	0	5	0	5	0	1	1	1	0	2	3	0	0	1	1	1	0
Pseudomonas fluorescens PfO-1	0	1	1	1	0	1	1	2	0	1	0	0	0	1	1	1	0	1	1	2	0	1	2	0	0	2	2	0	3	0	0	1	0	6	0	5	0	1	1	1	0	2	2	0	0	1	1	1	0
Pseudomonas mendocina ymp	0	1	1	1	0	1	1	1	0	1	0	0	0	1	0	1	0	1	1	2	0	1	1	1	0	1	2	0	3	0	0	1	0	4	0	5	0	1	1	1	0	2	2	0	0	1	1	1	0
Pseudomonas putida F1	0	1	1	1	0	1	1	1	0	1	0	0	0	1	1	1	0	1	1	2	0	1	2	1	0	2	2	0	4	0	0	1	0	4	0	6	0	1	1	1	0	2	3	0	0	1	1	1	0
Pseudomonas putida GB 1	0	1	1	1	0	1	1	2	0	1	0	0	0	1	1	1	0	1	1	2	0	1	2	1	0	2	2	0	4	0	0	1	0	3	0	6	0	1	1	1	0	2	3	0	0	1	1	1	0
Pseudomonas putida KT2440	0	1	1	1	0	1	1	1	0	1	0	0	0	2	1	1	0	1	1	2	0	1	2	1	0	2	2	0	4	0	0	1	0	3	0	6	0	1	1	1	0	2	3	0	0	1	1	2	0
Pseudomonas putida W619	0	1	1	1	0	1	1	1	0	1	0	0	0	1	1	1	0	1	1	2	0	1	1	1	0	2	2	0	3	0	0	1	0	5	0	6	0	1	1	1	0	2	2	0	0	1	1	1	0
Pseudomonas stutzeri A1501	0	1	1	1	0	1	1	1	0	1	0	0	0	1	1	1	0	1	1	2	0	1	1	1	0	1	2	0	2	0	0	1	0	4	0	5	0	1	1	2	0	2	2	0	0	1	1	1	0
Pseudomonas syringae pv B728a	0	1	1	1	0	1	1	1	0	1	0	0	0	1	0	1	0	1	1	2	0	1	3	0	0	1	1	0	2	0	0	1	0	5	0	5	0	1	1	0	0	2	3	0	0	1	1	1	0
Pseudomonas syringae tomato DC3000	0	1	1	1	0	1	1	2	0	1	0	0	0	1	0	1	0	1	1	2	0	1	2	0	0	1	1	0	2	0	0	1	0	5	0	5	0	1	1	0	0	2	2	0	0	1	1	1	0
Psychrobacter arcticum 273-4	0	1	1	1	0	1	1	0	0	1	0	0	0	1	0	1	0	1	1	0	0	1	1	0	0	1	2	0	1	0	0	1	0	4	0	4	0	1	1	0	0	2	2	0	0	1	1	1	0
Psychrobacter cryohalolentis K5	0	1	1	1	0	1	1	0	0	1	0	0	0	1	0	1	0	1	1	0	0	1	1	0	0	1	2	0	1	0	0	1	0	4	0	3	0	1	1	0	0	2	2	0	0	1	1	1	0
Psychrobacter PRwf-1	0	1	1	1	0	1	2	0	0	1	0	0	0	1	0	1	0	1	2	0	0	1	1	0	0	1	2	0	1	0	0	1	0	5	0	3	0	1	1	0	0	2	2	0	0	1	1	1	0
Psychromonas ingrahamii 37	0	2	3	1	0	1	3	0	0	2	0	0	0	1	0	1	1	1	3	1	0	1	3	0	0	2	2	0	3	0	0	1	0	3	0	10	0	1	2	0	0	4	5	0	0	1	1	1	0
Pyrobaculum aerophilum	0	1	1	1	0	1	1	1	0	1	0	0	0	1	0	1	0	1	1	1	0	1	1	1	0	1	1	1	0	1	1	1	0	1	0	4	0	1	1	1	0	1	1	1	0	1	1	1	0
Pyrobaculum arsenaticum DSM 13514	0	1	1	1	0	1	1	1	0	1	0	0	0	1	0	1	0	1	1	1	0	1	1	1	0	1	1	1	0	1	1	1	0	1	0	3	0	1	1	1	0	1	1	1	0	1	1	1	0
Pyrobaculum calidifontis JCM 11548	0	1	1	1	0	1	1	1	0	1	0	0	0	1	0	1	0	1	1	1	0	1	1	1	0	1	1	1	0	1	1	1	0	1	0	3	0	1	1	1	0	1	1	1	0	1	1	1	0
Pyrobaculum islandicum DSM 4184	0	1	1	1	0	1	1	1	0	1	0	0	0	1	0	1	0	1	1	1	0	1	1	1	0	1	1	1	0	1	1	1	0	1	0	3	0	1	1	1	0	1	1	1	0	1	1	1	0
Pyrococcus abyssi	0	1	1	1	0	1	1	1	0	1	0	0	0	1	0	1	0	1	1	1	0	1	1	1	0	1	1	1	0	1	1	1	0	1	0	3	0	1	1	1	0	1	1	1	0	1	1	1	0
Pyrococcus furiosus	0	1	1	1	0	1	1	1	0	1	0	0	0	1	0	1	0	1	1	1	0	1	1	1	0	1	1	1	0	1	1	1	0	1	0	3	0	1	1	1	0	1	1	1	0	1	1	1	0
Pyrococcus horikoshii	0	1	1	1	0	1	1	1	0	1	0	0	0	1	0	1	0	1	1	1	0	1	1	1	0	1	1	1	0	1	1	1	0	1	0	3	0	1	1	1	0	1	1	1	0	1	1	1	0
Ralstonia solanacearum	0	1	1	1	0	1	1	1	0	1	0	0	0	2	0	1	0	1	1	2	0	1	1	3	0	1	1	0	1	0	0	1	0	4	0	4	0	1	1	1	0	1	1	1	0	1	1	1	0
Rhizobium etli CFN 42	0	1	0	1	0	1	1	1	0	1	0	0	0	1	0	1	0	1	1	1	0	1	1	1	0	1	1	1	1	0	0	1	0	3	0	5	0	1	1	1	0	1	1	1	0	1	1	1	0
Rhizobium leguminosarum bv viciae 3841	0	1	1	1	0	1	1	2	0	1	0	0	0	1	0	1	0	1	1	1	0	1	1	1	0	1	1	1	1	0	0	1	0	3	0	5	0	1	1	1	0	1	1	1	0	1	1	1	0
Rhodobacter sphaeroides 2 4 1	0	1	1	1	0	1	1	1	0	1	0	0	0	1	0	1	0	1	1	1	0	1	1	1	0	1	2	0	1	0	0	1	0	3	0	6	0	1	1	1	0	2	1	0	0	1	1	1	0
Rhodobacter sphaeroides ATCC 17025	0	1	1	2	0	1	1	1	0	1	0	0	0	1	0	1	0	1	1	1	0	1	1	1	0	1	2	0	1	0	0	1	0	4	0	6	0	1	1	1	0	1	1	0	0	1	1	1	0
Rhodobacter sphaeroides ATCC 17029	0	1	1	2	0	1	1	1	0	1	0	0	0	1	0	2	0	1	2	1	0	1	1	1	0	1	1	0	1	0	0	1	0	4	0	6	0	1	1	1	0	1	1	0	0	1	1	1	0
Rhodococcus RHA1	0	1	1	1	0	1	1	1	0	1	0	0	0	2	0	1	0	1	1	1	0	1	1	1	0	1	1	1	1	0	0	1	0	1	0	7	0	1	1	1	0	1	1	1	0	1	1	1	0
Rhodoferax ferrireducens T118	0	1	1	1	0	1	1	1	0	1	0	0	0	1	0	1	0	1	1	1	0	1	1	1	0	1	1	0	1	0	0	1	0	3	0	2	0	1	1	1	0	1	1	2	0	1	1	1	0
Rhodopseudomonas palustris BisA53	0	1	1	1	0	1	1	1	0	1	0	0	0	1	0	1	0	1	1	1	0	1	1	1	0	1	1	1	1	0	1	1	0	2	0	3	0	1	1	1	0	1	1	1	0	1	1	1	0
Rhodopseudomonas palustris BisB18	0	1	1	1	0	1	1	2	0	1	0	0	1	1	0	1	0	1	1	1	0	1	1	1	0	1	1	1	1	0	1	2	0	2	0	3	0	1	1	1	0	1	1	1	0	1	1	1	0
Rhodopseudomonas palustris BisB5	0	1	1	1	0	1	1	1	0	1	0	0	0	2	0	1	0	1	1	1	0	1	1	1	0	1	1	1	1	0	1	1	0	2	0	3	0	1	1	1	0	1	1	2	0	1	1	1	0
Rhodopseudomonas palustris HaA2	0	1	1	1	0	1	1	2	0	1	0	0	0	1	0	1	0	1	1	1	0	1	1	1	0	1	1	1	1	0	1	1	0	1	0	3	0	1	1	2	0	1	1	2	0	1	1	1	0
Rhodospirillum rubrum ATCC 11170	0	1	1	1	0	1	1	1	0	1	0	0	0	1	0	1	0	1	1	1	0	1	1	1	0	1	1	1	1	0	0	1	0	4	0	5	0	2	1	1	0	1	1	1	0	1	1	1	0
Rickettsia akari Hartford	0	1	1	0	0	1	1	0	0	1	0	0	0	1	0	1	0	1	1	0	0	0	1	0	0	1	1	0	1	0	0	1	0	1	0	3	0	1	1	1	0	1	1	0	0	1	1	0	0
Rickettsia bellii RML369-C	0	1	1	0	0	1	1	0	0	1	0	0	0	1	0	1	0	1	1	0	0	0	1	0	0	1	1	0	1	0	0	1	0	1	0	3	0	1	1	1	0	1	1	0	0	1	1	0	0
Rickettsia canadensis McKiel	0	1	1	0	0	1	1	0	0	1	0	0	0	1	0	1	0	1	1	0	0	0	1	0	0	1	1	0	1	0	0	1	0	1	0	3	0	1	1	1	0	1	1	0	0	1	1	0	0
Rickettsia conorii	0	1	1	0	0	1	1	0	0	1	0	0	0	1	0	1	0	1	1	0	0	0	1	0	0	1	1	0	1	0	0	1	0	1	0	3	0	1	1	1	0	1	1	0	0	1	1	0	0
Rickettsia felis URRWXCal2	0	1	1	0	0	1	1	0	0	1	0	0	0	1	0	1	0	1	1	0	0	0	1	0	0	1	1	0	1	0	0	1	0	1	0	3	0	1	1	1	0	1	1	0	0	1	1	0	0
Rickettsia massiliae MTU5	0	1	1	0	0	1	1	0	0	1	0	0	0	1	0	1	0	1	1	0	0	0	1	0	0	1	1	0	1	0	0	1	0	1	0	3	0	1	1	1	0	1	1	0	0	1	1	0	0
Rickettsia rickettsii Iowa	0	1	1	0	0	1	1	0	0	1	0	0	0	1	0	1	0	1	1	0	0	0	1	0	0	1	2	0	1	0	0	1	0	1	0	3	0	1	1	1	0	1	1	0	0	1	1	0	0
Rickettsia rickettsii Sheila Smith	0	1	1	0	0	1	1	0	0	1	0	0	0	1	0	1	0	1	1	0	0	0	1	0	0	1	2	0	1	0	0	1	0	1	0	3	0	1	1	1	0	1	1	0	0	1	1	0	0
Rickettsia typhi wilmington	0	1	1	0	0	1	1	0	0	1	0	0	0	1	0	1	0	1	1	0	0	0	1	0	0	1	1	0	1	0	0	1	0	1	0	3	0	1	1	1	0	1	1	0	0	1	1	0	0
Roseiflexus castenholzii DSM 13941	0	1	1	1	0	1	1	1	0	1	0	0	0	1	0	1	0	1	1	1	0	1	1	1	0	1	1	1	0	1	1	1	0	1	0	4	0	1	1	1	0	1	1	1	0	1	1	1	0
Roseiflexus RS-1	1	1	1	1	0	1	1	1	0	1	0	0	0	1	0	1	0	1	1	1	0	1	1	1	0	1	1	1	0	1	1	1	0	1	0	4	0	1	1	1	0	1	1	1	0	1	1	1	0
Roseobacter denitrificans OCh 114	0	1	1	1	0	1	1	1	0	1	0	0	0	1	0	1	0	1	1	1	0	1	1	0	0	1	1	0	1	0	0	1	0	1	0	3	0	1	1	0	0	1	1	0	0	1	1	1	0
Rubrobacter xylanophilus DSM 9941	0	1	1	1	0	1	1	1	0	1	0	0	0	1	1	1	0	1	1	1	0	1	1	1	0	1	1	1	1	0	0	1	0	1	0	3	0	1	1	1	0	1	1	1	0	1	1	1	0
Saccharophagus degradans 2-40	0	1	1	1	0	1	1	0	0	1	0	0	0	1	0	1	0	1	1	1	0	1	1	0	0	1	1	0	1	0	1	0	0	1	0	3	0	1	1	0	0	2	2	0	0	1	1	1	0
Saccharopolyspora erythraea NRRL 2338	0	1	1	1	0	1	1	1	0	1	0	0	0	1	1	1	0	1	1	1	0	1	1	1	0	1	1	1	1	0	0	1	0	1	0	4	0	1	1	1	0	1	1	1	0	1	1	1	0
Salinibacter ruber DSM 13855	0	1	0	1	0	1	1	1	0	1	0	0	0	1	0	1	0	1	1	1	0	1	1	1	0	1	1	1	0	1	1	1	0	1	0	3	0	1	1	1	0	1	1	1	0	1	0	1	0
Salinispora arenicola CNS-205	0	1	1	1	0	1	1	1	0	1	0	0	0	1	0	1	0	1	1	1	1	1	1	1	0	1	1	1	1	0	0	1	0	1	0	6	0	1	1	1	0	1	1	3	0	1	1	1	0
Salinispora tropica CNB-440	0	1	1	1	0	1	1	3	0	1	0	0	0	1	1	1	0	1	1	1	0	1	1	1	0	1	1	1	2	0	0	1	0	1	0	4	0	1	1	1	0	1	1	1	0	1	1	1	0
Salmonella enterica arizonae serovar 62 z4 z23	0	2	1	1	0	2	1	2	0	3	0	0	0	1	1	1	0	1	1	4	0	1	1	1	0	1	2	2	4	0	0	1	0	3	0	6	0	2	1	2	0	4	5	0	0	1	2	2	0
Salmonella enterica Choleraesuis	0	2	1	1	0	2	1	2	1	3	0	0	0	1	1	1	0	1	1	4	0	1	1	1	0	1	2	2	4	0	0	1	0	3	0	6	0	2	2	1	0	5	5	0	0	1	2	2	0
Salmonella enterica Paratypi ATCC 9150	0	2	1	1	0	2	1	2	1	3	0	0	0	1	1	1	0	1	1	4	0	0	1	1	0	1	2	2	3	0	0	1	0	3	0	6	0	2	1	1	0	4	5	0	0	1	2	2	0
Salmonella enterica serovar Paratyphi B SPB7	0	2	1	1	0	2	1	2	0	3	0	0	0	1	1	1	0	1	1	4	0	1	1	1	0	1	2	2	4	0	0	1	0	4	0	6	0	2	1	1	0	4	5	0	0	1	2	2	0
Salmonella typhi	0	2	1	1	0	2	1	2	0	2	0	0	0	1	1	1	0	1	1	4	0	1	1	1	0	1	2	1	4	0	0	1	0	3	0	6	0	2	1	1	0	5	4	0	0	1	2	2	0
Salmonella typhi Ty2	0	2	1	1	0	2	1	2	0	2	0	0	0	1	1	1	0	1	1	4	0	1	1	1	0	1	2	1	4	0	0	1	0	3	0	6	0	2	1	1	0	4	4	0	0	1	2	2	0
Salmonella typhimurium LT2	0	2	1	1	0	2	1	1	0	3	0	0	0	1	1	1	0	1	1	4	0	1	1	1	0	1	2	2	4	0	0	1	0	3	0	6	0	2	1	1	0	4	5	0	0	1	3	2	0
Serratia proteamaculans 568	0	3	1	1	0	2	2	1	0	3	0	0	0	1	1	1	0	1	1	4	0	1	2	0	0	1	2	1	3	0	0	1	0	3	0	7	0	2	2	0	0	4	5	0	0	1	1	1	0
Shewanella amazonensis SB2B	0	2	1	1	0	1	3	0	0	4	0	0	0	2	0	1	0	1	1	3	0	1	3	1	0	2	3	0	6	0	0	1	0	3	0	7	0	2	2	0	0	5	8	0	0	2	1	1	0
Shewanella ANA-3	0	3	3	1	0	1	3	0	0	4	0	0	0	2	1	1	0	1	2	2	0	1	3	0	0	2	3	0	6	0	0	1	0	3	0	7	0	2	3	0	0	5	9	0	0	2	1	1	0
Shewanella baltica OS155	1	3	4	1	0	1	4	0	0	7	0	0	0	3	0	1	0	1	2	2	0	1	3	0	0	2	3	0	6	0	0	1	0	3	0	10	0	2	3	0	0	8	10	0	0	2	1	1	0
Shewanella baltica OS185	1	3	3	1	0	1	4	1	0	4	0	0	0	2	1	1	0	1	2	2	0	1	3	0	0	2	3	0	6	0	0	1	0	3	0	9	0	2	3	0	0	5	8	0	0	2	1	1	0
Shewanella baltica OS195	1	3	3	1	0	1	4	0	0	4	0	0	0	2	1	1	0	1	2	2	0	1	3	0	0	2	3	0	6	0	0	1	0	3	0	10	0	2	3	0	0	5	10	0	0	2	1	1	0
Shewanella denitrificans OS217	0	2	3	1	0	1	3	0	0	4	0	0	0	2	0	1	0	1	2	1	0	1	3	0	0	2	3	0	4	0	0	1	0	3	0	8	0	1	2	0	0	5	7	0	0	2	1	1	0
Shewanella frigidimarina NCIMB 400	0	2	3	1	0	1	3	0	1	4	0	0	0	2	0	1	0	1	2	1	0	1	4	0	0	2	3	0	4	0	0	1	0	4	0	9	0	1	2	0	0	5	6	0	0	2	1	1	0
Shewanella loihica PV-4	0	2	2	1	0	1	2	0	0	4	0	0	0	2	0	1	0	1	3	1	0	1	3	0	0	2	3	0	4	0	0	1	0	3	0	9	0	1	2	0	0	4	7	0	0	2	1	1	0
Shewanella MR-4	0	3	3	1	0	1	3	0	0	4	0	0	0	2	1	1	0	1	2	2	0	1	3	0	0	2	3	0	6	0	0	1	0	2	0	8	0	2	3	0	0	5	9	0	0	2	1	1	0
Shewanella MR-7	0	3	3	1	0	1	3	0	0	4	0	0	0	2	1	1	0	1	2	2	0	1	3	0	0	2	3	0	6	0	0	1	0	3	0	8	0	2	3	0	0	5	9	0	0	2	1	1	0
Shewanella oneidensis	0	3	4	1	0	1	3	0	0	4	0	0	0	2	1	1	0	1	2	2	0	1	3	0	0	2	3	0	6	0	0	1	0	3	0	8	0	2	3	0	0	5	9	0	0	2	1	1	0
Shewanella putrefaciens CN-32	1	3	3	1	0	1	3	0	0	4	0	0	0	2	0	2	0	1	2	2	0	1	3	0	0	2	3	0	6	0	0	1	0	3	0	8	0	2	3	0	0	5	6	0	0	2	1	1	0
Shewanella sediminis HAW-EB3	0	3	3	1	0	1	7	0	0	5	0	0	0	3	0	1	0	1	3	1	0	1	4	0	0	2	3	0	9	0	0	1	0	3	0	12	0	1	3	0	0	7	10	0	0	3	1	1	0
Shewanella W3-18-1	1	3	3	1	0	1	3	0	0	4	0	0	0	2	0	1	0	1	2	2	0	1	3	0	0	2	3	0	6	0	0	1	0	3	0	8	0	2	3	0	0	5	6	0	0	2	1	1	0
Shewanella woodyi ATCC 51908	0	3	3	1	0	1	4	0	0	5	0	0	0	3	0	1	0	1	4	0	0	1	3	0	0	2	4	0	8	0	0	1	0	3	1	10	0	1	3	0	0	9	12	0	0	3	1	1	0
Shigella boydii CDC 3083 94	0	2	1	1	0	2	1	1	0	2	0	0	0	1	1	1	0	1	1	4	0	1	1	1	0	1	2	2	3	0	4	1	0	3	0	14	0	2	3	1	0	4	5	0	0	1	7	1	0
Shigella boydii Sb227	0	2	1	1	0	2	1	1	0	2	0	0	0	1	1	1	0	1	1	4	0	1	1	1	0	1	2	2	3	0	1	1	0	5	0	10	0	2	3	1	0	4	3	0	0	1	4	1	0
Shigella dysenteriae	0	2	1	1	0	2	1	2	0	2	0	0	0	1	1	1	0	1	1	4	0	1	1	1	0	1	2	1	3	0	0	1	0	3	0	10	0	2	3	1	0	4	4	0	0	1	4	1	0
Shigella flexneri 2a 301	0	2	1	1	0	2	1	1	0	2	0	0	0	1	1	1	0	1	1	4	0	1	1	1	0	1	2	2	4	0	0	1	0	2	0	12	0	2	6	1	0	3	4	0	0	1	5	1	0
Shigella flexneri 2a 2457T	0	2	1	1	0	2	1	1	0	2	0	0	0	1	1	1	0	1	1	4	0	1	1	1	0	1	2	2	4	0	0	1	0	3	0	12	0	2	5	1	0	4	5	0	0	1	5	1	0
Shigella sonnei Ss046	0	2	1	1	0	2	1	1	0	2	0	0	0	1	1	1	0	1	1	6	0	1	1	1	0	1	2	2	4	0	1	1	0	2	0	12	0	2	3	1	0	4	5	0	0	1	5	1	0
Sinorhizobium medicae WSM419	0	1	1	2	0	1	1	1	0	1	0	0	0	1	0	1	0	1	1	1	0	1	1	2	0	1	1	1	1	0	0	1	0	3	0	6	0	1	1	1	0	1	1	1	0	1	1	1	0
Sinorhizobium meliloti	0	1	1	1	0	1	1	1	0	1	0	0	0	1	1	1	0	1	1	1	0	1	1	1	0	1	1	1	1	0	0	1	0	3	0	6	0	1	1	1	0	1	1	1	0	1	1	1	0
Sodalis glossinidius morsitans	0	2	1	1	0	1	1	1	0	2	0	0	0	1	0	1	0	1	1	2	0	1	1	1	0	1	2	1	1	0	1	1	0	4	0	6	0	2	1	1	0	2	2	3	0	1	2	1	0
Solibacter usitatus Ellin6076	0	1	1	1	0	1	1	1	0	1	0	0	0	2	1	1	0	1	1	1	0	1	1	1	0	1	1	1	1	0	1	1	0	2	0	5	0	1	1	1	0	1	1	1	0	1	1	1	0
Sphingomonas wittichii RW1	0	2	0	1	0	2	1	2	0	1	0	0	0	1	0	1	0	1	1	1	0	1	1	2	0	1	1	1	1	0	0	1	0	2	0	5	0	1	1	1	0	1	1	1	0	1	1	1	0
Sphingopyxis alaskensis RB2256	0	1	1	1	0	1	1	1	0	1	0	0	0	1	0	1	0	1	1	1	0	1	1	1	0	1	1	1	1	0	0	1	0	1	0	3	0	1	1	1	0	1	1	1	0	1	1	2	0
Staphylococcus aureus aureus MRSA252	0	2	2	1	0	1	3	0	0	2	0	0	0	1	0	1	0	1	1	0	0	0	2	0	0	2	2	0	2	0	0	1	0	2	0	4	0	0	3	0	0	3	3	0	0	1	1	0	0
Staphylococcus aureus aureus MSSA476	0	2	2	1	0	1	3	0	0	2	0	0	0	1	0	1	0	1	1	0	0	0	2	0	0	2	2	0	2	0	0	1	0	2	0	4	0	0	3	0	0	3	3	0	0	1	1	0	0
Staphylococcus aureus COL	0	2	1	1	0	1	3	0	0	2	0	0	0	1	0	1	0	1	1	0	0	0	1	0	0	2	2	0	1	0	0	1	0	2	0	4	0	0	2	0	0	3	2	0	0	1	1	0	0
Staphylococcus aureus JH1	0	2	2	1	0	1	3	0	0	2	0	0	0	1	0	1	0	1	1	0	0	0	2	0	0	2	2	0	2	0	0	1	0	2	0	4	0	0	3	0	0	3	3	0	0	1	1	0	0
Staphylococcus aureus JH9	0	2	2	1	0	1	3	0	0	2	0	0	0	1	0	1	0	1	1	0	0	0	2	0	0	2	2	0	2	0	0	1	0	1	0	4	0	0	3	0	0	3	3	0	0	1	1	0	0
Staphylococcus aureus Mu3	0	2	2	1	0	1	3	0	0	2	0	0	0	1	0	1	0	1	1	0	0	0	2	0	0	2	2	0	2	0	0	1	0	2	0	4	0	0	3	0	0	3	3	0	0	1	1	0	0
Staphylococcus aureus Mu50	0	2	2	1	0	1	3	0	0	2	0	0	0	1	0	1	0	1	1	0	0	0	2	0	0	2	2	0	2	0	0	1	0	2	0	4	0	0	3	0	0	3	3	0	0	1	1	0	0
Staphylococcus aureus MW2	0	2	2	1	0	1	3	0	0	2	0	0	0	1	0	1	0	1	1	0	0	0	2	0	0	2	2	0	2	0	0	1	0	2	0	4	0	0	3	0	0	3	3	0	0	1	1	0	0
Staphylococcus aureus N315	0	2	2	1	0	1	3	0	0	2	0	0	0	1	0	1	0	1	1	0	0	0	2	0	0	2	2	0	2	0	0	1	0	3	0	4	0	0	3	0	0	3	3	0	0	1	1	0	0
Staphylococcus aureus NCTC 8325	0	2	2	1	0	1	3	0	0	2	0	0	0	1	0	1	0	1	1	0	0	0	2	0	0	2	2	0	2	0	0	1	0	2	0	4	0	0	3	0	0	3	3	0	0	1	1	0	0
Staphylococcus aureus RF122	0	2	2	1	0	1	3	0	0	2	0	0	0	1	0	1	0	1	1	0	0	0	2	0	0	2	2	0	2	0	0	1	0	3	0	4	0	0	3	0	0	3	3	0	0	1	1	0	0
Staphylococcus aureus USA300 TCH1516	0	2	2	1	0	1	3	0	0	2	0	0	0	1	0	1	0	1	1	0	0	0	2	0	0	2	2	0	2	0	0	1	0	2	0	4	0	0	3	0	0	3	3	0	0	1	1	0	0
Staphylococcus epidermidis ATCC 12228	0	2	2	1	0	1	3	0	0	2	0	0	0	1	0	1	0	1	1	0	0	0	2	0	0	2	2	0	2	0	0	1	0	2	0	4	0	0	3	1	0	3	3	0	0	1	1	0	0
Staphylococcus epidermidis RP62A	0	2	2	1	0	1	3	0	0	2	0	0	0	1	0	1	0	1	1	0	0	0	2	0	0	2	2	0	2	0	0	1	0	2	0	4	0	0	3	1	0	3	3	0	0	1	1	0	0
Staphylococcus haemolyticus	0	2	2	1	0	1	3	0	0	2	0	0	0	1	0	1	0	1	1	0	0	0	2	0	0	2	2	0	2	0	0	1	0	2	1	4	0	0	3	0	0	3	3	0	0	1	1	0	0
Staphylococcus saprophyticus	0	2	2	1	0	1	3	0	0	2	0	0	0	1	0	1	0	1	1	0	0	0	2	0	0	2	2	0	2	0	0	1	0	2	0	4	0	0	3	0	0	3	3	0	0	1	1	0	0
Streptococcus agalactiae 2603	0	3	2	2	0	1	3	0	0	3	0	0	0	1	0	2	1	0	3	0	0	0	2	0	0	2	4	0	2	0	0	1	0	4	0	5	0	1	3	0	0	3	3	1	0	1	1	1	0
Streptococcus agalactiae A909	0	3	2	2	0	1	3	0	0	3	0	0	0	1	0	2	1	0	3	0	0	0	2	0	0	2	4	0	2	0	0	1	0	4	0	5	0	1	3	0	0	3	3	1	0	1	1	1	0
Streptococcus gordonii Challis substr CH1	0	2	2	1	0	1	2	0	0	2	0	0	0	1	0	1	1	0	2	1	0	0	2	0	0	1	2	0	2	0	0	1	0	2	0	4	0	1	2	1	0	3	2	1	0	1	1	1	0
Streptococcus mutans	0	2	2	1	0	1	2	1	0	2	0	0	0	1	0	1	1	0	3	1	0	0	2	0	0	1	2	0	2	0	0	1	0	2	0	4	0	1	3	1	0	2	3	1	0	1	1	1	0
Streptococcus pneumoniae CGSP14	0	2	2	1	0	1	2	0	0	2	0	0	0	1	0	1	1	0	2	0	0	0	2	0	0	1	2	0	2	0	0	0	0	2	0	4	0	1	2	0	0	2	2	1	0	1	1	1	0
Streptococcus pneumoniae D39	0	2	2	1	0	1	2	0	0	2	0	0	0	1	0	1	1	0	2	0	0	0	2	0	0	1	2	0	2	0	0	1	0	2	0	4	0	1	2	0	0	2	2	1	0	1	1	1	0
Streptococcus pneumoniae Hungary19A 6	0	2	2	1	0	1	2	0	0	2	0	0	0	1	0	1	1	0	2	0	0	0	2	0	0	1	2	0	2	0	0	1	0	2	0	4	0	1	2	0	0	2	2	1	0	1	1	1	0
[truncated: 101 more rows]
[truncated: 15 more columns]

## Sheet: Table S4
Supplementary Table 4. Cosine similarity between RSCU and average RSCU vectors for all CDSs of E. Coli K12 MG1655.
[truncated: 4,320 more rows]
